# Supplementary material for: SDS3 regulates microglial inflammation by modulating the expression of the upstream kinase ASK1 in the p38 MAPK signaling pathway
Source: Inflamm Res. 2024 Jul 15;73(9):1547–64. doi: 10.1007/s00011-024-01913-5 (PMC11349808; doi:10.1007/s00011-024-01913-5)
Supplement: Supplementary file 1 — Supplementary Material 1 [file 11_2024_1913_MOESM1_ESM.xlsx]

## Sheet: Sheet1
Table S1. qPCR primers
	Forward Primer	Reverse Primer
SDS3	GAGAGTCCGACGAAGACACC	GCCAGTTTGTCCTGATACATCTG
HDAC1	AGTCTGTTACTACTACGACGGG	TGAGCAGCAAATTGTGAGTCAT
ASK1	TGACACCACACAACAAGGTCT	CGAGGGGTAAGCAGATGGG
iNOS	GTTCTCAGCCCAACAATACAAGA	GTGGACGGGTCGATGTCAC
COX-2	TTCAACACACTCTATCACTGGC	AGAAGCGTTTGCGGTACTCAT
IL-1β	GAAATGCCACCTTTTGACAGTG	TGGATGCTCTCATCAGGACAG
β-Actin	GTGACGTTGACATCCGTAAAGA	GCCGGACTCATCGTACTCC
ASK1 promote primer 1	AGCTGTGGCTAGCCAGACG	GGCTTCGGTGCCCATCTCT
ASK1 promote primer 2	TGAAAGAGGAAGGGAAGGAAGGA	AAAGGATCCGCCTCTCTGCT
ASK1 promote primer 3	GGACAGTGCGGGTTAGAGACTC	GAGAACTGGGAAAGAGGGCTGAA
