# Supplementary material for: SDS3 regulates microglial inflammation by modulating the expression of the upstream kinase ASK1 in the p38 MAPK signaling pathway
Source: Inflamm Res. 2024 Jul 15;73(9):1547–64. doi: 10.1007/s00011-024-01913-5 (PMC11349808; doi:10.1007/s00011-024-01913-5)
Supplement: Supplementary file 2 — Supplementary Material 2 [file 11_2024_1913_MOESM2_ESM.xlsx]

## Sheet: Sheet1
Table S2. Antibody information.
Antibody		Source	Identifier
Western blotting	Anti-SDS3	Abcam	ab184555
	Anti-Sin3A	Abcam	ab129087
	Anti-HDAC1	Abcam	ab7028
	Anti-β-Actin	Sigma-Aldrich	A2228
	Anti-iNOS	Cell Signaling Technology	13120
	Anti-COX2	Abcam	ab62331
	Anti-IL-1β	Cell Signaling Technology	12426
	Anti-p-p38 MAPK (Thr180/Tyr182)	Cell Signaling Technology	4511
	Anti-p38 MAPK	Cell Signaling Technology	8690
	Anti-ASK1	Abcam	ab45178
ChIP-seq and ChIP-qPCR	Anti-SDS3 (Goat)	Abcam	ab3740
	Anti-HDAC1	Abcam	ab7028
	Normal Goat IgG	Santa Cruz	sc-2028
	Normal Rabbit IgG	Cell Signaling Technology	2729
