# Supplementary material for: SDS3 regulates microglial inflammation by modulating the expression of the upstream kinase ASK1 in the p38 MAPK signaling pathway
Source: Inflamm Res. 2024 Jul 15;73(9):1547–64. doi: 10.1007/s00011-024-01913-5 (PMC11349808; doi:10.1007/s00011-024-01913-5)
Supplement: Supplementary file 3 — Supplementary Material 3 [file 11_2024_1913_MOESM3_ESM.xlsx]

## Sheet: Sheet1
Table S3. List of SDS3 target genes identified by ChIP-seq.
PeakID (cmd=annotatePeaks.pl Sds3_vs_Input_peaks.c.bed.uniq mm10)	Chr	Start	End	Strand	Peak Score	Focus Ratio/Region Size	Input Tag Count in given bp (35358240.0 Total, normalization factor = 1, effective total = 10000000)	Sds3 Tag Count in given bp (75211492.5 Total, normalization factor = 1, effective total = 10000000)	Annotation	Detailed Annotation	Distance to TSS	Nearest PromoterID	Entrez ID	Nearest Unigene	Nearest Refseq	Nearest Ensembl	Gene Name	Gene Alias	Gene Description	Gene Type
1	chr1	88277322	88277472	+	49.8	0.712	20.5	377.5	exon (NM_198652, exon 1 of 8)	exon (NM_198652, exon 1 of 8)	160	NM_172505	212427	Mm.384762	NM_172505		A730008H23Rik	Fleg1	RIKEN cDNA A730008H23 gene	protein-coding
3458	chr5	114130905	114131055	+	49	0.733	2.5	369	promoter-TSS (NM_011677)	promoter-TSS (NM_011677)	-176	NM_011677	22256	Mm.1393	NM_011677	ENSMUSG00000029591	Ung	UNG1|UNG2	uracil DNA glycosylase	protein-coding
8980	chr12	111678120	111678270	+	44.1	0.735	2.5	352	promoter-TSS (NM_001099792)	promoter-TSS (NM_001099792)	90	NM_001099792	328162	Mm.425747	NM_177374	ENSMUSG00000060950	Trmt61a	6720458F09Rik|AI606093|Gcd14|Trm61	tRNA methyltransferase 61A	protein-coding
8981	chr12	69168874	69169024	+	39.4	0.727	6	300	exon (NM_001081406, exon 1 of 4)	exon (NM_001081406, exon 1 of 4)	135	NM_001081406	69706	Mm.28847	NM_001081406	ENSMUSG00000034883	Lrr1	2410005L11Rik|AU021780|LRR-1|Ppil5	leucine rich repeat protein 1	protein-coding
8982	chr12	79172506	79172656	+	38.7	0.675	9	295	promoter-TSS (NM_016800)	promoter-TSS (NM_016800)	-123	NM_016800	53612	Mm.265929	NM_016800	ENSMUSG00000021124	Vti1b	AU015348|GES30|MVti1b|SNARE|Vti1-rp1	vesicle transport through interaction with t-SNAREs 1B	protein-coding
2531	chr4	155760902	155761052	+	38.4	0.753	4.5	290.5	promoter-TSS (NR_027971)	promoter-TSS (NR_027971)	121	NM_179203	108888	Mm.241152	NM_179203	ENSMUSG00000029036	Atad3a	2400004H09Rik|Atad3|Tob3|mKIAA1273	ATPase family, AAA domain containing 3A	protein-coding
830	chr2	30048690	30048840	+	36.4	0.756	5.5	282	exon (NM_001008498, exon 1 of 9)	exon (NM_001008498, exon 1 of 9)	114	NM_001008498	71820	Mm.88053	NM_001008498	ENSMUSG00000039715	Wdr34	3200002I06Rik	WD repeat domain 34	protein-coding
4958	chr7	110122104	110122254	+	34.6	0.755	4	261.5	5' UTR (NM_001355058, exon 1 of 10)	5' UTR (NM_001355058, exon 1 of 10)	120	NM_009516	22390	Mm.287173	NM_009516	ENSMUSG00000031016	Wee1	Wee1A	WEE 1 homolog 1 (S. pombe)	protein-coding
2532	chr4	152039363	152039513	+	33	0.666	10	255.5	promoter-TSS (NM_031867)	promoter-TSS (NM_031867)	117	NM_001159599	74035	Mm.275803	NM_028727	ENSMUSG00000028948	Nol9	4632412I24Rik|6030462G04Rik|AI449622|AW490720	nucleolar protein 9	protein-coding
8983	chr12	105032728	105032878	+	32.2	0.788	5	244.5	promoter-TSS (NR_003145)	promoter-TSS (NR_003145)	185	NM_028419	73046	Mm.29128	NM_028419	ENSMUSG00000021102	Glrx5	-	glutaredoxin 5	protein-coding
8984	chr12	28649620	28649770	+	32	0.755	6	245	promoter-TSS (NR_104608)	promoter-TSS (NR_104608)	93	NR_104608	19819	Mm.10152	NM_011275	ENSMUSG00000020630	Rnaseh1	-	ribonuclease H1	protein-coding
10051	chr14	18238675	18238825	+	32	0.729	6.5	242	intron (NM_011584, intron 1 of 7)	CpG	356	NM_011584	353187	Mm.26587	NM_011584	ENSMUSG00000021775	Nr1d2	RVR|Rev-erb	nuclear receptor subfamily 1, group D, member 2	protein-coding
2533	chr4	152009187	152009337	+	32	0.568	17.5	240.5	exon (NM_001033352, exon 1 of 4)	exon (NM_001033352, exon 1 of 4)	371	NM_001033352	242785	Mm.22306	NM_001033352	ENSMUSG00000073700	Klhl21	1810045K06Rik|D330008A20|mKIAA0469	kelch-like 21	protein-coding
831	chr2	28840709	28840859	+	32	0.644	6.5	246.5	promoter-TSS (NM_001166033)	promoter-TSS (NM_001166033)	378	NM_001033294	227674	Mm.44179	NM_001033294	ENSMUSG00000026806	Ddx31	5830444G11Rik|Gm997	DEAD/H (Asp-Glu-Ala-Asp/His) box polypeptide 31	protein-coding
2534	chr4	155892267	155892417	+	30.8	0.635	5.5	233.5	promoter-TSS (NM_001033490)	promoter-TSS (NM_001033490)	467	NM_207223	140500	Mm.219591	NM_207223	ENSMUSG00000029033	Acap3	Centb5|Kiaa1716-hp|mKIAA1716	ArfGAP with coiled-coil, ankyrin repeat and PH domains 3	protein-coding
8985	chr12	112829197	112829347	+	30.3	0.742	7.5	238	5' UTR (NM_001359292, exon 1 of 3)	5' UTR (NM_001359292, exon 1 of 3)	117	NM_028023	71963	Mm.313185	NM_028023	ENSMUSG00000047832	Cdca4	2410018C03Rik|HEPP|SEI-3	cell division cycle associated 4	protein-coding
2535	chr4	155563913	155564063	+	30.2	0.743	9	236	intron (NM_001355599, intron 1 of 10)	CpG	173	NM_001159637	192185	Mm.28347	NM_138671	ENSMUSG00000029063	Nadk	4432404C02Rik|BC004012	NAD kinase	protein-coding
12341	chr19	41895949	41896099	+	29.8	0.799	3	224	exon (NM_199447, exon 1 of 34)	exon (NM_199447, exon 1 of 34)	129	NM_199447	107094	Mm.276044	NM_199447	ENSMUSG00000035049	Rrp12	AA408556|AA536972|mKIAA0690	ribosomal RNA processing 12 homolog (S. cerevisiae)	protein-coding
2536	chr4	155086158	155086308	+	29.7	0.727	15	227.5	promoter-TSS (NM_026395)	promoter-TSS (NM_026395)	64	NM_026395	67830	Mm.241604	NM_026395	ENSMUSG00000029048	Rer1	1110060F11Rik|5830454N22Rik|AU043380	retention in endoplasmic reticulum sorting receptor 1	protein-coding
7938	chr11	40692473	40692623	+	29.3	0.765	2.5	220.5	5' UTR (NM_134017, exon 1 of 7)	5' UTR (NM_134017, exon 1 of 7)	134	NM_134017	108645	Mm.293771	NM_134017	ENSMUSG00000042032	Mat2b	1110064C04Rik|2410018D16Rik|AI182287|AU022853|MAT-II|MATIIbeta|TGR	methionine adenosyltransferase II, beta	protein-coding
2537	chr4	155891576	155891726	+	28.8	0.669	5.5	238.5	promoter-TSS (NM_207223)	promoter-TSS (NM_207223)	111	NM_001033490	433813	Mm.259270	NM_001033490	ENSMUSG00000051557	Pusl1	2810021I11Rik|AI853843|D18346	pseudouridylate synthase-like 1	protein-coding
832	chr2	32396274	32396424	+	28.7	0.689	3.5	217.5	exon (NM_133783, exon 1 of 7)	exon (NM_133783, exon 1 of 7)	459	NM_133783	96979	Mm.28048	NM_133783	ENSMUSG00000026820	Ptges2	0610038H10Rik|C79137|Gbf1|Mpges2|Pges2	prostaglandin E synthase 2	protein-coding
2539	chr4	155491418	155491568	+	28.6	0.722	6.5	221	5' UTR (NM_001160017, exon 1 of 11)	5' UTR (NM_001160017, exon 1 of 11)	132	NM_001160017	14688	Mm.2344	NM_008142	ENSMUSG00000029064	Gnb1	AA409223|C77571|Gnb-1	guanine nucleotide binding protein (G protein), beta 1	protein-coding
2	chr1	179546061	179546211	+	28.3	0.819	0.5	215.5	promoter-TSS (NM_146105)	promoter-TSS (NM_146105)	140	NM_008249	15278	Mm.293529	NM_008249	ENSMUSG00000026492	Tfb2m	Hkp1	transcription factor B2, mitochondrial	protein-coding
8986	chr12	110889284	110889434	+	28.1	0.701	5	222	promoter-TSS (NM_027223)	promoter-TSS (NM_027223)	95	NM_175336	104859	Mm.35583	NM_175336	ENSMUSG00000021275	Tecpr2	4930573I19Rik|AI604920|mKIAA0297	tectonin beta-propeller repeat containing 2	protein-coding
2540	chr4	155086597	155086747	+	27.9	0.753	11	244	promoter-TSS (NM_026395)	promoter-TSS (NM_026395)	68	NM_001356327	76866	Mm.200590	NM_001081100	ENSMUSG00000029049	Morn1	2900057D20Rik|4930417P05Rik|AU042805	MORN repeat containing 1	protein-coding
6600	chr9	45828478	45828628	+	27.9	0.817	2.5	214.5	promoter-TSS (NM_001081373)	promoter-TSS (NM_001081373)	85	NM_001081373	214552	Mm.260103	NM_172531	ENSMUSG00000043987	Cep164	AI450905|BC027092|D030051D21|mKIAA1052	centrosomal protein 164	protein-coding
833	chr2	145934814	145934964	+	27.7	0.792	1.5	208	promoter-TSS (NM_025820)	promoter-TSS (NM_025820)	105	NM_175280	78774	Mm.136347	NM_175280	ENSMUSG00000037143	Cfap61	4930529M08Rik|BB178539|BC024760	cilia and flagella associated protein 61	protein-coding
834	chr2	52742480	52742630	+	27.5	0.572	7.5	215	promoter-TSS (NM_019667)	promoter-TSS (NM_019667)	-406	NM_019667	56324	Mm.263639	NM_019667	ENSMUSG00000055371	Stam2	1200004O12Rik|5730456G07Rik|BB145015|Hbp	signal transducing adaptor molecule (SH3 domain and ITAM motif) 2	protein-coding
10491	chr15	76477090	76477240	+	27.1	0.764	4	218.5	promoter-TSS (NM_001331154)	promoter-TSS (NM_001331154)	104	NM_013481	12181	Mm.4283	NM_013481	ENSMUSG00000022557	Bop1	AU020183|AW146150|D18861|Erb1p|Kiaa0124|mKIAA0124	block of proliferation 1	protein-coding
1916	chr3	53463823	53463973	+	26.8	0.803	10.5	202.5	promoter-TSS (NM_172501)	promoter-TSS (NM_172501)	81	NM_173382	212127	Mm.491292	NM_173382	ENSMUSG00000049504	Proser1	2810046L04Rik|9330161F11	proline and serine rich 1	protein-coding
837	chr2	157279100	157279250	+	26.7	0.738	5	200.5	promoter-TSS (NM_019642)	promoter-TSS (NM_019642)	77	NM_019642	20014	Mm.22130	NM_019642	ENSMUSG00000027642	Rpn2	1300012C06Rik|AV261018|Rpn-2	ribophorin II	protein-coding
836	chr2	30286447	30286597	+	26.7	0.632	7.5	205.5	promoter-TSS (NM_177648)	promoter-TSS (NM_177648)	89	NM_198304	227699	Mm.330119	NM_198304	ENSMUSG00000052533	Nup188	BC025526|U89435|mKIAA0169	nucleoporin 188	protein-coding
4	chr1	91459129	91459279	+	26.3	0.798	4	200	5' UTR (NM_011066, exon 1 of 23)	5' UTR (NM_011066, exon 1 of 23)	124	NM_011066	18627	Mm.482463	NM_011066	ENSMUSG00000055866	Per2	mKIAA0347|mPer2	period circadian clock 2	protein-coding
3	chr1	191575342	191575492	+	26.3	0.767	5	206	promoter-TSS (NM_001306203)	promoter-TSS (NM_001306203)	127	NM_029766	76843	Mm.189102	NM_029766	ENSMUSG00000037474	Dtl	2810047L02Rik|5730564G15Rik|L2dtl|Ramp	denticleless E3 ubiquitin protein ligase	protein-coding
838	chr2	29935479	29935629	+	26.2	0.769	6	200.5	exon (NM_028923, exon 1 of 16)	exon (NM_028923, exon 1 of 16)	145	NM_028923	74412	Mm.275121	NM_028923	ENSMUSG00000019715	Gle1	4933405K21Rik|AA553313|Gle1l	GLE1 RNA export mediator (yeast)	protein-coding
8987	chr12	84361651	84361801	+	26.1	0.881	2	198	promoter-TSS (NM_172582)	promoter-TSS (NM_172582)	102	NM_172581	217705	Mm.259468	NM_172581	ENSMUSG00000021234	Fam161b	9330169D17|9830169C18Rik	family with sequence similarity 161, member B	protein-coding
5809	chr8	94214617	94214767	+	26.1	0.777	3.5	197.5	intron (NM_001357266, intron 1 of 21)	CpG	128	NM_001357266	71805	Mm.458170	NM_172410	ENSMUSG00000032939	Nup93	2410008G02Rik	nucleoporin 93	protein-coding
8988	chr12	102469279	102469429	+	26.1	0.718	9	196.5	promoter-TSS (NM_013747)	promoter-TSS (NM_013747)	220	NM_001199004	27277	Mm.273370	NM_013747	ENSMUSG00000021192	Golga5	Ret-II	golgi autoantigen, golgin subfamily a, 5	protein-coding
839	chr2	156196824	156196974	+	26	0.748	6.5	201	intron (NM_172674, intron 1 of 17)	CpG	252	NM_172674	228829	Mm.427078	NM_172674	ENSMUSG00000038116	Phf20	6820402O20Rik	PHD finger protein 20	protein-coding
2541	chr4	155705138	155705288	+	26	0.676	8.5	198	5' UTR (NM_026899, exon 1 of 5)	5' UTR (NM_026899, exon 1 of 5)	398	NM_026899	68991	Mm.294770	NM_026899	ENSMUSG00000029038	Ssu72	1190002E22Rik|1500011L16Rik|2610101M12Rik	Ssu72 RNA polymerase II CTD phosphatase homolog (yeast)	protein-coding
7939	chr11	6444202	6444352	+	25.9	0.89	3	205.5	intron (NM_029938, intron 1 of 4)	CpG	166	NM_001347064	77605	Mm.27624	NM_029938	ENSMUSG00000041126	H2afv	C530002L11Rik|H2a.z-2|H2av|Tg(Wnt1-cre)11Rth|Wnt1-Cre|Wnt1::Cre|Wnt1cre	H2A histone family, member V	protein-coding
5	chr1	59685011	59685161	+	25.7	0.836	3	194.5	promoter-TSS (NM_018868)	promoter-TSS (NM_018868)	80	NM_018868	55989	Mm.220367	NM_018868	ENSMUSG00000026020	Nop58	MSSP|Nol5|SIK|nop5	NOP58 ribonucleoprotein	protein-coding
840	chr2	25255450	25255600	+	25.7	0.675	4.5	206	promoter-TSS (NM_001252541)	promoter-TSS (NM_001252541)	86	NM_177344	227615	Mm.213925	NM_177344	ENSMUSG00000078201	Tmem203	C730025P13Rik|Hbebp1	transmembrane protein 203	protein-coding
2542	chr4	152297354	152297504	+	25.5	0.714	13	198	non-coding (NR_037908, exon 1 of 6)	non-coding (NR_037908, exon 1 of 6)	215	NR_037908	57295	Mm.277464	NM_133788	ENSMUSG00000039662	Icmt	1700008E11Rik|C80758|Gm13095|HSTE14|PPMT|STE14|pcCMT	isoprenylcysteine carboxyl methyltransferase	protein-coding
6	chr1	55088378	55088528	+	25.4	0.761	4.5	191.5	promoter-TSS (NM_010477)	promoter-TSS (NM_010477)	-210	NM_001356512	15510	Mm.1777	NM_010477	ENSMUSG00000025980	Hspd1	60kDa|CPN60|HSP-60|HSP-65|Hsp60	heat shock protein 1 (chaperonin)	protein-coding
7	chr1	74661785	74661935	+	25.4	0.811	4.5	192	5' UTR (NM_001014974, exon 1 of 20)	5' UTR (NM_001014974, exon 1 of 20)	106	NM_001014974	67534	Mm.260714	NM_001014974	ENSMUSG00000033257	Ttll4	4632407P03Rik|AI451681|mKIAA0173	tubulin tyrosine ligase-like family, member 4	protein-coding
1917	chr3	95882552	95882702	+	25.3	0.758	11	190	promoter-TSS (NM_001033302)	promoter-TSS (NM_001033302)	-399	NM_001033302	229599	Mm.331218	NM_001033302	ENSMUSG00000038550	Ciart	Chrono|Gm129	circadian associated repressor of transcription	protein-coding
5810	chr8	70233979	70234129	+	25.3	0.666	5	191	promoter-TSS (NM_001168290)	promoter-TSS (NM_001168290)	-172	NM_001168290	234373	Mm.284505	NM_172755	ENSMUSG00000036054	Sugp2	Sfrs14|Srsf14|mKIAA0365	SURP and G patch domain containing 2	protein-coding
841	chr2	154569447	154569597	+	25.3	0.601	10	194	promoter-TSS (NM_001291105)	promoter-TSS (NM_001291105)	-96	NM_001291105	13555	Mm.18036	NM_007891	ENSMUSG00000027490	E2f1	E2F-1|Tg(Wnt1-cre)2Sor|mKIAA4009	E2F transcription factor 1	protein-coding
842	chr2	30808022	30808172	+	25.3	0.751	4.5	191.5	promoter-TSS (NM_001356437)	promoter-TSS (NM_001356437)	-86	NM_001356437	66617	Mm.33167	NM_170592	ENSMUSG00000026857	Ntmt1	2610205E22Rik|AL033331|AL033332|Mettl11a|NTM1A	N-terminal Xaa-Pro-Lys N-methyltransferase 1	protein-coding
1918	chr3	88082021	88082171	+	25.2	0.79	3	207	promoter-TSS (NM_001033484)	promoter-TSS (NM_001033484)	45	NM_001033484	404710	Mm.331133	NM_001033484	ENSMUSG00000028068	Iqgap3	AI593484|D030034H08	IQ motif containing GTPase activating protein 3	protein-coding
2543	chr4	155992398	155992548	+	25.2	0.661	9	198.5	promoter-TSS (NM_011341)	promoter-TSS (NM_011341)	205	NM_080445	117592	Mm.440185	NM_080445	ENSMUSG00000050796	B3galt6	BB129894|GalTII	UDP-Gal:betaGal beta 1,3-galactosyltransferase, polypeptide 6	protein-coding
843	chr2	32775511	32775661	+	25.1	0.75	5.5	190	promoter-TSS (NM_001290567)	promoter-TSS (NM_001290567)	47	NM_001290563	338348	Mm.475130	NM_177384	ENSMUSG00000039021	Ttc16	1200002K10Rik	tetratricopeptide repeat domain 16	protein-coding
8989	chr12	91384228	91384378	+	25.1	0.718	9.5	191	5' UTR (NM_181815, exon 1 of 26)	5' UTR (NM_181815, exon 1 of 26)	106	NM_181815	75216	Mm.312204	NM_181815	ENSMUSG00000061533	Cep128	4930534B04Rik|5430424K18Rik|AI449708|AI480494|E230024F20	centrosomal protein 128	protein-coding
2544	chr4	154160505	154160655	+	25	0.825	5	190	exon (NM_026388, exon 1 of 4)	exon (NM_026388, exon 1 of 4)	104	NR_151647	67808	Mm.288737	NM_026388	ENSMUSG00000029030	Tprgl	1200015A19Rik|Svap30|Tprg1l|mover	transformation related protein 63 regulated like	protein-coding
5811	chr8	60890462	60890612	+	25	0.846	5	192	intron (NR_151662, intron 1 of 2)	CpG	144	NM_001357271	72612	Mm.25263	NM_028299	ENSMUSG00000038005	Hpf1	2700029M09Rik|C230006B22Rik|C4orf27	histone PARylation factor 1	protein-coding
844	chr2	157566139	157566289	+	24.8	0.78	2.5	187.5	intron (NM_016916, intron 1 of 1)	CpG	147	NM_001355426	53619	Mm.480461	NM_016916	ENSMUSG00000067787	Blcap	AI462828|Bc10	bladder cancer associated protein	protein-coding
11032	chr16	17132149	17132299	+	24.5	0.803	5	188	exon (NM_022324, exon 1 of 3)	exon (NM_022324, exon 1 of 3)	159	NM_022324	64136	Mm.30222	NM_022324	ENSMUSG00000022769	Sdf2l1	-	stromal cell-derived factor 2-like 1	protein-coding
845	chr2	32451225	32451375	+	24.5	0.722	9	184.5	exon (NM_001164357, exon 1 of 10)	exon (NM_001164357, exon 1 of 10)	170	NM_146118	227731	Mm.37395	NM_146118	ENSMUSG00000026819	Slc25a25	1110030N17Rik|MCSC|mKIAA1896	solute carrier family 25 (mitochondrial carrier, phosphate carrier), member 25	protein-coding
8	chr1	36244053	36244203	+	24.5	0.767	7.5	188.5	5' UTR (NM_198899, exon 1 of 41)	5' UTR (NM_198899, exon 1 of 41)	174	NM_198899	320011	Mm.261022	NM_198899	ENSMUSG00000037470	Uggt1	0910001L17Rik|A930007H10Rik|AA589501|AI414429|AI448372|C820010P03Rik|GT|UGT1|Ugcgl1	UDP-glucose glycoprotein glucosyltransferase 1	protein-coding
10492	chr15	81810904	81811054	+	24.3	0.498	9.5	184	promoter-TSS (NM_017376)	promoter-TSS (NM_017376)	-435	NM_017376	21685	Mm.270278	NM_017376	ENSMUSG00000022389	Tef	2310028D20Rik	thyrotroph embryonic factor	protein-coding
8990	chr12	100724871	100725021	+	24.3	0.783	4	186	5' UTR (NM_001330702, exon 1 of 17)	5' UTR (NM_001330702, exon 1 of 17)	174	NM_001330702	73086	Mm.220417	NM_153587	ENSMUSG00000021180	Rps6ka5	3110005L17Rik|6330404E13Rik|AI854034|MSK1|MSPK1|RLPK|RLSK|S6K-alpha-5	ribosomal protein S6 kinase, polypeptide 5	protein-coding
846	chr2	30237769	30237919	+	24.2	0.702	14	187	promoter-TSS (NR_028299)	promoter-TSS (NR_028299)	75	NM_177725	241296	Mm.389232	NM_177725	ENSMUSG00000007476	Lrrc8a	Lrrc8|mKIAA1437	leucine rich repeat containing 8A	protein-coding
847	chr2	163419306	163419456	+	24.1	0.713	6	187	promoter-TSS (NM_025699)	promoter-TSS (NM_025699)	89	NM_025699	66680	Mm.25119	NM_025699	ENSMUSG00000035399	Oser1	3230401D17Rik|AI256769|Perit1	oxidative stress responsive serine rich 1	protein-coding
2545	chr4	152027445	152027595	+	24	0.796	6	185	TTS (NM_031867)	TTS (NM_031867)	151	NM_133879	100090	Mm.24661	NM_133879	ENSMUSG00000028952	Zbtb48	0610011D15Rik|AI327031|Hkr3|TZAP	zinc finger and BTB domain containing 48	protein-coding
849	chr2	30205911	30206061	+	23.9	0.772	5	183.5	promoter-TSS (NM_001356474)	promoter-TSS (NM_001356474)	-139	NM_001356475	70266	Mm.216089	NM_172404	ENSMUSG00000039648	Kyat1	2010009K05Rik|AI182306|Ccbl1|Gtk|Kat1|KatI	kynurenine aminotransferase 1	protein-coding
848	chr2	32775816	32775966	+	23.9	0.642	5.5	181	promoter-TSS (NM_001290567)	promoter-TSS (NM_001290567)	70	NM_178595	329384	Mm.268037	NM_178595	ENSMUSG00000053746	Ptrh1	2210013M04Rik|AW046744	peptidyl-tRNA hydrolase 1 homolog	protein-coding
8991	chr12	102743780	102743930	+	23.7	0.752	4	181.5	promoter-TSS (NM_022323)	promoter-TSS (NM_022323)	95	NM_177140	320351	Mm.86546	NM_177140	ENSMUSG00000046675	Tmem251	D230037D09Rik	transmembrane protein 251	protein-coding
5812	chr8	71371362	71371512	+	23.7	0.9	1	179.5	non-coding (NR_122030, exon 1 of 3)	non-coding (NR_122030, exon 1 of 3)	139	NM_001293800	77090	Mm.440170	NM_029865	ENSMUSG00000002396	Ocel1	9430098E02Rik|AI326022|AI593544	occludin/ELL domain containing 1	protein-coding
8992	chr12	31654618	31654768	+	23.6	0.738	3.5	182	promoter-TSS (NM_001163126)	promoter-TSS (NM_001163126)	133	NM_028002	71916	Mm.62979	NM_028002	ENSMUSG00000020648	Dus4l	2310069P03Rik|2700089B10Rik|AI482040|Pp35	dihydrouridine synthase 4-like (S. cerevisiae)	protein-coding
9	chr1	55052888	55053038	+	23.6	0.805	4	184	exon (NM_026424, exon 1 of 4)	exon (NM_026424, exon 1 of 4)	193	NM_001039710	67876	Mm.281019	NM_026424	ENSMUSG00000025981	Coq10b	1500041J02Rik|1700030I21Rik|9530077A17Rik|AV002237|AW742641	coenzyme Q10B	protein-coding
6601	chr9	108347933	108348083	+	23.5	0.75	8.5	185	exon (NM_001311157, exon 1 of 21)	exon (NM_001311157, exon 1 of 21)	177	NM_011678	22258	Mm.3974	NM_011678	ENSMUSG00000032612	Usp4	F730026I20Rik|Unp|mKIAA4155	ubiquitin specific peptidase 4 (proto-oncogene)	protein-coding
2546	chr4	134102616	134102766	+	23.4	0.862	2	177.5	intron (NM_026257, intron 1 of 14)	CpG	108	NR_045571	67586	Mm.282029	NM_026257	ENSMUSG00000012126	Ubxn11	4930506L07Rik|D4Bwg1540e|Soc|Soci|Ubxd5	UBX domain protein 11	protein-coding
7316	chr10	62602059	62602209	+	23.4	0.76	1.5	177.5	exon (NM_019553, exon 1 of 15)	exon (NM_019553, exon 1 of 15)	164	NM_019553	56200	Mm.413275	NM_019553	ENSMUSG00000020075	Ddx21	AI255159|AL022742|D10Ertd645e|D10Wsu42e	DEAD (Asp-Glu-Ala-Asp) box polypeptide 21	protein-coding
6602	chr9	46273184	46273334	+	23.4	0.802	3	176	exon (NM_011752, exon 1 of 14)	exon (NM_011752, exon 1 of 14)	195	NM_011752	22687	Mm.17519	NM_011752	ENSMUSG00000032078	Zpr1	AI303781|Zfp259|Znf259	ZPR1 zinc finger	protein-coding
851	chr2	32712625	32712775	+	23.3	0.614	14	194	promoter-TSS (NM_130860)	promoter-TSS (NM_130860)	84	NM_130860	107951	Mm.27557	NM_130860	ENSMUSG00000009555	Cdk9	PITALRE	cyclin-dependent kinase 9 (CDC2-related kinase)	protein-coding
8995	chr12	85473933	85474083	+	23.3	0.624	8	177.5	5' UTR (NM_010234, exon 1 of 4)	5' UTR (NM_010234, exon 1 of 4)	118	NM_010234	14281	Mm.246513	NM_010234	ENSMUSG00000021250	Fos	D12Rfj1|c-fos|cFos	FBJ osteosarcoma oncogene	protein-coding
852	chr2	180042537	180042687	+	23.3	0.658	3.5	185	promoter-TSS (NM_011969)	promoter-TSS (NM_011969)	129	NM_178750	269397	Mm.63068	NM_178750	ENSMUSG00000039086	Ss18l1	A230053O16Rik|CREST	SS18, nBAF chromatin remodeling complex subunit like 1	protein-coding
8994	chr12	59219262	59219412	+	23.3	0.614	6.5	176	exon (NM_001033156, exon 1 of 4)	exon (NM_001033156, exon 1 of 4)	146	NM_001033156	70611	Mm.311026	NM_001033156	ENSMUSG00000035329	Fbxo33	5730501N20Rik|AI642135	F-box protein 33	protein-coding
850	chr2	32693929	32694079	+	23.3	0.785	5	180	exon (NM_010236, exon 1 of 15)	exon (NM_010236, exon 1 of 15)	171	NM_010236	14287	Mm.3830	NM_010236	ENSMUSG00000009566	Fpgs	AA408187	folylpolyglutamyl synthetase	protein-coding
8993	chr12	83950721	83950871	+	23.3	0.687	6.5	178	exon (NM_023633, exon 1 of 1)	exon (NM_023633, exon 1 of 1)	188	NM_023633	71952	Mm.251483	NM_023633	ENSMUSG00000046791	Riox1	2410016O06Rik|MAPJD|NO66	ribosomal oxygenase 1	protein-coding
10	chr1	53352482	53352632	+	23.3	0.874	4	176	exon (NM_001353501, exon 1 of 4)	exon (NM_001353501, exon 1 of 4)	195	NM_001353501	110599589	Mm.285783	NM_001353501		Asdurf	ASNSD1-SEP	Asnsd1 upstream reading frame	protein-coding
8996	chr12	84362046	84362196	+	23.2	0.768	8.5	180	promoter-TSS (NM_172581)	promoter-TSS (NM_172581)	153	NM_172582	217707	Mm.280062	NM_172582	ENSMUSG00000021235	Coq6	5930427M12Rik|AW742344	coenzyme Q6 monooxygenase	protein-coding
11	chr1	4785544	4785694	+	23.1	0.863	2	176	non-coding (NR_033530, exon 1 of 4)	non-coding (NR_033530, exon 1 of 4)	107	NM_001177658	27395	Mm.182927	NM_025300	ENSMUSG00000033845	Mrpl15	HSPC145|MRP-L7|Rpml7	mitochondrial ribosomal protein L15	protein-coding
853	chr2	164074213	164074363	+	23.1	0.776	11.5	177.5	intron (NM_021420, intron 1 of 10)	CpG	110	NM_021420	58231	Mm.234472	NM_021420	ENSMUSG00000018209	Stk4	AI447339|AU020804|Kas-2|Mst1|Ysk3	serine/threonine kinase 4	protein-coding
12342	chr19	4878738	4878888	+	23.1	0.805	4	174.5	promoter-TSS (NM_013456)	promoter-TSS (NM_013456)	123	NM_001168517	70605	Mm.36885	NM_027476	ENSMUSG00000006463	Zdhhc24	5730496N17Rik|Leng4	zinc finger, DHHC domain containing 24	protein-coding
7940	chr11	84513300	84513450	+	23.1	0.74	4	176	exon (NM_019816, exon 1 of 13)	exon (NM_019816, exon 1 of 13)	126	NM_019816	56321	Mm.257482	NM_019816	ENSMUSG00000018697	Aatf	4933415H02Rik|5830465M17Rik|Che-1|Trb	apoptosis antagonizing transcription factor	protein-coding
7941	chr11	75588132	75588282	+	23.1	0.771	2.5	193.5	5' UTR (NM_008850, exon 1 of 12)	5' UTR (NM_008850, exon 1 of 12)	128	NM_008850	18738	Mm.3128	NM_008850	ENSMUSG00000017781	Pitpna	Pitpn|vb|vibrator	phosphatidylinositol transfer protein, alpha	protein-coding
10493	chr15	89180530	89180680	+	23.1	0.794	5	176	intron (NM_138749, intron 1 of 37)	CpG	183	NM_001284506	140570	Mm.267514	NM_138749	ENSMUSG00000036606	Plxnb2	Debt|plexin-B2	plexin B2	protein-coding
6603	chr9	121704796	121704946	+	23	0.894	3	173	intron (NM_178677, intron 1 of 7)	CpG	158	NM_178677	215474	Mm.31421	NM_178677	ENSMUSG00000061536	Sec22c	4932412K21|5930407I15Rik|C530046H07|Sec22l3	SEC22 homolog C, vesicle trafficking protein	protein-coding
8997	chr12	69296777	69296927	+	23	0.668	7.5	175	5' UTR (NM_027117, exon 1 of 13)	5' UTR (NM_027117, exon 1 of 13)	171	NM_027117	69554	Mm.234368	NM_027117	ENSMUSG00000020978	Klhdc2	2310022K15Rik|D12Ertd522e|HCLP-1|LCP	kelch domain containing 2	protein-coding
854	chr2	172370704	172370854	+	22.9	0.729	2	185.5	promoter-TSS (NM_001291185)	promoter-TSS (NM_001291185)	-209	NM_001291185	20878	Mm.249363	NM_011497	ENSMUSG00000027496	Aurka	AIRK1|ARK-1|AU019385|AW539821|Ark1|Aurora-A|Ayk1|IAK|IAK1|Stk6	aurora kinase A	protein-coding
11033	chr16	35770104	35770254	+	22.9	0.645	2.5	174.5	promoter-TSS (NM_175111)	promoter-TSS (NM_175111)	-207	NM_175111	66667	Mm.45272	NM_175111	ENSMUSG00000022849	Hspbap1	3830421G21Rik	Hspb associated protein 1	protein-coding
6604	chr9	21368357	21368507	+	22.9	0.744	2.5	173	promoter-TSS (NM_001277322)	promoter-TSS (NM_001277322)	-100	NM_001277322	16201	Mm.440026	NM_010561	ENSMUSG00000032178	Ilf3	MBII-26|MPHOSPH4|NF90|NFAR	interleukin enhancer binding factor 3	protein-coding
5813	chr8	71671599	71671749	+	22.9	0.683	6.5	172	promoter-TSS (NM_001029873)	promoter-TSS (NM_001029873)	83	NM_001029873	382018	Mm.334606	NM_001029873	ENSMUSG00000034799	Unc13a	2410078G03Rik|Munc13-1	unc-13 homolog A (C. elegans)	protein-coding
8998	chr12	101083500	101083650	+	22.9	0.63	6.5	175.5	non-coding (NR_038047, exon 1 of 4)	non-coding (NR_038047, exon 1 of 4)	127	NM_211355	68734	Mm.87077	NM_211355	ENSMUSG00000041846	Ppp4r3a	1110034C04Rik|BC064465|Smek1|mKIAA2010	protein phosphatase 4 regulatory subunit 3A	protein-coding
13	chr1	75521789	75521939	+	22.9	0.704	1	178	intron (NM_027886, intron 2 of 24)	CpG-327	335	NM_027886	71728	Mm.312650	NM_027886	ENSMUSG00000026213	Stk11ip	1200014D22Rik|BB131189|LIP1|LKB1IP	serine/threonine kinase 11 interacting protein	protein-coding
1920	chr3	88336314	88336464	+	22.8	0.744	1.5	171.5	5' UTR (NM_178246, exon 1 of 22)	5' UTR (NM_178246, exon 1 of 22)	129	NM_178246	229512	Mm.439830	NM_173188	ENSMUSG00000001415	Smg5	BC024683|mKIAA1089	Smg-5 homolog, nonsense mediated mRNA decay factor (C. elegans)	protein-coding
5814	chr8	122476038	122476188	+	22.7	0.607	8	171.5	promoter-TSS (NM_153775)	promoter-TSS (NM_153775)	-30	NM_153775	66965	Mm.482288	NM_153775	ENSMUSG00000049482	Ctu2	2310061F22Rik|C16orf84|Ncs2	cytosolic thiouridylase subunit 2	protein-coding
1921	chr3	88142488	88142638	+	22.7	0.68	5	170.5	5' UTR (NM_133665, exon 1 of 11)	5' UTR (NM_133665, exon 1 of 11)	191	NM_001310593	17261	Mm.28184	NM_133665	ENSMUSG00000001419	Mef2d	C80750	myocyte enhancer factor 2D	protein-coding
3460	chr5	120613167	120613317	+	22.5	0.902	0	169	promoter-TSS (NM_029096)	promoter-TSS (NM_029096)	112	NM_028041	71990	Mm.24495	NM_028041	ENSMUSG00000029599	Ddx54	2410015A15Rik|AI414901|DP97	DEAD (Asp-Glu-Ala-Asp) box polypeptide 54	protein-coding
9507	chr13	108158779	108158929	+	22.5	0.713	3.5	171	promoter-TSS (NM_001127346)	promoter-TSS (NM_001127346)	116	NM_001362403	71991	Mm.212208	NM_028042	ENSMUSG00000021694	Ercc8	2410022P04Rik|2810431L23Rik|4631412O06Rik|B130065P18Rik|Ckn1|Csa	excision repaiross-complementing rodent repair deficiency, complementation group 8	protein-coding
8999	chr12	91848933	91849083	+	22.5	0.811	5	170	exon (NM_011344, exon 1 of 21)	exon (NM_011344, exon 1 of 21)	149	NM_001039089	20338	Mm.250605	NM_011344	ENSMUSG00000020964	Sel1l	AW493766|Sel1h|mKIAA4137	sel-1 suppressor of lin-12-like (C. elegans)	protein-coding
2547	chr4	134511112	134511262	+	22.5	0.843	5	170.5	TTS (NM_001285847)	TTS (NM_001285847)	188	NM_001081099	69885	Mm.141592	NM_001081099	ENSMUSG00000078521	Aunip	2610002D18Rik|Clhc1	aurora kinase A and ninein interacting protein	protein-coding
11462	chr17	74489547	74489697	+	22.4	0.819	4.5	169	5' UTR (NM_026417, exon 1 of 6)	5' UTR (NM_026417, exon 1 of 6)	129	NM_026417	67864	Mm.41891	NM_026417	ENSMUSG00000024072	Yipf4	2310034L04Rik	Yip1 domain family, member 4	protein-coding
5815	chr8	117256695	117256845	+	22.3	0.686	4	170.5	promoter-TSS (NM_001163262)	promoter-TSS (NM_001163262)	-249	NM_001163262	74440	Mm.233181	NM_028941	ENSMUSG00000034390	Cmip	4933407C03Rik|5830471E12Rik|AI314065|AI464126	c-Maf inducing protein	protein-coding
14	chr1	189687949	189688099	+	22.3	0.697	4	172.5	promoter-TSS (NM_001081363)	promoter-TSS (NM_001081363)	62	NM_001081363	108000	Mm.129746	NM_001081363	ENSMUSG00000026605	Cenpf	6530404A22Rik|AI325968|CENF|Lek1|PRO1779|mitosin	centromere protein F	protein-coding
855	chr2	30953003	30953153	+	22.3	0.741	5.5	177	promoter-TSS (NM_133673)	promoter-TSS (NM_133673)	77	NM_133673	30934	Mm.249164	NM_133673	ENSMUSG00000026848	Tor1b	2610016F05Rik|DQ1|torsinB	torsin family 1, member B	protein-coding
856	chr2	164497570	164497720	+	22.3	0.739	3	167.5	exon (NM_133779, exon 1 of 12)	exon (NM_133779, exon 1 of 12)	120	NM_133779	78928	Mm.28228	NM_133779	ENSMUSG00000017721	Pigt	2510012P17Rik|4930534E15Rik|CGI-06|NDAP|Ndap7	phosphatidylinositol glycan anchor biosynthesis, class T	protein-coding
1923	chr3	52104793	52104943	+	22.3	0.619	8.5	172.5	5' UTR (NM_001004176, exon 1 of 5)	5' UTR (NM_001004176, exon 1 of 5)	138	NM_001004176	433586	Mm.234972	NM_001004176	ENSMUSG00000061143	Maml3	AV234550|BC049812|Mam-2|mKIAA1816	mastermind like transcriptional coactivator 3	protein-coding
1922	chr3	88685876	88686026	+	22.3	0.723	6	168	intron (NR_151827, intron 1 of 13)	CpG	164	NR_151825	74200	Mm.251800	NM_028814	ENSMUSG00000028060	2810403A07Rik	A430106P18Rik|AI256352|AI451678|Blom7|Khdc4|Kiaa0907	RIKEN cDNA 2810403A07 gene	protein-coding
9000	chr12	83688248	83688398	+	22.3	0.657	10.5	167.5	promoter-TSS (NM_008943)	promoter-TSS (NM_008943)	171	NM_001362271	19164	Mm.998	NM_008943	ENSMUSG00000019969	Psen1	Ad3h|PS-1|PS1|S182	presenilin 1	protein-coding
1924	chr3	79567557	79567707	+	22.2	0.676	7	171	promoter-TSS (NM_001162999)	promoter-TSS (NM_001162999)	47	NM_001162999	329679	Mm.244005	NM_001162999	ENSMUSG00000061175	Fnip2	D630023B12Rik|mKIAA1450	folliculin interacting protein 2	protein-coding
11463	chr17	84465981	84466131	+	22.2	0.732	2.5	167	intron (NM_183021, intron 1 of 37)	CpG	152	NM_183021	240174	Mm.246767	NM_177826	ENSMUSG00000024251	Thada	6530405K19|A930021O22|AU019899|BC052885|GITA	thyroid adenoma associated	protein-coding
3461	chr5	143909575	143909725	+	22.2	0.838	1.5	172.5	promoter-TSS (NM_008886)	promoter-TSS (NM_008886)	189	NM_001172146	231872	Mm.200499	NM_146165	ENSMUSG00000029610	Aimp2	AA407136|AA407225|Aimp2(p38)|Jtv1	aminoacyl tRNA synthetase complex-interacting multifunctional protein 2	protein-coding
3462	chr5	93267351	93267501	+	22.1	0.72	2.5	173	promoter-TSS (NM_007635)	promoter-TSS (NM_007635)	-147	NM_007635	12452	Mm.3527	NM_007635	ENSMUSG00000029385	Ccng2	-	cyclin G2	protein-coding
2548	chr4	138262217	138262367	+	22.1	0.817	5	171.5	promoter-TSS (NM_001190978)	promoter-TSS (NM_001190978)	41	NM_001190978	16559	Mm.271936	NM_010623	ENSMUSG00000028758	Kif17	5930435E01Rik|AW492270|Kif17b|mKIAA1405	kinesin family member 17	protein-coding
2550	chr4	155249742	155249892	+	22	0.672	3.5	169	promoter-TSS (NM_001190445)	promoter-TSS (NM_001190445)	-149	NR_033802	67513	Mm.10374	NM_001190445	ENSMUSG00000073684	Faap20	2610002J02Rik	Fanconi anemia core complex associated protein 20	protein-coding
6605	chr9	103305242	103305392	+	22	0.776	5.5	166.5	promoter-TSS (NM_176979)	promoter-TSS (NM_176979)	-10	NM_176979	235559	Mm.259893	NM_176979	ENSMUSG00000032555	Topbp1	1110031N14Rik|2810429C13Rik|AI256758|D430026L04Rik|mKIAA0259	topoisomerase (DNA) II binding protein 1	protein-coding
2549	chr4	152477744	152477894	+	22	0.664	6.5	166.5	promoter-TSS (NM_001355173)	promoter-TSS (NM_001355173)	81	NM_001355739	260305	Mm.302496	NM_153424	ENSMUSG00000039577	Nphp4	4930564O18Rik|nmf192	nephronophthisis 4 (juvenile) homolog (human)	protein-coding
11034	chr16	4964036	4964186	+	22	0.691	3.5	171.5	promoter-TSS (NM_001271586)	promoter-TSS (NM_001271586)	126	NM_028301	72615	Mm.290628	NM_028301	ENSMUSG00000022515	Anks3	2700067D09Rik|C81345|mKIAA1977	ankyrin repeat and sterile alpha motif domain containing 3	protein-coding
9001	chr12	111713332	111713482	+	22	0.67	10	164.5	promoter-TSS (NM_027404)	promoter-TSS (NM_027404)	138	NM_001163388	68020	Mm.425762	NM_026511	ENSMUSG00000037787	Apopt1	1700081D05Rik|2810002N01Rik|Apop-1|Apop1	apoptogenic, mitochondrial 1	protein-coding
4959	chr7	19310118	19310268	+	21.9	0.851	2	166.5	promoter-TSS (NM_008036)	promoter-TSS (NM_008036)	-148	NM_001347586	14282	Mm.248335	NM_008036	ENSMUSG00000003545	Fosb	-	FBJ osteosarcoma oncogene B	protein-coding
7317	chr10	127041970	127042120	+	21.9	0.813	0.5	168	promoter-TSS (NM_001205036)	promoter-TSS (NM_001205036)	113	NM_010792	17299	Mm.251593	NM_010792	ENSMUSG00000006732	Mettl1	2810012D02Rik	methyltransferase like 1	protein-coding
9002	chr12	87266785	87266935	+	21.9	0.709	7	168	promoter-TSS (NM_001142580)	promoter-TSS (NM_001142580)	132	NM_146036	217737	Mm.22626	NM_146036	ENSMUSG00000021037	Ahsa1	BC023857|p38	AHA1, activator of heat shock protein ATPase 1	protein-coding
6606	chr9	123717369	123717519	+	21.9	0.807	1	165	intron (NM_033322, intron 1 of 9)	CpG	181	NM_033322	93730	Mm.378263	NM_033322	ENSMUSG00000025245	Lztfl1	5530402H04Rik|6130400H19Rik|AI414725|AW048545	leucine zipper transcription factor-like 1	protein-coding
2551	chr4	152325934	152326084	+	21.9	0.714	10.5	168.5	intron (NR_102291, intron 1 of 4)	CpG	283	NM_001277114	19934	Mm.307846	NM_009079	ENSMUSG00000028936	Rpl22	2700038K18Rik	ribosomal protein L22	protein-coding
1925	chr3	54734856	54735006	+	21.9	0.715	5	167	promoter-TSS (NM_025442)	promoter-TSS (NM_025442)	433	NM_001163570	69639	Mm.29253	NM_027148	ENSMUSG00000027752	Exosc8	2310032N20Rik|CIP3|mKIAA4013	exosome component 8	protein-coding
11035	chr16	36875182	36875332	+	21.8	0.672	6	164	promoter-TSS (NM_134111)	promoter-TSS (NM_134111)	-431	NM_134111	106389	Mm.432078	NM_134111	ENSMUSG00000022838	Eaf2	AW048865|FESTA-L|FESTA-S|Festa|Traits|U19	ELL associated factor 2	protein-coding
5816	chr8	123332696	123332846	+	21.8	0.733	4.5	168	promoter-TSS (NM_172287)	promoter-TSS (NM_172287)	58	NM_172287	234857	Mm.150200	NM_172287	ENSMUSG00000010154	Spire2	BC026502|Spir-2|Spir2	spire type actin nucleation factor 2	protein-coding
5817	chr8	116993290	116993440	+	21.7	0.81	3	164	promoter-TSS (NM_026572)	promoter-TSS (NM_026572)	84	NM_026572	68133	Mm.258462	NM_026572	ENSMUSG00000034424	Gcsh	1100001L02Rik|5730591C18Rik	glycine cleavage system protein H (aminomethyl carrier)	protein-coding
9003	chr12	102757988	102758138	+	21.7	0.709	8	166	promoter-TSS (NM_025666)	promoter-TSS (NM_025666)	88	NM_025666	66622	Mm.34261	NM_025666	ENSMUSG00000041712	Ubr7	5730410I19Rik|AA589405|AW557761	ubiquitin protein ligase E3 component n-recognin 7 (putative)	protein-coding
10495	chr15	81925993	81926143	+	21.7	0.803	3.5	165.5	5' UTR (NM_030229, exon 1 of 6)	5' UTR (NM_030229, exon 1 of 6)	145	NM_030229	78929	Mm.215115	NM_030229	ENSMUSG00000022476	Polr3h	5031409G22Rik|RPC8	polymerase (RNA) III (DNA directed) polypeptide H	protein-coding
9508	chr13	73604079	73604229	+	21.7	0.745	4.5	167.5	5' UTR (NM_146047, exon 1 of 17)	5' UTR (NM_146047, exon 1 of 17)	152	NM_146047	218335	Mm.30099	NM_146047	ENSMUSG00000021610	Clptm1l	C130052I12Rik|Crr9	CLPTM1-like	protein-coding
11036	chr16	44139891	44140041	+	21.7	0.743	5.5	164.5	promoter-TSS (NM_007508)	promoter-TSS (NM_007508)	157	NM_028108	72117	Mm.278726	NM_028108	ENSMUSG00000022698	Naa50	2600005K24Rik|2810441M03Rik|AW112078|Mak3|Mak3p|Nat13|Nat5|San	N(alpha)-acetyltransferase 50, NatE catalytic subunit	protein-coding
10494	chr15	99651417	99651567	+	21.7	0.836	4.5	163	intron (NM_012025, intron 1 of 17)	CpG	164	NM_012025	26934	Mm.273804	NM_012025	ENSMUSG00000023015	Racgap1	AI227039|AI327394|Band25|GTPase|MgcRacGAP|gtl11|mKIAA1478	Rac GTPase-activating protein 1	protein-coding
11037	chr16	4964369	4964519	+	21.6	0.666	5	166.5	promoter-TSS (NM_028301)	promoter-TSS (NM_028301)	156	NR_073370	74684	Mm.374835	NM_001271586	ENSMUSG00000022543	4930451G09Rik	-	RIKEN cDNA 4930451G09 gene	protein-coding
1927	chr3	51340986	51341136	+	21.5	0.608	8.5	163	promoter-TSS (NM_001291059)	promoter-TSS (NM_001291059)	-417	NM_001356358	69257	Mm.131038	NM_023502	ENSMUSG00000037174	Elf2	2610036A20Rik|A230104O07Rik|AW111824|BB183398|EU32|NERF|NERF-1A|NERF-1B|NERF-2	E74-like factor 2	protein-coding
1928	chr3	89913024	89913174	+	21.5	0.631	6	160.5	promoter-TSS (NM_001310676)	promoter-TSS (NM_001310676)	97	NM_010559	16194	Mm.2856	NM_010559	ENSMUSG00000027947	Il6ra	CD126|IL-6R|IL-6R-alpha|IL-6RA|Il6r	interleukin 6 receptor, alpha	protein-coding
1926	chr3	88043150	88043300	+	21.5	0.76	5	163	5' UTR (NM_001286857, exon 1 of 8)	5' UTR (NM_001286857, exon 1 of 8)	119	NM_001286857	66614	Mm.46029	NM_025663	ENSMUSG00000028069	Gpatch4	2610029K21Rik|Gpatc4	G patch domain containing 4	protein-coding
9004	chr12	85825031	85825181	+	21.5	0.703	6	162	promoter-TSS (NM_001360451)	promoter-TSS (NM_001360451)	156	NM_001081423	320244	Mm.132172	NM_177114	ENSMUSG00000012609	Ttll5	1700048H13Rik|2310009M18Rik|4930556H18Rik|AI428864|D630041K24Rik|R75373|Stamp|mKIAA0998	tubulin tyrosine ligase-like family, member 5	protein-coding
15	chr1	37429862	37430012	+	21.5	0.65	5.5	162	promoter-TSS (NM_001356528)	promoter-TSS (NM_001356528)	166	NM_198006	76178	Mm.28085	NM_198006	ENSMUSG00000026112	Coa5	1700001A24Rik|6330578E17Rik|Pet191	cytochrome C oxidase assembly factor 5	protein-coding
858	chr2	29055112	29055262	+	21.4	0.733	5.5	168.5	promoter-TSS (NM_001166705)	promoter-TSS (NM_001166705)	-121	NM_001166705	329375	Mm.425079	NM_001085514	ENSMUSG00000079502	Cfap77	1700101E01Rik|Gm823	cilia and flagella associated protein 77	protein-coding
6607	chr9	56937537	56937687	+	21.4	0.759	4.5	162.5	exon (NM_133976, exon 1 of 1)	exon (NM_133976, exon 1 of 1)	112	NM_133976	102462	Mm.12864	NM_133976	ENSMUSG00000032288	Imp3	1190002L16Rik|AI256594	IMP3, U3 small nucleolar ribonucleoprotein	protein-coding
857	chr2	166906134	166906284	+	21.4	0.849	5.5	165	intron (NM_023565, intron 1 of 24)	CpG	113	NM_023565	110750	Mm.22417	NM_023565	ENSMUSG00000002718	Cse1l	2610100P18Rik|AA407533|Capts|Cas|Xpo2	chromosome segregation 1-like (S. cerevisiae)	protein-coding
859	chr2	29060337	29060487	+	21.4	0.793	4	163	intron (NM_009442, intron 1 of 11)	CpG	149	NM_009442	22130	Mm.252195	NM_009442	ENSMUSG00000026803	Ttf1	AV245725|TTF-1|TTF-I	transcription termination factor, RNA polymerase I	protein-coding
6608	chr9	53610116	53610266	+	21.3	0.794	2.5	163	intron (NM_144784, intron 1 of 11)	CpG	159	NM_144784	110446	Mm.293233	NM_144784	ENSMUSG00000032047	Acat1	6330585C21Rik|Acat	acetyl-Coenzyme A acetyltransferase 1	protein-coding
16	chr1	37430233	37430383	+	21.3	0.716	6	164.5	promoter-TSS (NM_198006)	promoter-TSS (NM_198006)	169	NM_026123	67387	Mm.27404	NM_026123	ENSMUSG00000026111	Unc50	1110002A21Rik|GMH1|UNCL|URP	unc-50 homolog (C. elegans)	protein-coding
860	chr2	132252787	132252937	+	21.3	0.692	4	160.5	exon (NM_011045, exon 1 of 6)	exon (NM_011045, exon 1 of 6)	318	NM_011045	18538	Mm.7141	NM_011045	ENSMUSG00000027342	Pcna	-	proliferating cell nuclear antigen	protein-coding
7942	chr11	74830784	74830934	+	21.2	0.65	4	162	promoter-TSS (NM_010813)	promoter-TSS (NM_010813)	-65	NM_010813	17428	Mm.3759	NM_010813	ENSMUSG00000000282	Mnt	Rox|bHLHd3	max binding protein	protein-coding
862	chr2	152669516	152669666	+	21.2	0.739	6.5	163.5	exon (NM_001159553, exon 1 of 3)	exon (NM_001159553, exon 1 of 3)	130	NM_001159551	14950	Mm.277327	NM_010376	ENSMUSG00000019188	H13	1200006O09Rik|4930443L17Rik|5031424B04Rik|AV020344|H-13|Hm13|PSL3|Spp	histocompatibility 13	protein-coding
861	chr2	32259869	32260019	+	21.2	0.786	1.5	160	exon (NM_011675, exon 1 of 7)	exon (NM_011675, exon 1 of 7)	161	NM_011675	22245	Mm.425076	NM_011675	ENSMUSG00000002550	Uck1	URK1|Umpk	uridine-cytidine kinase 1	protein-coding
10496	chr15	38300890	38301040	+	21.1	0.672	9	159.5	promoter-TSS (NM_001289471)	promoter-TSS (NM_001289471)	-254	NM_013692	21847	Mm.4292	NM_013692	ENSMUSG00000037465	Klf10	AI115143|EGR[a]|Egral|Gdnfif|TIEG-1|Tieg|Tieg1|mGIF	Kruppel-like factor 10	protein-coding
863	chr2	146855908	146856058	+	21.1	0.787	2	164	promoter-TSS (NM_001033298)	promoter-TSS (NM_001033298)	94	NM_001033298	228730	Mm.292352	NM_001033298	ENSMUSG00000074749	Kiz	Gm114|Ncrna00153|Plk1s1	kizuna centrosomal protein	protein-coding
5818	chr8	124722234	124722384	+	21.1	0.775	6	165	promoter-TSS (NM_001357355)	promoter-TSS (NM_001357355)	170	NM_026855	68865	Mm.22779	NM_026855	ENSMUSG00000031982	Arv1	1110067L22Rik|AI461928|AW121084	ARV1 homolog, fatty acid homeostasis modulator	protein-coding
9005	chr12	110695901	110696051	+	21.1	0.648	10	164	intron (NM_010480, intron 1 of 10)	CpG	419	NM_010480	15519	Mm.1843	NM_010480	ENSMUSG00000021270	Hsp90aa1	86kDa|89kDa|AL024080|AL024147|Hsp86-1|Hsp89|Hsp90|Hspca|hsp4	heat shock protein 90, alpha (cytosolic), class A member 1	protein-coding
9006	chr12	105784261	105784411	+	21	0.814	4	158	promoter-TSS (NM_001347440)	promoter-TSS (NM_001347440)	-361	NM_011112	18789	Mm.255877	NM_011112	ENSMUSG00000021111	Papola	Pap|PapIII|Plap	poly (A) polymerase alpha	protein-coding
6609	chr9	119894915	119895065	+	21	0.625	6	157.5	promoter-TSS (NM_026236)	promoter-TSS (NM_026236)	95	NM_026236	67561	Mm.104789	NM_026236	ENSMUSG00000032512	Wdr48	8430408H12Rik|Uaf1|mKIAA1449	WD repeat domain 48	protein-coding
9007	chr12	55080569	55080719	+	21	0.808	3.5	159	promoter-TSS (NM_028314)	promoter-TSS (NM_028314)	148	NM_011899	24067	Mm.471968	NM_011899	ENSMUSG00000073079	Srp54a	54kDa|Srp54	signal recognition particle 54A	protein-coding
5820	chr8	110618686	110618836	+	21	0.842	4	165.5	non-coding (NR_151674, exon 1 of 19)	non-coding (NR_151674, exon 1 of 19)	194	NR_151675	234729	Mm.274894	NM_146216	ENSMUSG00000010936	Vac14	AA959718|BC032215|D8Wsu151e|Tax1bp2|Trx|ingls	Vac14 homolog (S. cerevisiae)	protein-coding
5819	chr8	72474922	72475072	+	21	0.786	3.5	160.5	intron (NM_001359024, intron 1 of 17)	CpG	236	NM_001359024	27967	Mm.30136	NM_138585	ENSMUSG00000052488	Cherp	5730408I11Rik|D8Wsu96e|DAN16|Scaf6	calcium homeostasis endoplasmic reticulum protein	protein-coding
18	chr1	162548315	162548465	+	20.9	0.761	4.5	157.5	promoter-TSS (NM_144877)	promoter-TSS (NM_144877)	-45	NM_144877	71449	Mm.270569	NM_144877	ENSMUSG00000026694	Mettl13	5630401D24Rik	methyltransferase like 13	protein-coding
7943	chr11	51619795	51619945	+	20.9	0.777	2	165.5	promoter-TSS (NM_026631)	promoter-TSS (NM_026631)	97	NM_026631	52530	Mm.28203	NM_026631	ENSMUSG00000001056	Nhp2	2410130M07Rik|D11Ertd175e|Nola2	NHP2 ribonucleoprotein	protein-coding
864	chr2	31670751	31670901	+	20.9	0.825	5	160.5	exon (NM_144886, exon 1 of 9)	exon (NM_144886, exon 1 of 9)	111	NM_144886	227715	Mm.150972	NM_144886	ENSMUSG00000039356	Exosc2	Rrp4	exosome component 2	protein-coding
5821	chr8	124862837	124862987	+	20.9	0.677	6	163.5	promoter-TSS (NM_010322)	promoter-TSS (NM_010322)	117	NM_025615	66523	Mm.436864	NM_025615	ENSMUSG00000031984	2810004N23Rik	3110004G14Rik|Ayu21-55|Gt(pU21)55Imeg|GtAyu21-55	RIKEN cDNA 2810004N23 gene	protein-coding
9008	chr12	80790629	80790779	+	20.9	0.669	10.5	166.5	5' UTR (NM_178682, exon 1 of 6)	5' UTR (NM_178682, exon 1 of 6)	172	NM_178682	217684	Mm.341776	NM_178682	ENSMUSG00000021133	Susd6	4933426M11Rik|mKIAA0247	sushi domain containing 6	protein-coding
10497	chr15	75909084	75909234	+	20.9	0.625	2.5	158.5	promoter-TSS (NM_178646)	promoter-TSS (NM_178646)	185	NM_001285430	66656	Mm.258927	NM_023240	ENSMUSG00000055762	Eef1d	EF-1-delta	eukaryotic translation elongation factor 1 delta (guanine nucleotide exchange protein)	protein-coding
9009	chr12	111758929	111759079	+	20.8	0.628	8	159.5	5' UTR (NM_001025358, exon 1 of 15)	5' UTR (NM_001025358, exon 1 of 15)	136	NM_001025363	16593	Mm.278357	NM_008450	ENSMUSG00000021288	Klc1	AI874768|Kns2	kinesin light chain 1	protein-coding
12343	chr19	41847900	41848050	+	20.8	0.617	4.5	160.5	5' UTR (NM_177603, exon 1 of 1)	5' UTR (NM_177603, exon 1 of 1)	157	NM_177603	212398	Mm.222723	NM_177603	ENSMUSG00000047604	Frat2	-	frequently rearranged in advanced T cell lymphomas 2	protein-coding
19	chr1	55237265	55237415	+	20.8	0.722	6.5	156.5	exon (NM_175439, exon 1 of 1)	exon (NM_175439, exon 1 of 1)	163	NM_175439	212679	Mm.19223	NM_175439	ENSMUSG00000046994	Mars2	C730026E21Rik|MetRS	methionine-tRNA synthetase 2 (mitochondrial)	protein-coding
6610	chr9	66835214	66835364	+	20.7	0.761	1.5	156	promoter-TSS (NM_026674)	promoter-TSS (NM_026674)	-583	NM_026674	68318	Mm.284229	NM_026674	ENSMUSG00000053040	Aph1c	0610008A10Rik|APH-1b|Aph1b	aph1 homolog C, gamma secretase subunit	protein-coding
9010	chr12	73907615	73907765	+	20.7	0.704	13	168.5	promoter-TSS (NM_010431)	promoter-TSS (NM_010431)	-177	NM_010431	15251	Mm.3879	NM_010431	ENSMUSG00000021109	Hif1a	AA959795|HIF-1-alpha|HIF1-alpha|HIF1alpha|MOP1|bHLHe78	hypoxia inducible factor 1, alpha subunit	protein-coding
1929	chr3	88716888	88717038	+	20.7	0.842	1	160	intron (NM_001163310, intron 1 of 4)	CpG	109	NM_009069	19769	Mm.4009	NM_009069	ENSMUSG00000028057	Rit1	RIBB|ROC1|Rit	Ras-like without CAAX 1	protein-coding
10052	chr14	57424129	57424279	+	20.7	0.782	3.5	155.5	intron (NM_009376, intron 1 of 25)	CpG	133	NM_009376	21821	Mm.4653	NM_009376	ENSMUSG00000040040	Ift88	AW552028|Tg737|Tg737Rpw|TgN737Rpw|Ttc10|flexo|fxo|orpk|polaris	intraflagellar transport 88	protein-coding
5822	chr8	72240131	72240281	+	20.7	0.769	2	156.5	exon (NM_007456, exon 1 of 12)	exon (NM_007456, exon 1 of 12)	188	NM_007456	11767	Mm.290086	NM_007456	ENSMUSG00000003033	Ap1m1	AA408894|AP47|Adtm1A|Cltnm|mu1A	adaptor-related protein complex AP-1, mu subunit 1	protein-coding
20	chr1	55087647	55087797	+	20.7	0.602	9	157	promoter-TSS (NM_008303)	promoter-TSS (NM_008303)	210	NM_010477	15510	Mm.1777	NM_010477	ENSMUSG00000025980	Hspd1	60kDa|CPN60|HSP-60|HSP-65|Hsp60	heat shock protein 1 (chaperonin)	protein-coding
11464	chr17	26716038	26716188	+	20.7	0.605	3	158	intron (NM_029870, intron 1 of 8)	CpG	463	NM_029870	77128	Mm.275414	NM_029870	ENSMUSG00000048249	Crebrf	A930001N09Rik|LRF	CREB3 regulatory factor	protein-coding
11038	chr16	97851661	97851811	+	20.6	0.694	7	156	promoter-TSS (NM_144789)	promoter-TSS (NM_144789)	114	NM_001359078	114604	Mm.328741	NM_144789	ENSMUSG00000014039	Prdm15	C21orf83|E130018M06Rik|ORF62|Zfp298	PR domain containing 15	protein-coding
7945	chr11	76243776	76243926	+	20.6	0.704	3	157.5	promoter-TSS (NM_026029)	promoter-TSS (NM_026029)	115	NM_183263	67390	Mm.24886	NM_183263	ENSMUSG00000038046	Mrm3	4833420N02Rik|AI255153|HC90|Rnmtl1	mitochondrial rRNA methyltransferase 3	protein-coding
2552	chr4	156110069	156110219	+	20.6	0.77	4	162.5	5' UTR (NM_177205, exon 1 of 10)	5' UTR (NM_177205, exon 1 of 10)	146	NM_177205	230996	Mm.318925	NM_145557	ENSMUSG00000059939	9430015G10Rik	-	RIKEN cDNA 9430015G10 gene	protein-coding
1930	chr3	95228835	95228985	+	20.5	0.709	5.5	157	promoter-TSS (NM_019914)	promoter-TSS (NM_019914)	-33	NM_001038708	57912	Mm.28189	NM_172395	ENSMUSG00000046722	Cdc42se1	1300002M12Rik|AW558204|Cdcse1|SCIP1|Spec1	CDC42 small effector 1	protein-coding
1931	chr3	87930318	87930468	+	20.5	0.715	3.5	164.5	promoter-TSS (NM_177663)	promoter-TSS (NM_177663)	79	NM_177663	229504	Mm.45744	NM_177663	ENSMUSG00000048039	Isg20l2	4930429N24|C80587	interferon stimulated exonuclease gene 20-like 2	protein-coding
3463	chr5	140419349	140419499	+	20.5	0.775	3.5	159	exon (NM_133916, exon 1 of 19)	exon (NM_133916, exon 1 of 19)	119	NM_133916	27979	Mm.21671	NM_133916	ENSMUSG00000056076	Eif3b	AL033316|AL033334|AL033369|AW208965|D5Wsu45e|EIF3-ETA|EIF3-P110|EIF3-P116|Eif3s9|PRT1	eukaryotic translation initiation factor 3, subunit B	protein-coding
866	chr2	153015175	153015325	+	20.5	0.741	6.5	155	exon (NM_178939, exon 1 of 5)	exon (NM_178939, exon 1 of 5)	133	NM_178939	68559	Mm.12746	NM_178939	ENSMUSG00000027472	Pdrg1	1110004D19Rik|AU020945|AV006589|Pdrg	p53 and DNA damage regulated 1	protein-coding
10498	chr15	76477456	76477606	+	20.5	0.711	6.5	162	promoter-TSS (NM_013481)	promoter-TSS (NM_013481)	169	NM_001331214	15499	Mm.347444	NM_008296	ENSMUSG00000022556	Hsf1	AA960185|HSTF|HSTF 1|Hsf1alpha|Hsf1beta	heat shock factor 1	protein-coding
2553	chr4	155601614	155601764	+	20.5	0.74	8	155	5' UTR (NM_177186, exon 1 of 9)	5' UTR (NM_177186, exon 1 of 9)	273	NM_177186	320541	Mm.306018	NM_177186	ENSMUSG00000042202	Slc35e2	A530082C11Rik|AI957035	solute carrier family 35, member E2	protein-coding
867	chr2	150904477	150904627	+	20.4	0.722	5.5	153.5	non-coding (NR_151505, exon 1 of 13)	non-coding (NR_151505, exon 1 of 13)	179	NR_151505	76192	Mm.112632	NM_024465	ENSMUSG00000032046	Abhd12	1500011G07Rik|6330583M11Rik|AI431047|AW547313	abhydrolase domain containing 12	protein-coding
9012	chr12	91590320	91590470	+	20.3	0.817	7.5	152.5	promoter-TSS (NM_031391)	promoter-TSS (NM_031391)	92	NM_175335	83602	Mm.275728	NM_031391	ENSMUSG00000020962	Gtf2a1	6330549H03Rik|AA536742|AA959775|AW060250|TfIIAa/b|Tfiia1	general transcription factor II A, 1	protein-coding
869	chr2	33468352	33468502	+	20.3	0.763	1.5	158.5	intron (NM_001355611, intron 1 of 2)	CpG	105	NM_001355611	71834	Mm.44186	NM_027947	ENSMUSG00000026788	Zbtb43	1700010E06Rik|Zfp297b|mKIAA0414	zinc finger and BTB domain containing 43	protein-coding
2554	chr4	139352358	139352508	+	20.3	0.651	4.5	155.5	promoter-TSS (NM_001039200)	promoter-TSS (NM_001039200)	143	NM_023536	69902	Mm.27871	NM_023536	ENSMUSG00000028741	Mrto4	2610012O22Rik|Mg684|Mrt4	mRNA turnover 4, ribosome maturation factor	protein-coding
5824	chr8	75033761	75033911	+	20.3	0.804	4.5	154.5	intron (NM_001136259, intron 1 of 15)	CpG	150	NM_011622	21968	Mm.1967	NM_011622	ENSMUSG00000042870	Tom1	-	target of myb1 trafficking protein	protein-coding
9014	chr12	87147242	87147392	+	20.3	0.818	3.5	172	promoter-TSS (NM_010363)	promoter-TSS (NM_010363)	152	NM_001252555	14874	Mm.29652	NM_010363	ENSMUSG00000021033	Gstz1	MAAI	glutathione transferase zeta 1 (maleylacetoacetate isomerase)	protein-coding
868	chr2	173000231	173000381	+	20.3	0.688	8	156	5' UTR (NM_175112, exon 1 of 12)	5' UTR (NM_175112, exon 1 of 12)	189	NM_175112	66679	Mm.4113	NM_175112	ENSMUSG00000027509	Rae1	3230401I12Rik|D2Ertd342e|MNRP|MNRP41	ribonucleic acid export 1	protein-coding
1933	chr3	51340225	51340375	+	20.3	0.579	9.5	164	intron (NM_023502, intron 1 of 9)	CpG	344	NM_023502	69257	Mm.131038	NM_023502	ENSMUSG00000037174	Elf2	2610036A20Rik|A230104O07Rik|AW111824|BB183398|EU32|NERF|NERF-1A|NERF-1B|NERF-2	E74-like factor 2	protein-coding
5825	chr8	95715940	95716090	+	20.2	0.727	8	153	TTS (NM_001195006)	TTS (NM_001195006)	102	NM_001035123	66083	Mm.261321	NM_001035123	ENSMUSG00000031671	Setd6	0610039J04Rik|3110004G14Rik|AI413388|C76402	SET domain containing 6	protein-coding
11465	chr17	80206869	80207019	+	20.2	0.641	7	153	intron (NM_001360435, intron 1 of 6)	CpG	361	NM_146083	225027	Mm.292016	NM_146083	ENSMUSG00000024097	Srsf7	35kDa|9430065L19Rik|9G8|NX-96|Sfrs7	serine/arginine-rich splicing factor 7	protein-coding
5826	chr8	83899921	83900071	+	20.1	0.56	5	153	promoter-TSS (NM_181039)	promoter-TSS (NM_181039)	-102	NM_181039	330814	Mm.260733	NM_181039	ENSMUSG00000013033	Adgrl1	2900070I05Rik|AI182398|CLIBA|Lec2|Lphn1|mKIAA0821	adhesion G protein-coupled receptor L1	protein-coding
9510	chr13	36117653	36117803	+	20.1	0.674	5	154.5	promoter-TSS (NM_024274)	promoter-TSS (NM_024274)	85	NM_001039189	69955	Mm.70690	NM_024274	ENSMUSG00000021420	Fars2	Fars1|pheRS	phenylalanine-tRNA synthetase 2 (mitochondrial)	protein-coding
870	chr2	31974465	31974615	+	20.1	0.652	5	165	promoter-TSS (NM_172268)	promoter-TSS (NM_172268)	90	NM_172268	227720	Mm.289686	NM_172268	ENSMUSG00000001855	Nup214	BC039282|CAN|D2H9S46E	nucleoporin 214	protein-coding
1934	chr3	53863628	53863778	+	20.1	0.671	3.5	155.5	intron (NM_026435, intron 1 of 5)	CpG	104	NM_026435	67890	Mm.23067	NM_026435	ENSMUSG00000027746	Ufm1	1810045K17Rik|AI132708|AI463323|Gm10726	ubiquitin-fold modifier 1	protein-coding
9016	chr12	99883261	99883411	+	20.1	0.764	2.5	151	exon (NM_030172, exon 1 of 6)	exon (NM_030172, exon 1 of 6)	106	NM_030172	78767	Mm.235920	NM_030172	ENSMUSG00000021176	Efcab11	2610021K21Rik|2610110A13Rik	EF-hand calcium binding domain 11	protein-coding
9017	chr12	84450799	84450949	+	20.1	0.783	1.5	151.5	promoter-TSS (NM_173756)	promoter-TSS (NM_173756)	150	NM_134042	104776	Mm.247510	NM_134042	ENSMUSG00000021238	Aldh6a1	1110038I05Rik|Mmsdh	aldehyde dehydrogenase family 6, subfamily A1	protein-coding
2555	chr4	138217244	138217394	+	20.1	0.71	7	153	intron (NM_001356432, intron 1 of 11)	CpG	192	NM_001122897	15441	Mm.348429	NM_010470	ENSMUSG00000028759	Hp1bp3	Hp1bp74	heterochromatin protein 1, binding protein 3	protein-coding
2556	chr4	155624913	155625063	+	20	0.733	5.5	159.5	promoter-TSS (NR_040441)	promoter-TSS (NR_040441)	134	NM_001355568	12537	Mm.267410	NM_007661	ENSMUSG00000029062	Cdk11b	AA989746|CDK11-p110|CDK11-p46|CDK11-p58|Cdc11b|Cdc2l1|Cdc2l2|Cdk11|p58	cyclin-dependent kinase 11B	protein-coding
6611	chr9	44305455	44305605	+	20	0.76	4	150.5	intron (NM_172162, intron 1 of 9)	CpG	141	NM_172162	102423	Mm.24570	NM_172162	ENSMUSG00000032119	Hinfp	AA589481|HiNF-P|Mizf	histone H4 transcription factor	protein-coding
9018	chr12	116281289	116281439	+	20	0.66	9	150.5	exon (NM_028731, exon 1 of 22)	exon (NM_028731, exon 1 of 22)	142	NM_028731	52635	Mm.273755	NM_028731	ENSMUSG00000021171	Esyt2	2410017M09Rik|4921504I16Rik|CHR2SYT|D12Ertd551e|Fam62b	extended synaptotagmin-like protein 2	protein-coding
2557	chr4	151862278	151862428	+	19.9	0.801	3.5	155	promoter-TSS (NM_001195565)	promoter-TSS (NM_001195565)	-585	NM_001195565	100072	Mm.318846	NM_001081557	ENSMUSG00000014592	Camta1	1810059M14Rik|2310058O09Rik|AI316882|AW987475|mKIAA0833	calmodulin binding transcription activator 1	protein-coding
2558	chr4	155669378	155669528	+	19.9	0.733	5	159	promoter-TSS (NM_001256107)	promoter-TSS (NM_001256107)	-199	NM_001256108	76580	Mm.235738	NM_145124	ENSMUSG00000029060	Mib2	2210008I11Rik|Zzank1|skd	mindbomb E3 ubiquitin protein ligase 2	protein-coding
876	chr2	32395681	32395831	+	19.9	0.619	4	153.5	promoter-TSS (NM_133783)	promoter-TSS (NM_133783)	-134	NM_133783	96979	Mm.28048	NM_133783	ENSMUSG00000026820	Ptges2	0610038H10Rik|C79137|Gbf1|Mpges2|Pges2	prostaglandin E synthase 2	protein-coding
6612	chr9	121857772	121857922	+	19.9	0.863	2.5	163.5	promoter-TSS (NM_001357839)	promoter-TSS (NM_001357839)	-51	NM_001357840	56295	Mm.347915	NM_019814	ENSMUSG00000038412	Higd1a	2210020B17Rik|7420700H20Rik|AI303276|AW049839|HIMP1|Hig1	HIG1 domain family, member 1A	protein-coding
875	chr2	163995187	163995337	+	19.9	0.735	4.5	152	promoter-TSS (NM_018753)	promoter-TSS (NM_018753)	65	NM_018753	54401	Mm.34319	NM_018753	ENSMUSG00000018326	Ywhab	1300003C17Rik|14-3-3b	tyrosine 3-monooxygenase/tryptophan 5-monooxygenase activation protein, beta polypeptide	protein-coding
872	chr2	180119367	180119517	+	19.9	0.73	8.5	150.5	promoter-TSS (NM_144500)	promoter-TSS (NM_144500)	76	NM_144500	228983	Mm.253578	NM_144500	ENSMUSG00000039050	Osbpl2	C130070J12Rik|ORP-2|Orp2|mKIAA0772	oxysterol binding protein-like 2	protein-coding
9020	chr12	33429636	33429786	+	19.9	0.745	5	151	promoter-TSS (NM_172253)	promoter-TSS (NM_172253)	87	NM_172253	28071	Mm.196472	NM_172253	ENSMUSG00000020561	Twistnb	2410173G11|2810024J17Rik|D16Wsu83e	twist basic helix-loop-helix transcription factor 1 neighbor	protein-coding
874	chr2	173737610	173737760	+	19.9	0.79	1.5	154	5' UTR (NM_019806, exon 1 of 6)	5' UTR (NM_019806, exon 1 of 6)	114	NM_019806	56491	Mm.260456	NM_019806	ENSMUSG00000054455	Vapb	AI225786|AI840687|AI848259|D2Abb2e|R75548|VAP33b|Vamp33b	vesicle-associated membrane protein, associated protein B and C	protein-coding
7947	chr11	53567442	53567592	+	19.9	0.656	5	149.5	5' UTR (NM_001290805, exon 1 of 17)	5' UTR (NM_001290805, exon 1 of 17)	148	NM_008443	16568	Mm.88694	NM_008443	ENSMUSG00000018395	Kif3a	Kif3|Kifl|Kns3	kinesin family member 3A	protein-coding
871	chr2	152293950	152294100	+	19.9	0.672	7.5	155.5	exon (NM_024196, exon 1 of 8)	exon (NM_024196, exon 1 of 8)	153	NM_024196	67231	Mm.288733	NM_024196	ENSMUSG00000027465	Tbc1d20	1110028I04Rik|2810442O16Rik|AI414693|bs	TBC1 domain family, member 20	protein-coding
1935	chr3	88913703	88913853	+	19.9	0.77	5	150	intron (NM_144898, intron 1 of 13)	CpG-9300	172	NM_144898	229524	Mm.440405	NM_144898	ENSMUSG00000068922	Msto1	BC008103|mst	misato 1, mitochondrial distribution and morphology regulator	protein-coding
9019	chr12	102757562	102757712	+	19.9	0.774	5	155.5	promoter-TSS (NM_025666)	promoter-TSS (NM_025666)	173	NM_001142938	100233175	Mm.291222	NM_001142938	ENSMUSG00000091931	Gon7	-	GON7, KEOPS complex subunit homolog	protein-coding
7946	chr11	22990878	22991028	+	19.9	0.609	6.5	152.5	intron (NM_009837, intron 1 of 13)	CpG	360	NM_009837	12464	Mm.296985	NM_009837	ENSMUSG00000007739	Cct4	2610204B21Rik|A45|C78323|Cctd	chaperonin containing Tcp1, subunit 4 (delta)	protein-coding
22	chr1	92934758	92934908	+	19.9	0.766	5	153.5	non-coding (NR_015525, exon 2 of 2)	non-coding (NR_015525, exon 2 of 2)	425	NM_011796	23830	Mm.294315	NM_011796	ENSMUSG00000026270	Capn10	AW049679|Capn8|mKIAA1845	calpain 10	protein-coding
4352	chr6	142386877	142387027	+	19.8	0.738	3.5	152.5	promoter-TSS (NM_025872)	promoter-TSS (NM_025872)	-10	NM_001355511	19691	Mm.27407	NM_023042	ENSMUSG00000030243	Recql	RecQ1	RecQ protein-like	protein-coding
3464	chr5	76951428	76951578	+	19.8	0.836	0.5	152	promoter-TSS (NM_172146)	promoter-TSS (NM_172146)	75	NM_172146	231327	Mm.202337	NM_172146	ENSMUSG00000029246	Ppat	5730454C12Rik|AA408689|AA675351|AI507113|C79945	phosphoribosyl pyrophosphate amidotransferase	protein-coding
5827	chr8	60993282	60993432	+	19.8	0.723	2.5	149	5' UTR (NM_001293637, exon 1 of 35)	5' UTR (NM_001293637, exon 1 of 35)	164	NM_175089	18004	Mm.486881	NM_175089	ENSMUSG00000031644	Nek1	D8Ertd790e|kat	NIMA (never in mitosis gene a)-related expressed kinase 1	protein-coding
9021	chr12	36156573	36156723	+	19.8	0.706	4.5	149	promoter-TSS (NM_146033)	promoter-TSS (NM_146033)	177	NM_025840	66912	Mm.288669	NM_025840	ENSMUSG00000020547	Bzw2	1110001I24Rik|Bdm2|HSPC028	basic leucine zipper and W2 domains 2	protein-coding
2559	chr4	155993283	155993433	+	19.7	0.7	6	152.5	promoter-TSS (NM_001302468)	promoter-TSS (NM_001302468)	21	NM_001302468	20318	Mm.293517	NM_011341	ENSMUSG00000029076	Sdf4	Cab45	stromal cell derived factor 4	protein-coding
10499	chr15	82244578	82244728	+	19.7	0.84	1	151	promoter-TSS (NM_001080158)	promoter-TSS (NM_001080158)	94	NM_025639	66570	Mm.23596	NM_025639	ENSMUSG00000068101	Cenpm	2610019I03Rik|AI853711|Pane1	centromere protein M	protein-coding
5829	chr8	84857014	84857164	+	19.7	0.822	4	158	exon (NM_025648, exon 1 of 13)	exon (NM_025648, exon 1 of 13)	103	NR_152751	66590	Mm.292517	NM_025648	ENSMUSG00000003808	Farsa	0610012A19Rik|Farsla|pheRS	phenylalanyl-tRNA synthetase, alpha subunit	protein-coding
877	chr2	92433882	92434032	+	19.7	0.763	5	159.5	exon (NM_009963, exon 1 of 12)	exon (NM_009963, exon 1 of 12)	112	NM_009963	12953	Mm.254181	NM_009963	ENSMUSG00000068742	Cry2	AV006279|D130054K12Rik	cryptochrome 2 (photolyase-like)	protein-coding
9022	chr12	116405479	116405629	+	19.7	0.752	4.5	150	promoter-TSS (NR_028421)	promoter-TSS (NR_028421)	152	NM_133762	76044	Mm.491196	NM_133762	ENSMUSG00000042029	Ncapg2	5830426I05Rik|Luzp5|Mtb|mCAP-G2	non-SMC condensin II complex, subunit G2	protein-coding
6613	chr9	59291652	59291802	+	19.7	0.796	4.5	149.5	exon (NM_028121, exon 1 of 7)	exon (NM_028121, exon 1 of 7)	155	NM_001359282	72141	Mm.22456	NM_028121	ENSMUSG00000025236	Adpgk	2610017G09Rik|Adp-gk|C77577	ADP-dependent glucokinase	protein-coding
5828	chr8	121907262	121907412	+	19.7	0.578	6	152.5	promoter-TSS (NM_001033485)	promoter-TSS (NM_001033485)	349	NM_011404	20539	Mm.22374	NM_011404	ENSMUSG00000040010	Slc7a5	4F2LC|D0H16S474E|LAT1|TA1	solute carrier family 7 (cationic amino acid transporter, y+ system), member 5	protein-coding
878	chr2	28582792	28582942	+	19.7	0.694	7	148	exon (NM_001290484, exon 1 of 12)	exon (NM_001290484, exon 1 of 12)	412	NM_001290484	70239	Mm.274120	NM_148928	ENSMUSG00000026816	Gtf3c5	2700084A09Rik|TFIIIC63|TFiiiC2-63	general transcription factor IIIC, polypeptide 5	protein-coding
2560	chr4	153975261	153975411	+	19.6	0.729	7.5	148.5	promoter-TSS (NM_007859)	promoter-TSS (NM_007859)	-225	NM_177673	230967	Mm.297905	NM_177673	ENSMUSG00000039523	Cep104	A930027E11|AI115523|Kiaa0562|mKIAA0562	centrosomal protein 104	protein-coding
11039	chr16	32609106	32609256	+	19.6	0.792	6.5	151.5	promoter-TSS (NM_001357298)	promoter-TSS (NM_001357298)	59	NM_001357298	22042	Mm.28683	NM_011638	ENSMUSG00000022797	Tfrc	2610028K12Rik|CD71|E430033M20Rik|Mtvr1|TFR|TFR1|TR|Trfr|p90	transferrin receptor	protein-coding
879	chr2	29827421	29827571	+	19.6	0.754	4.5	149.5	intron (NM_026615, intron 1 of 4)	CpG	107	NM_026615	68205	Mm.20273	NM_026615	ENSMUSG00000069020	Urm1	2900073H19Rik	ubiquitin related modifier 1	protein-coding
1936	chr3	89159962	89160112	+	19.6	0.746	8	150	exon (NM_008227, exon 1 of 8)	exon (NM_008227, exon 1 of 8)	120	NM_008227	15168	Mm.389461	NM_008227	ENSMUSG00000028051	Hcn3	BCNG-4|Bcng4|Hac3|Hcn4	hyperpolarization-activated, cyclic nucleotide-gated K+ 3	protein-coding
10053	chr14	65833737	65833887	+	19.6	0.818	1.5	148	5' UTR (NM_028039, exon 1 of 11)	5' UTR (NM_028039, exon 1 of 11)	157	NM_028039	71988	Mm.249280	NM_028039	ENSMUSG00000022034	Esco2	2410004I17Rik|D030072L07Rik	establishment of sister chromatid cohesion N-acetyltransferase 2	protein-coding
881	chr2	155692134	155692284	+	19.6	0.727	4	147.5	exon (NM_001163452, exon 1 of 19)	exon (NM_001163452, exon 1 of 19)	175	NM_019828	56407	Mm.234944	NM_019828	ENSMUSG00000038324	Trpc4ap	4833429F06Rik|D2Ertd113e|Trrp4ap|mFLJ00177|truss	transient receptor potential cation channel, subfamily C, member 4 associated protein	protein-coding
880	chr2	164911401	164911551	+	19.6	0.619	8.5	148.5	intron (NM_199027, intron 1 of 27)	CpG	274	NM_199027	329559	Mm.330776	NM_199027	ENSMUSG00000039834	Zfp335	1810045J01Rik|NIF-1|Nif1|Znf335	zinc finger protein 335	protein-coding
1937	chr3	51277369	51277519	+	19.5	0.587	5.5	148	promoter-TSS (NM_001291063)	promoter-TSS (NM_001291063)	70	NM_001291062	69257	Mm.131038	NM_023502	ENSMUSG00000037174	Elf2	2610036A20Rik|A230104O07Rik|AW111824|BB183398|EU32|NERF|NERF-1A|NERF-1B|NERF-2	E74-like factor 2	protein-coding
883	chr2	180024987	180025137	+	19.5	0.665	7	147.5	promoter-TSS (NM_177727)	promoter-TSS (NM_177727)	75	NM_177727	241846	Mm.21577	NM_177727	ENSMUSG00000039108	Lsm14b	9430078B04|BC040823	LSM family member 14B	protein-coding
5832	chr8	105708018	105708168	+	19.5	0.745	2.5	149.5	promoter-TSS (NM_198299)	promoter-TSS (NM_198299)	75	NM_198299	102124	Mm.276087	NM_198299	ENSMUSG00000013155	Enkd1	AI606951|E130303B06Rik	enkurin domain containing 1	protein-coding
5831	chr8	111056346	111056496	+	19.5	0.687	5.5	154.5	promoter-TSS (NM_028274)	promoter-TSS (NM_028274)	82	NM_028274	72544	Mm.24174	NM_028274	ENSMUSG00000109941	Exosc6	2610510N21Rik|C76919|Mtr3	exosome component 6	protein-coding
9024	chr12	111574540	111574690	+	19.5	0.716	10	149	promoter-TSS (NR_045295)	promoter-TSS (NR_045295)	105	NM_021516	17169	Mm.260504	NM_021516	ENSMUSG00000007411	Mark3	1600015G02Rik|A430080F22Rik|C-TAK1|ETK-1|ETK1|Emk2|MPK10	MAP/microtubule affinity regulating kinase 3	protein-coding
9026	chr12	76962067	76962217	+	19.5	0.641	1.5	150	5' UTR (NM_001146176, exon 1 of 4)	5' UTR (NM_001146176, exon 1 of 4)	106	NM_001361663	17187	Mm.268548	NM_008558	ENSMUSG00000059436	Max	AA960152|AI875693|bHLHd4|bHLHd5|bHLHd6|bHLHd7|bHLHd8	Max protein	protein-coding
9025	chr12	64965809	64965959	+	19.5	0.715	2.5	149	promoter-TSS (NM_025707)	promoter-TSS (NM_025707)	142	NM_177805	328108	Mm.138465	NM_177805	ENSMUSG00000035614	Togaram1	A430041B07Rik|BC062107|C130034K06|Fam179b|mKIAA0423	TOG array regulator of axonemal microtubules 1	protein-coding
12344	chr19	41830055	41830205	+	19.5	0.653	7	148.5	5' UTR (NM_008043, exon 1 of 1)	5' UTR (NM_008043, exon 1 of 1)	160	NM_008043	14296	Mm.4573	NM_008043	ENSMUSG00000067199	Frat1	AW060382	frequently rearranged in advanced T cell lymphomas	protein-coding
9023	chr12	44269240	44269390	+	19.5	0.784	1.5	147	intron (NM_026164, intron 1 of 9)	CpG	161	NM_026164	67452	Mm.54126	NM_026164	ENSMUSG00000036257	Pnpla8	1200006O19Rik|AI467579|Ipla2(gamma)	patatin-like phospholipase domain containing 8	protein-coding
882	chr2	180589513	180589663	+	19.5	0.704	8.5	151	exon (NM_031373, exon 1 of 7)	exon (NM_031373, exon 1 of 7)	181	NM_031373	72075	Mm.250418	NM_031373	ENSMUSG00000049401	Ogfr	2010013E17Rik	opioid growth factor receptor	protein-coding
23	chr1	44102164	44102314	+	19.5	0.774	5.5	153.5	intron (NM_001356296, intron 1 of 6)	CpG	202	NM_029368	75623	Mm.348017	NM_029368	ENSMUSG00000026049	Tex30	1700029F09Rik|3110030D08Rik	testis expressed 30	protein-coding
7318	chr10	85185135	85185285	+	19.4	0.671	3	150	promoter-TSS (NM_007771)	promoter-TSS (NM_007771)	-156	NM_007771	12952	Mm.26237	NM_007771	ENSMUSG00000020038	Cry1	AU020726|AU021000|Phll1	cryptochrome 1 (photolyase-like)	protein-coding
10054	chr14	55643402	55643552	+	19.4	0.638	5.5	146	promoter-TSS (NM_001360063)	promoter-TSS (NM_001360063)	-106	NM_001360063	74140	Mm.132857	NM_028780	ENSMUSG00000002320	Tm9sf1	1200014D02Rik|AI893436|MP70	transmembrane 9 superfamily member 1	protein-coding
12345	chr19	45560622	45560772	+	19.4	0.764	2.5	153	promoter-TSS (NM_020032)	promoter-TSS (NM_020032)	112	NM_001356947	226162	Mm.21978	NM_172639	ENSMUSG00000041035	Dpcd	Ndac	deleted in primary ciliary dyskinesia	protein-coding
3465	chr5	134176564	134176714	+	19.4	0.794	3	145.5	exon (NM_033572, exon 1 of 11)	exon (NM_033572, exon 1 of 11)	128	NM_033572	94254	Mm.29508	NM_033572	ENSMUSG00000061979	Rcc1l	5730496C04Rik|AU019812|Wbscr16	reculator of chromosome condensation 1 like	protein-coding
884	chr2	30392478	30392628	+	19.4	0.692	7.5	156.5	intron (NM_020329, intron 1 of 7)	CpG	299	NM_020329	57170	Mm.285167	NM_020329	ENSMUSG00000026856	Dolpp1	0610011H20Rik|AB030189|LSFR2	dolichyl pyrophosphate phosphatase 1	protein-coding
24	chr1	91459515	91459665	+	19.3	0.657	5	150	promoter-TSS (NM_011066)	promoter-TSS (NM_011066)	-262	NM_011066	18627	Mm.482463	NM_011066	ENSMUSG00000055866	Per2	mKIAA0347|mPer2	period circadian clock 2	protein-coding
6614	chr9	63602528	63602678	+	19.3	0.614	7	150.5	promoter-TSS (NM_001311098)	promoter-TSS (NM_001311098)	-43	NM_001357323	66939	Mm.34338	NM_025857	ENSMUSG00000037257	Aagab	2310007F21Rik|p34	alpha- and gamma-adaptin binding protein	protein-coding
5833	chr8	85060113	85060263	+	19.3	0.72	5	148	promoter-TSS (NM_026791)	promoter-TSS (NM_026791)	69	NM_026791	68628	Mm.374815	NM_026791	ENSMUSG00000008167	Fbxw9	1110017H11Rik|Fbw9	F-box and WD-40 domain protein 9	protein-coding
886	chr2	165287641	165287791	+	19.3	0.763	5.5	147	promoter-TSS (NM_001252574)	promoter-TSS (NM_001252574)	71	NM_001252573	228875	Mm.21184	NM_144893	ENSMUSG00000017664	Slc35c2	C85957|CGI-15|D2Wsu58e|Ovcov1	solute carrier family 35, member C2	protein-coding
10500	chr15	77928774	77928924	+	19.3	0.861	0.5	146.5	intron (NM_019913, intron 1 of 3)	CpG	145	NM_019913	56551	Mm.291917	NM_019913	ENSMUSG00000005354	Txn2	2510006J11Rik|AI788873|Trx2	thioredoxin 2	protein-coding
887	chr2	127336233	127336383	+	19.3	0.708	8	148	exon (NM_010090, exon 1 of 4)	exon (NM_010090, exon 1 of 4)	149	NM_010090	13537	Mm.4729	NM_010090	ENSMUSG00000027368	Dusp2	PAC1	dual specificity phosphatase 2	protein-coding
9027	chr12	111814266	111814416	+	19.3	0.79	3.5	150	promoter-TSS (NM_028875)	promoter-TSS (NM_028875)	171	NM_026752	68520	Mm.390497	NM_026752	ENSMUSG00000021286	Zfyve21	1110013H04Rik|AW558780|C85416	zinc finger, FYVE domain containing 21	protein-coding
9028	chr12	40446149	40446299	+	19.3	0.695	6.5	147.5	promoter-TSS (NM_172575)	promoter-TSS (NM_172575)	171	NM_172803	238130	Mm.341423	NM_172803	ENSMUSG00000035954	Dock4	5330406C03|6330411N01Rik|AF263288|C030023J22|mKIAA0716	dedicator of cytokinesis 4	protein-coding
5834	chr8	71611217	71611367	+	19.3	0.807	4	150	exon (NM_146211, exon 1 of 12)	exon (NM_146211, exon 1 of 12)	268	NM_146211	234407	Mm.240885	NM_146211	ENSMUSG00000034807	Colgalt1	2810024B22Rik|Glt25d1	collagen beta(1-O)galactosyltransferase 1	protein-coding
5835	chr8	105860660	105860810	+	19.2	0.745	2	147.5	promoter-TSS (NM_001357230)	promoter-TSS (NM_001357230)	-140	NM_001357230	68051	Mm.455474	NM_026532	ENSMUSG00000008450	Nutf2	2700067I02Rik|AI115459|AI413596|AW546000|Ntf2|Ntf3|PP15	nuclear transport factor 2	protein-coding
888	chr2	163658385	163658535	+	19.2	0.764	4	166	promoter-TSS (NM_001164055)	promoter-TSS (NM_001164055)	2	NM_001164053	18769	Mm.10091	NM_011106	ENSMUSG00000035268	Pkig	PKIgamma	protein kinase inhibitor, gamma	protein-coding
9030	chr12	73964558	73964708	+	19.2	0.761	7.5	146	exon (NM_178392, exon 1 of 10)	exon (NM_178392, exon 1 of 10)	103	NM_178392	75627	Mm.25937	NM_178392	ENSMUSG00000021113	Snapc1	2700033G17Rik|AU015787	small nuclear RNA activating complex, polypeptide 1	protein-coding
11040	chr16	5233657	5233807	+	19.2	0.852	2.5	150	exon (NM_145362, exon 1 of 13)	exon (NM_145362, exon 1 of 13)	111	NM_145362	208211	Mm.34581	NM_145362	ENSMUSG00000039427	Alg1	HMAT1|HMT1	asparagine-linked glycosylation 1 (beta-1,4-mannosyltransferase)	protein-coding
11041	chr16	20097593	20097743	+	19.2	0.81	4	144.5	5' UTR (NM_029436, exon 1 of 8)	5' UTR (NM_029436, exon 1 of 8)	114	NM_029436	75785	Mm.392450	NM_029436	ENSMUSG00000062901	Klhl24	1110046J11Rik|4930429H24Rik|6530402O20Rik|C85082	kelch-like 24	protein-coding
3466	chr5	138171025	138171175	+	19.2	0.713	4	146	promoter-TSS (NM_021392)	promoter-TSS (NM_021392)	166	NM_001356577	17220	Mm.378965	NM_008568	ENSMUSG00000029730	Mcm7	AI747533|Mcmd7|mCDC47	minichromosome maintenance complex component 7	protein-coding
9029	chr12	110888883	110889033	+	19.2	0.756	6.5	145.5	promoter-TSS (NM_001081057)	promoter-TSS (NM_001081057)	187	NM_027223	67236	Mm.287157	NM_026048	ENSMUSG00000021276	Cinp	1810047K05Rik|2810452K22Rik	cyclin-dependent kinase 2 interacting protein	protein-coding
25	chr1	43827553	43827703	+	19.1	0.724	7.5	144	promoter-TSS (NM_026430)	promoter-TSS (NM_026430)	80	NM_026430	67883	Mm.387202	NM_026430	ENSMUSG00000057363	Uxs1	1600025I13Rik|AI451869|AI649125|AW550562	UDP-glucuronate decarboxylase 1	protein-coding
889	chr2	30178270	30178420	+	19.1	0.665	3.5	150.5	intron (NM_172660, intron 1 of 11)	CpG	114	NM_172660	227695	Mm.4449	NM_172660	ENSMUSG00000039660	Spout1	9930028P05|AL033358|CENP-32|D2Wsu81e	SPOUT domain containing methyltransferase 1	protein-coding
893	chr2	26380459	26380609	+	19.1	0.751	4	146.5	intron (NM_001290419, intron 1 of 23)	CpG	119	NM_172339	227644	Mm.207460	NM_172339	ENSMUSG00000036281	Snapc4	5730436L13Rik	small nuclear RNA activating complex, polypeptide 4	protein-coding
7948	chr11	69681768	69681918	+	19.1	0.757	3.5	145.5	TTS (NM_001034097)	TTS (NM_001034097)	127	NM_030702	80886	Mm.284592	NM_030702	ENSMUSG00000005204	Senp3	AA408656|Smt3ip|Smt3ip1	SUMO/sentrin specific peptidase 3	protein-coding
9034	chr12	85219535	85219685	+	19.1	0.784	7.5	151	exon (NM_145445, exon 1 of 8)	exon (NM_145445, exon 1 of 8)	129	NM_145445	217715	Mm.29041	NM_145445	ENSMUSG00000004788	Eif2b2	EIF-2Bbeta|EIF2B	eukaryotic translation initiation factor 2B, subunit 2 beta	protein-coding
11042	chr16	57606616	57606766	+	19.1	0.756	5	144	exon (NM_025599, exon 1 of 10)	exon (NM_025599, exon 1 of 10)	176	NM_025599	66497	Mm.425976	NM_025599	ENSMUSG00000022748	Cmss1	1110001A06Rik|2610528E23Rik|4930572F24Rik|AV099812|AV122629	cms small ribosomal subunit 1	protein-coding
891	chr2	180042205	180042355	+	19.1	0.542	6.5	144	promoter-TSS (NM_178750)	promoter-TSS (NM_178750)	184	NM_011969	26444	Mm.21728	NM_011969	ENSMUSG00000027566	Psma7	C6-I	proteasome (prosome, macropain) subunit, alpha type 7	protein-coding
9031	chr12	70974747	70974897	+	19.1	0.71	2.5	145.5	intron (NM_011184, intron 1 of 10)	CpG	199	NM_001310595	19167	Mm.296338	NM_011184	ENSMUSG00000060073	Psma3	Lmpc8	proteasome (prosome, macropain) subunit, alpha type 3	protein-coding
9032	chr12	100200380	100200530	+	19.1	0.527	11.5	145	intron (NM_001313934, intron 1 of 5)	CpG	311	NM_001313934	12313	Mm.285993	NM_009790	ENSMUSG00000001175	Calm1	AI256814|AI327027|AI461935|AL024000|CaM|Calm|Cam1	calmodulin 1	protein-coding
26	chr1	45795552	45795702	+	19.1	0.763	2	146.5	intron (NM_028599, intron 1 of 20)	CpG	461	NM_028599	73674	Mm.270376	NM_028599	ENSMUSG00000025995	Wdr75	1300003A18Rik|2410118I19Rik|C77608	WD repeat domain 75	protein-coding
894	chr2	167503481	167503631	+	19	0.711	7.5	144	exon (NM_030743, exon 3 of 8)	exon (NM_030743, exon 3 of 8)	113	NR_153838	81018	Mm.22225	NM_030743	ENSMUSG00000006418	Rnf114	1110008J21Rik|AI225886|AW549494|Zfp228|Zfp313|Znf228	ring finger protein 114	protein-coding
9036	chr12	106010365	106010515	+	19	0.682	8	144.5	intron (NM_001029843, intron 1 of 13)	CpG	177	NM_001029843	22367	Mm.2981	NM_011705	ENSMUSG00000021115	Vrk1	51PK	vaccinia related kinase 1	protein-coding
7949	chr11	75531807	75531957	+	19	0.84	1	159.5	promoter-TSS (NM_001199283)	promoter-TSS (NM_001199283)	188	NM_173388	215113	Mm.11186	NM_173388	ENSMUSG00000038178	Slc43a2	7630402D21Rik|BC042513|Lat4	solute carrier family 43, member 2	protein-coding
27	chr1	170885076	170885226	+	19	0.655	5.5	147.5	exon (NM_001356485, exon 1 of 5)	exon (NM_001356485, exon 1 of 5)	389	NM_001356485	80915	Mm.34365	NM_023173	ENSMUSG00000026659	Dusp12	1190004O14Rik|AA027408|AW049275|ESTM36|LMW-DSP4|T-DSP4|VH1|mVH1	dual specificity phosphatase 12	protein-coding
3468	chr5	123524323	123524473	+	18.9	0.778	1.5	142.5	promoter-TSS (NM_023232)	promoter-TSS (NM_023232)	-234	NM_023232	66593	Mm.46716	NM_023232	ENSMUSG00000029433	Diablo	0610041G12Rik|1700006L01Rik|AU040403|Smac	diablo, IAP-binding mitochondrial protein	protein-coding
29	chr1	131138120	131138270	+	18.9	0.67	3	147	promoter-TSS (NM_145508)	promoter-TSS (NM_145508)	39	NM_145508	226419	Mm.39299	NM_145508	ENSMUSG00000016526	Dyrk3	BC006704	dual-specificity tyrosine-(Y)-phosphorylation regulated kinase 3	protein-coding
3467	chr5	125433918	125434068	+	18.9	0.828	4.5	145.5	promoter-TSS (NM_203319)	promoter-TSS (NM_203319)	55	NM_203319	208144	Mm.296385	NM_203319	ENSMUSG00000029480	Dhx37	Gm1050|Gm451|mKIAA1517	DEAH (Asp-Glu-Ala-His) box polypeptide 37	protein-coding
28	chr1	151344515	151344665	+	18.9	0.719	3	143	promoter-TSS (NM_054102)	promoter-TSS (NM_054102)	92	NM_054102	117198	Mm.33764	NM_028582	ENSMUSG00000023150	Ivns1abp	1190004M08Rik|1700126I16Rik|AA960440|HSPC068|ND1|NS-1|NS1-BP|Nd1-L|Nd1-S|mKIAA0850	influenza virus NS1A binding protein	protein-coding
10502	chr15	76368938	76369088	+	18.9	0.772	7	144.5	exon (NM_021555, exon 1 of 6)	exon (NM_021555, exon 1 of 6)	115	NM_021555	59053	Mm.133202	NM_021555	ENSMUSG00000022554	Hgh1	Brp16|D15Ertd741e|Fam203a|MNCb-5873	HGH1 homolog	protein-coding
1938	chr3	100162211	100162361	+	18.9	0.731	2.5	151.5	promoter-TSS (NM_010269)	promoter-TSS (NM_010269)	121	NM_175552	269470	Mm.24591	NM_175552	ENSMUSG00000033285	Wdr3	AW546279|D030020G18Rik	WD repeat domain 3	protein-coding
10501	chr15	89591706	89591856	+	18.9	0.736	6	144	intron (NM_026817, intron 1 of 8)	CpG	142	NM_026817	68708	Mm.23258	NM_026817	ENSMUSG00000022621	Rabl2	1110031N17Rik|AW549303|Rabl2a	RAB, member RAS oncogene family-like 2	protein-coding
895	chr2	38926230	38926380	+	18.9	0.735	4	142	5' UTR (NM_010264, exon 1 of 11)	5' UTR (NM_010264, exon 1 of 11)	156	NM_010264	14536	Mm.439703	NM_010264	ENSMUSG00000063972	Nr6a1	1700113M01Rik|Gcnf|NCNF|RTR	nuclear receptor subfamily 6, group A, member 1	protein-coding
9037	chr12	54695621	54695771	+	18.9	0.797	4	143	intron (NM_025456, intron 1 of 5)	CpG	198	NM_025456	66266	Mm.156440	NM_025456	ENSMUSG00000054302	Eapp	1810011O16Rik	E2F-associated phosphoprotein	protein-coding
9039	chr12	87443434	87443584	+	18.9	0.691	7.5	143.5	promoter-TSS (NM_026958)	promoter-TSS (NM_026958)	330	NM_001102565	211064	Mm.486235	NM_001102565	ENSMUSG00000079036	Alkbh1	2700073G19Rik|Abh|Alkbh|alkB|hABH	alkB homolog 1, histone H2A dioxygenase	protein-coding
30	chr1	181212087	181212237	+	18.8	0.672	2	141.5	promoter-TSS (NM_145514)	promoter-TSS (NM_145514)	-184	NM_145514	226757	Mm.289082	NM_145514	ENSMUSG00000038733	Wdr26	1600024A01Rik|AA693241|AI447817|AU044014|C77982|Gid7	WD repeat domain 26	protein-coding
896	chr2	152848086	152848236	+	18.8	0.833	2	145.5	5' UTR (NM_001141977, exon 1 of 18)	5' UTR (NM_001141977, exon 1 of 18)	197	NM_001141977	72119	Mm.407737	NM_028109	ENSMUSG00000027469	Tpx2	2610005B21Rik|DIL2|REPP86|p100	TPX2, microtubule-associated	protein-coding
9041	chr12	80463258	80463408	+	18.8	0.825	3	148	intron (NM_133798, intron 1 of 8)	CpG	238	NM_133798	97827	Mm.206631	NM_133798	ENSMUSG00000032705	Exd2	4930539P14Rik|C85658|Exdl2	exonuclease 3'-5' domain containing 2	protein-coding
7319	chr10	84576865	84577015	+	18.7	0.635	2	141.5	promoter-TSS (NM_146008)	promoter-TSS (NM_146008)	-7	NM_146008	216198	Mm.296142	NM_146008	ENSMUSG00000020034	Tcp11l2	E430026E19Rik	t-complex 11 (mouse) like 2	protein-coding
9044	chr12	116262868	116263018	+	18.7	0.721	6	147	promoter-TSS (NM_146039)	promoter-TSS (NM_146039)	82	NM_146039	217935	Mm.31382	NM_146039	ENSMUSG00000042050	Wdr60	D430033N04Rik	WD repeat domain 60	protein-coding
10503	chr15	81399486	81399636	+	18.7	0.754	2.5	144.5	promoter-TSS (NM_001347075)	promoter-TSS (NM_001347075)	133	NM_133726	70356	Mm.180337	NM_133726	ENSMUSG00000022403	St13	1110007I03Rik|3110002K08Rik|AW555194|HIP|HOP|HSPABP|HSPABP1|PRO0786|SNC6|p48	suppression of tumorigenicity 13	protein-coding
11044	chr16	4077596	4077746	+	18.7	0.697	6	143.5	intron (NR_152409, intron 1 of 17)	CpG	139	NM_026508	68015	Mm.123366	NM_026508	ENSMUSG00000005981	Trap1	2410002K23Rik|HSP75	TNF receptor-associated protein 1	protein-coding
31	chr1	57996060	57996210	+	18.7	0.724	4.5	140.5	5' UTR (NM_199007, exon 1 of 9)	5' UTR (NM_199007, exon 1 of 9)	161	NM_199007	68549	Mm.32800	NM_199007	ENSMUSG00000026039	Sgo2a	1110007N04Rik|4932411A20Rik|5730576N04Rik|AU018846|AV008062|D1Ertd8e|Sgol2|Sgol2a|Tripin	shugoshin 2A	protein-coding
9043	chr12	65075700	65075850	+	18.7	0.753	7	144.5	exon (NM_178912, exon 1 of 23)	exon (NM_178912, exon 1 of 23)	169	NM_178912	104806	Mm.374847	NM_178912	ENSMUSG00000055884	Fancm	AI427100|C730036B14Rik|D12Ertd364e	Fanconi anemia, complementation group M	protein-coding
6615	chr9	65461040	65461190	+	18.7	0.762	4.5	142.5	5' UTR (NM_138584, exon 1 of 9)	5' UTR (NM_138584, exon 1 of 9)	178	NM_138584	27965	Mm.272475	NM_138584	ENSMUSG00000032388	Spg21	ACP33|BM-019|C78576|D9Wsu18e|GL010|MAST	SPG21, maspardin	protein-coding
6616	chr9	72985649	72985799	+	18.7	0.714	5.5	141	promoter-TSS (NM_001198789)	promoter-TSS (NM_001198789)	220	NM_001286544	72278	Mm.268475	NM_028181	ENSMUSG00000034563	Ccpg1	1700030B06Rik|1810073J13Rik|9430028F23Rik|AI426686|AI875170|CPR8|D9Ertd392e	cell cycle progression 1	protein-coding
9042	chr12	105784949	105785099	+	18.7	0.604	13	144.5	intron (NM_011112, intron 1 of 21)	CpG	327	NM_001347440	18789	Mm.255877	NM_011112	ENSMUSG00000021111	Papola	Pap|PapIII|Plap	poly (A) polymerase alpha	protein-coding
9047	chr12	110737636	110737786	+	18.6	0.764	8	144	promoter-TSS (NM_027149)	promoter-TSS (NM_027149)	-186	NM_027149	69641	Mm.475762	NM_027149	ENSMUSG00000037957	Wdr20	2310040A13Rik|AI549910|Wdr20a	WD repeat domain 20	protein-coding
9046	chr12	16894906	16895056	+	18.6	0.669	4.5	140	promoter-TSS (NM_009072)	promoter-TSS (NM_009072)	3	NM_009072	19878	Mm.276024	NM_009072	ENSMUSG00000020580	Rock2	B230113H15Rik|ROKalpha|Rho-kinase|Rock-II|Rock2m|mKIAA0619	Rho-associated coiled-coil containing protein kinase 2	protein-coding
897	chr2	30133754	30133904	+	18.6	0.657	4.5	139.5	promoter-TSS (NM_146252)	promoter-TSS (NM_146252)	83	NM_146252	70296	Mm.19172	NM_146252	ENSMUSG00000039678	Tbc1d13	2600014A06Rik|BC025586	TBC1 domain family, member 13	protein-coding
33	chr1	75180176	75180326	+	18.6	0.756	3	145	TTS (NM_001288612)	TTS (NM_001288612)	141	NM_023732	74104	Mm.28663	NM_023732	ENSMUSG00000026198	Abcb6	1200005B17Rik	ATP-binding cassette, sub-family B (MDR/TAP), member 6	protein-coding
9045	chr12	83921695	83921845	+	18.6	0.785	1	145.5	intron (NR_073564, intron 1 of 12)	CpG	164	NR_073563	18222	Mm.4390	NM_010949	ENSMUSG00000021224	Numb	Nb	NUMB endocytic adaptor protein	protein-coding
2561	chr4	152448599	152448749	+	18.6	0.683	2.5	142	intron (NM_010598, intron 1 of 15)	intron (NM_010598, intron 1 of 15)	181	NM_001252656	16498	Mm.388924	NM_010598	ENSMUSG00000028931	Kcnab2	F5|I2rf5|Kcnb3|kv-beta-2	potassium voltage-gated channel, shaker-related subfamily, beta member 2	protein-coding
9048	chr12	80436683	80436833	+	18.5	0.709	6.5	144	promoter-TSS (NM_177267)	promoter-TSS (NM_177267)	-157	NM_177267	320808	Mm.220310	NM_177267	ENSMUSG00000049106	Dcaf5	9430020B07Rik|AI325023|AI430035|AI848110|AW124614|BCRG2|BCRP2|Wdr22	DDB1 and CUL4 associated factor 5	protein-coding
7951	chr11	52000525	52000675	+	18.5	0.756	3.5	140	promoter-TSS (NM_009458)	promoter-TSS (NM_009458)	-134	NM_009458	22210	Mm.384918	NM_009458	ENSMUSG00000020390	Ube2b	E2-14k|HR6B|Rad6b|mHR6B	ubiquitin-conjugating enzyme E2B	protein-coding
7952	chr11	74898106	74898256	+	18.5	0.712	3.5	149	exon (NM_177325, exon 1 of 15)	exon (NM_177325, exon 1 of 15)	101	NM_177325	104662	Mm.220843	NM_177325	ENSMUSG00000038335	Tsr1	AU040765|AW550801|mKIAA1401	TSR1 20S rRNA accumulation	protein-coding
4960	chr7	102209949	102210099	+	18.5	0.779	4	139	promoter-TSS (NM_001287167)	promoter-TSS (NM_001287167)	142	NM_001287165	269966	Mm.439800	NM_022979	ENSMUSG00000063550	Nup98	4732457F17|AI849286|Nup96	nucleoporin 98	protein-coding
11045	chr16	13780778	13780928	+	18.5	0.833	2	143.5	intron (NM_001039521, intron 1 of 17)	CpG	154	NM_001039521	106298	Mm.288606	NM_001039521	ENSMUSG00000022682	Rrn3	AL023001|E130302O19Rik|R75565|TIF-1A|Tif1a	RRN3 RNA polymerase I transcription factor homolog (yeast)	protein-coding
6617	chr9	77754625	77754775	+	18.5	0.68	3	139.5	non-coding (NR_151778, exon 1 of 17)	non-coding (NR_151778, exon 1 of 17)	165	NM_010295	14629	Mm.89888	NM_010295	ENSMUSG00000032350	Gclc	D9Wsu168e|GLCL-H|Ggcs-hs|Glclc	glutamate-cysteine ligase, catalytic subunit	protein-coding
9049	chr12	69724627	69724777	+	18.5	0.797	3	139.5	promoter-TSS (NM_001361690)	promoter-TSS (NM_001361690)	172	NM_145443	217666	Mm.103362	NM_145443	ENSMUSG00000020988	L2hgdh	BC016226	L-2-hydroxyglutarate dehydrogenase	protein-coding
1939	chr3	88503084	88503234	+	18.5	0.75	3.5	140.5	5' UTR (NM_001111102, exon 1 of 10)	5' UTR (NM_001111102, exon 1 of 10)	193	NM_001002011	16905	Mm.243014	NM_019390	ENSMUSG00000028063	Lmna	Dhe	lamin A	protein-coding
899	chr2	92434217	92434367	+	18.4	0.727	1.5	139	promoter-TSS (NM_009963)	promoter-TSS (NM_009963)	-223	NM_009963	12953	Mm.254181	NM_009963	ENSMUSG00000068742	Cry2	AV006279|D130054K12Rik	cryptochrome 2 (photolyase-like)	protein-coding
7953	chr11	31870911	31871061	+	18.4	0.733	3	142.5	promoter-TSS (NM_001290676)	promoter-TSS (NM_001290676)	46	NM_001290678	67579	Mm.339792	NM_026252	ENSMUSG00000020300	Cpeb4	Cpe-bp4|Cpeb-4|mCPEB-4	cytoplasmic polyadenylation element binding protein 4	protein-coding
10505	chr15	81872516	81872666	+	18.4	0.794	2	138.5	promoter-TSS (NM_026737)	promoter-TSS (NM_026737)	128	NM_080633	11429	Mm.154581	NM_080633	ENSMUSG00000022477	Aco2	Aco-2|Aco3|D10Wsu183e	aconitase 2, mitochondrial	protein-coding
898	chr2	57114790	57114940	+	18.4	0.689	2.5	142.5	5' UTR (NM_013613, exon 1 of 8)	5' UTR (NM_013613, exon 1 of 8)	173	NM_013613	18227	Mm.3507	NM_013613	ENSMUSG00000026826	Nr4a2	HZF-3|NOT|Nurr1|RNR-1|TINOR|TINUR	nuclear receptor subfamily 4, group A, member 2	protein-coding
2562	chr4	152178268	152178418	+	18.4	0.648	7.5	140.5	intron (NM_133348, intron 1 of 8)	CpG	243	NM_133348	70025	Mm.296191	NM_133348	ENSMUSG00000028937	Acot7	2410041A17Rik|Ach1|Act|Bach|CTE-IIa|Cte-II|Lach1	acyl-CoA thioesterase 7	protein-coding
10504	chr15	5185764	5185914	+	18.4	0.785	4	138.5	intron (NM_026213, intron 1 of 4)	CpG	279	NM_026213	67515	Mm.254979	NM_026213	ENSMUSG00000022151	Ttc33	2410099M07Rik|2900001O04Rik|AI507072|AW538342|Osrf	tetratricopeptide repeat domain 33	protein-coding
10506	chr15	76671642	76671792	+	18.3	0.817	4	150.5	promoter-TSS (NM_001358933)	promoter-TSS (NM_001358933)	74	NM_001358933	73062	Mm.322901	NM_033371	ENSMUSG00000033819	Ppp1r16a	2900084E10Rik|Mypt3|R75527	protein phosphatase 1, regulatory (inhibitor) subunit 16A	protein-coding
7954	chr11	69070812	69070962	+	18.3	0.699	4.5	142.5	promoter-TSS (NM_025838)	promoter-TSS (NM_025838)	78	NM_025838	66910	Mm.33964	NM_025838	ENSMUSG00000020895	Tmem107	1110004B13Rik|2810049P21Rik	transmembrane protein 107	protein-coding
902	chr2	30416059	30416209	+	18.3	0.603	5.5	138.5	promoter-TSS (NM_007760)	promoter-TSS (NM_007760)	84	NM_138748	110854	Mm.275393	NM_138748	ENSMUSG00000039515	Ptpa	2610042B21Rik|C77440|N28142|PR53|Ppp2r4	protein phosphatase 2 protein activator	protein-coding
7320	chr10	88826652	88826802	+	18.3	0.791	0.5	144.5	promoter-TSS (NM_175158)	promoter-TSS (NM_175158)	87	NM_175158	70683	Mm.29631	NM_175158	ENSMUSG00000004356	Utp20	3830408P06Rik|AA617408|Drim|mDRIM|mDRIN	UTP20 small subunit processome component	protein-coding
2563	chr4	155812516	155812666	+	18.3	0.731	7	145	exon (NM_207678, exon 1 of 11)	exon (NM_207678, exon 1 of 11)	102	NM_207678	56036	Mm.23492	NM_018856	ENSMUSG00000029068	Ccnl2	1700010A01Rik|1810019L15Rik|2010319M22Rik|AA409936|AW261738|Ania-6b|HCLA-150|Pcee|SB138	cyclin L2	protein-coding
900	chr2	167015348	167015498	+	18.3	0.742	5	149	exon (NM_153065, exon 1 of 21)	exon (NM_153065, exon 1 of 21)	110	NM_153065	228889	Mm.295031	NM_153065	ENSMUSG00000017999	Ddx27	C86129	DEAD (Asp-Glu-Ala-Asp) box polypeptide 27	protein-coding
7955	chr11	60811037	60811187	+	18.3	0.717	2.5	141	5' UTR (NM_009171, exon 1 of 12)	5' UTR (NM_009171, exon 1 of 12)	153	NM_009171	20425	Mm.364956	NM_009171	ENSMUSG00000020534	Shmt1	AI324848|AI385541|C81125|Shmt|mshmt|mshmt1|mshmt2	serine hydroxymethyltransferase 1 (soluble)	protein-coding
11466	chr17	56256881	56257031	+	18.3	0.758	4.5	138.5	exon (NM_010192, exon 1 of 1)	exon (NM_010192, exon 1 of 1)	163	NM_010192	14154	Mm.290813	NM_010192	ENSMUSG00000043683	Fem1a	AW611390|Fem1aa	feminization 1 homolog a (C. elegans)	protein-coding
5836	chr8	84066928	84067078	+	18.3	0.717	6	148.5	5' UTR (NM_009055, exon 1 of 21)	5' UTR (NM_009055, exon 1 of 21)	167	NM_009055	19724	Mm.7892	NM_009055	ENSMUSG00000031706	Rfx1	AI047719|AI385641	regulatory factor X, 1 (influences HLA class II expression)	protein-coding
901	chr2	25211208	25211358	+	18.3	0.789	2.5	138	exon (NM_021393, exon 1 of 13)	exon (NM_021393, exon 1 of 13)	206	NM_001310157	58202	Mm.116418	NM_021393	ENSMUSG00000013465	Nelfb	A730008L03Rik|AB041607|AI663983|Cobra1|Nelf-b	negative elongation factor complex member B	protein-coding
9050	chr12	17545037	17545187	+	18.3	0.628	5	144	5' UTR (NM_013614, exon 1 of 12)	5' UTR (NM_013614, exon 1 of 12)	239	NM_013614	18263	Mm.34102	NM_013614	ENSMUSG00000011179	Odc1	ODC	ornithine decarboxylase, structural 1	protein-coding
11467	chr17	31512097	31512247	+	18.3	0.817	2.5	138	exon (NM_021322, exon 1 of 11)	exon (NM_021322, exon 1 of 11)	315	NM_021322	57773	Mm.143771	NM_021322	ENSMUSG00000024037	Wdr4	AI415180|AI448349|D530049K22Rik|Wh	WD repeat domain 4	protein-coding
4961	chr7	141475487	141475637	+	18.3	0.617	10.5	138	promoter-TSS (NM_001252588)	promoter-TSS (NM_001252588)	326	NM_053082	64540	Mm.489619	NM_053082	ENSMUSG00000025511	Tspan4	AI325509|AI746565|D130042I01Rik|NAG-2|Tm4sf7|Tspan-4	tetraspanin 4	protein-coding
12348	chr19	58943440	58943590	+	18.2	0.78	1	145.5	promoter-TSS (NM_178689)	promoter-TSS (NM_178689)	90	NM_178689	226265	Mm.103154	NM_178689	ENSMUSG00000048029	Eno4	6430537H07Rik	enolase 4	protein-coding
9052	chr12	44209894	44210044	+	18.2	0.578	8	138	promoter-TSS (NM_013760)	promoter-TSS (NM_013760)	99	NM_013760	27362	Mm.27432	NM_013760	ENSMUSG00000014905	Dnajb9	AA408011|AA673251|AA673481|AW556981|ERdj4|Mdg1|mDj7	DnaJ heat shock protein family (Hsp40) member B9	protein-coding
5837	chr8	124897926	124898076	+	18.2	0.673	5	138	promoter-TSS (NM_198103)	promoter-TSS (NM_198103)	115	NM_001111141	244666	Mm.482915	NM_001111141	ENSMUSG00000031986	Sprtn	Gm505	SprT-like N-terminal domain	protein-coding
10507	chr15	51877542	51877692	+	18.2	0.838	2	142.5	exon (NM_030132, exon 1 of 3)	exon (NM_030132, exon 1 of 3)	176	NM_030132	78581	Mm.176347	NM_030132	ENSMUSG00000022313	Utp23	1700010I21Rik|AI662478|BB238373|D530033C11Rik	UTP23 small subunit processome component	protein-coding
5838	chr8	109778687	109778837	+	18.2	0.666	10	137.5	5' UTR (NM_009677, exon 1 of 24)	5' UTR (NM_009677, exon 1 of 24)	179	NM_001301211	11765	Mm.37210	NM_009677	ENSMUSG00000031731	Ap1g1	AA409002|AU041323|AW551707|Adtg|D8Ertd374e	adaptor protein complex AP-1, gamma 1 subunit	protein-coding
34	chr1	53784943	53785093	+	18.2	0.779	3	140.5	intron (NM_133810, intron 1 of 7)	CpG	197	NM_133810	98267	Mm.25559	NM_133810	ENSMUSG00000026094	Stk17b	3110009A03Rik|AI120141|Drak2	serine/threonine kinase 17b (apoptosis-inducing)	protein-coding
903	chr2	164070721	164070871	+	18.2	0.6	9.5	137.5	5' UTR (NM_025996, exon 1 of 7)	5' UTR (NM_025996, exon 1 of 7)	306	NM_025996	67145	Mm.23173	NM_025996	ENSMUSG00000018322	Tomm34	2610100K07Rik|TOM34	translocase of outer mitochondrial membrane 34	protein-coding
4962	chr7	78895990	78896140	+	18.1	0.865	1.5	137	promoter-TSS (NM_001360709)	promoter-TSS (NM_001360709)	7	NM_001360709	68048	Mm.34109	NM_026531	ENSMUSG00000030609	Aen	2700083B06Rik|Isg20l1	apoptosis enhancing nuclease	protein-coding
6618	chr9	54586524	54586674	+	18.1	0.757	5.5	140	promoter-TSS (NM_029573)	promoter-TSS (NM_029573)	88	NM_029573	67834	Mm.279195	NM_029573	ENSMUSG00000032279	Idh3a	1110003P10Rik|1500012E04Rik|AA407078|AI316514	isocitrate dehydrogenase 3 (NAD+) alpha	protein-coding
6619	chr9	40192333	40192483	+	18.1	0.757	4.5	136	promoter-TSS (NM_030713)	promoter-TSS (NM_030713)	92	NR_153114	80902	Mm.132196	NM_030713	ENSMUSG00000025602	Zfp202	C130037E22Rik|Znf202	zinc finger protein 202	protein-coding
907	chr2	32847041	32847191	+	18.1	0.702	11.5	137.5	5' UTR (NM_009295, exon 1 of 19)	5' UTR (NM_009295, exon 1 of 19)	116	NM_009295	20910	Mm.278865	NM_009295	ENSMUSG00000026797	Stxbp1	AI317162|AI326233|MMS10-G|Ms10g|Munc-18a|Munc18-1|N-sec1|Rb-sec1|Sxtbp1|Unc18-1|Unc18h|nsec1	syntaxin binding protein 1	protein-coding
6620	chr9	107563296	107563446	+	18.1	0.783	4	140	5' UTR (NM_019742, exon 1 of 3)	5' UTR (NM_019742, exon 1 of 3)	116	NM_019742	80385	Mm.21739	NM_019742	ENSMUSG00000010054	Tusc2	1190001E22Rik|AA407686|Fus1|Lgcc|PAP|Pdap2	tumor suppressor candidate 2	protein-coding
7321	chr10	80755246	80755396	+	18.1	0.652	9	136	5' UTR (NM_199322, exon 1 of 28)	5' UTR (NM_199322, exon 1 of 28)	118	NM_199322	208266	Mm.152371	NM_199322	ENSMUSG00000061589	Dot1l	A630076O07|AW907654|Dot1|KMT4|mDot1	DOT1-like, histone H3 methyltransferase (S. cerevisiae)	protein-coding
3469	chr5	31054848	31054998	+	18.1	0.774	4.5	137.5	TTS (NM_212470)	TTS (NM_212470)	143	NM_001289522	69719	Mm.305535	NM_023525	ENSMUSG00000013629	Cad	2410008J01Rik|AU018859|Cpad	carbamoyl-phosphate synthetase 2, aspartate transcarbamylase, and dihydroorotase	protein-coding
5839	chr8	124520835	124520985	+	18.1	0.752	3	136.5	exon (NM_029746, exon 1 of 18)	exon (NM_029746, exon 1 of 18)	143	NM_029746	76332	Mm.240108	NM_029746	ENSMUSG00000031979	Cog2	1190002B08Rik|2700012E02Rik|C86089|Ldlc	component of oligomeric golgi complex 2	protein-coding
1941	chr3	88297205	88297355	+	18.1	0.763	5	140	promoter-TSS (NM_029801)	promoter-TSS (NM_029801)	145	NM_009836	12462	Mm.256034	NM_009836	ENSMUSG00000001416	Cct3	AL024092|Cctg|Tcp1-rs3|TriC-P5	chaperonin containing Tcp1, subunit 3 (gamma)	protein-coding
1942	chr3	52268449	52268599	+	18.1	0.707	12	139	5' UTR (NM_019739, exon 1 of 3)	5' UTR (NM_019739, exon 1 of 3)	187	NM_019739	56458	Mm.29891	NM_019739	ENSMUSG00000044167	Foxo1	AI876417|Afxh|FKHR|Fkhr1|Foxo1a	forkhead box O1	protein-coding
5840	chr8	83715289	83715439	+	18.1	0.701	3	141	intron (NM_197982, intron 1 of 10)	CpG	187	NM_197982	68278	Mm.28222	NM_197982	ENSMUSG00000005481	Ddx39	2610307C23Rik|BAT1|DDXL|Ddx39a|URH49	DEAD (Asp-Glu-Ala-Asp) box polypeptide 39	protein-coding
906	chr2	181520601	181520751	+	18.1	0.686	7	138	non-coding (NR_073369, exon 1 of 6)	non-coding (NR_073369, exon 1 of 6)	191	NM_016775	13002	Mm.140761	NM_016775	ENSMUSG00000000826	Dnajc5	2610314I24Rik|AU018536|Csp	DnaJ heat shock protein family (Hsp40) member C5	protein-coding
9055	chr12	110601514	110601664	+	18.1	0.685	12	138.5	5' UTR (NM_030238, exon 1 of 77)	5' UTR (NM_030238, exon 1 of 77)	194	NM_030238	13424	Mm.181430	NM_030238	ENSMUSG00000018707	Dync1h1	9930018I23Rik|AI894280|DHC1|DHC1a|DNCL|Dnchc1|Dnec1|Dnecl|Loa|MAP1C|P22|Swl|mKIAA0325	dynein cytoplasmic 1 heavy chain 1	protein-coding
9512	chr13	98926482	98926632	+	18	0.745	2.5	135.5	promoter-TSS (NM_178716)	promoter-TSS (NM_178716)	-173	NM_178716	238799	Mm.173286	NM_178716	ENSMUSG00000009470	Tnpo1	AU021749|D13Ertd688e|IPO2|Kpnb2|MIP|MIP1|TRN	transportin 1	protein-coding
9513	chr13	46727733	46727883	+	18	0.636	5	140.5	promoter-TSS (NM_175749)	promoter-TSS (NM_175749)	41	NM_175749	218210	Mm.255398	NM_175749	ENSMUSG00000021374	Nup153	B130015D15Rik|C88147	nucleoporin 153	protein-coding
5841	chr8	64733403	64733553	+	18	0.805	2.5	143.5	promoter-TSS (NM_025436)	promoter-TSS (NM_025436)	100	NM_025436	66234	Mm.30119	NM_025436	ENSMUSG00000031604	Msmo1	1500001G16Rik|C78600|DESP4|ERG25|Sc4mol	methylsterol monoxygenase 1	protein-coding
910	chr2	32381704	32381854	+	18	0.706	3	159.5	5' UTR (NM_198001, exon 1 of 2)	5' UTR (NM_198001, exon 1 of 2)	136	NM_198001	73737	Mm.27608	NM_198001	ENSMUSG00000039195	1110008P14Rik	C79326	RIKEN cDNA 1110008P14 gene	protein-coding
7957	chr11	67052744	67052894	+	18	0.726	4	137.5	promoter-TSS (NM_025510)	promoter-TSS (NM_025510)	149	NM_001040026	52892	Mm.129731	NM_001040026	ENSMUSG00000069844	Sco1	2610001C07Rik|D11Bwg1310e	SCO1 cytochrome c oxidase assembly protein	protein-coding
909	chr2	28641343	28641493	+	18	0.63	9	136	intron (NM_001289575, intron 1 of 22)	CpG	185	NM_001289576	64930	Mm.224354	NM_022887	ENSMUSG00000026812	Tsc1	-	tuberous sclerosis 1	protein-coding
11046	chr16	32002922	32003072	+	18	0.755	7.5	140	5' UTR (NM_177103, exon 1 of 10)	5' UTR (NM_177103, exon 1 of 10)	290	NM_001357087	320213	Mm.152890	NM_023801	ENSMUSG00000022772	Senp5	6230429P13Rik|A730063F07Rik|AI851888|BB189556|SMT3IP3	SUMO/sentrin specific peptidase 5	protein-coding
2564	chr4	139130847	139130997	+	17.9	0.676	9	135.5	non-coding (NR_033745, exon 1 of 4)	non-coding (NR_033745, exon 1 of 4)	115	NR_033745	433771	Mm.305990	NM_001163006	ENSMUSG00000050608	Minos1	2310028O11Rik	mitochondrial inner membrane organizing system 1	protein-coding
11047	chr16	22857885	22858035	+	17.9	0.692	6	137	promoter-TSS (NM_001316746)	promoter-TSS (NM_001316746)	115	NM_001190805	67838	Mm.37516	NM_026400	ENSMUSG00000004460	Dnajb11	1810031F23Rik|ABBP-2|AL024055|Dj9|ERdj3|ERj3p	DnaJ heat shock protein family (Hsp40) member B11	protein-coding
9057	chr12	65172387	65172537	+	17.9	0.738	3	134.5	5' UTR (NM_172578, exon 1 of 14)	5' UTR (NM_172578, exon 1 of 14)	118	NM_172578	217653	Mm.21144	NM_172578	ENSMUSG00000047534	Mis18bp1	6720403H11|C79407|Knl2|mKIAA1903	MIS18 binding protein 1	protein-coding
9056	chr12	112588829	112588979	+	17.9	0.705	7	139	intron (NM_198411, intron 1 of 22)	CpG	120	NM_198411	70435	Mm.250193	NM_198411	ENSMUSG00000037679	Inf2	2610204M08Rik|AA589465|AW125550|EG629699	inverted formin, FH2 and WH2 domain containing	protein-coding
912	chr2	30171594	30171744	+	17.9	0.763	4	135.5	exon (NM_007931, exon 1 of 3)	exon (NM_007931, exon 1 of 3)	145	NM_007931	13804	Mm.474473	NM_007931	ENSMUSG00000015337	Endog	-	endonuclease G	protein-coding
10509	chr15	102279543	102279693	+	17.9	0.745	5.5	135	5' UTR (NM_134100, exon 1 of 2)	5' UTR (NM_134100, exon 1 of 2)	162	NM_134100	106073	Mm.287740	NM_134100	ENSMUSG00000045665	Mfsd5	AA409375|AW556797|D15Mgi27	major facilitator superfamily domain containing 5	protein-coding
911	chr2	119047221	119047371	+	17.9	0.781	4.5	137.5	intron (NM_029617, intron 1 of 23)	CpG	177	NM_029617	76464	Mm.202518	NM_029617	ENSMUSG00000027326	Knl1	2310043D08Rik|5730505K17Rik|Casc5	kinetochore scaffold 1	protein-coding
1944	chr3	94582374	94582524	+	17.9	0.653	9	136.5	exon (NM_029721, exon 1 of 12)	exon (NM_029721, exon 1 of 12)	267	NM_029721	76742	Mm.28160	NM_029721	ENSMUSG00000028136	Snx27	5730552M22Rik|ESTM45|ESTM47|R75405	sorting nexin family member 27	protein-coding
10508	chr15	76817765	76817915	+	17.9	0.579	10	137.5	intron (NM_198420, intron 1 of 10)	CpG	330	NM_198420	223666	Mm.322931	NM_198420	ENSMUSG00000033697	Arhgap39	9530053N22|AI843066|D15Wsu169e|Kiaa1688|Porf-2	Rho GTPase activating protein 39	protein-coding
5842	chr8	46551868	46552018	+	17.8	0.679	4	134.5	promoter-TSS (NM_027973)	promoter-TSS (NM_027973)	-126	NM_027973	71876	Mm.22108	NM_027973	ENSMUSG00000031629	Cenpu	1700029A22Rik|Mlf1ip	centromere protein U	protein-coding
11048	chr16	33062518	33062668	+	17.8	0.689	6.5	139	promoter-TSS (NM_172823)	promoter-TSS (NM_172823)	72	NM_172823	239833	Mm.131951	NM_172823	ENSMUSG00000022802	Lmln	5330415H22Rik|AI465495	leishmanolysin-like (metallopeptidase M8 family)	protein-coding
4963	chr7	66079715	66079865	+	17.8	0.788	2	139	5' UTR (NM_001348246, exon 1 of 6)	5' UTR (NM_001348246, exon 1 of 6)	141	NM_024439	109815	Mm.482127	NM_024439	ENSMUSG00000075701	Selenos	1500011E07Rik|C78786|H-4|H-47|H4|H47|Sels|Vimp	selenoprotein S	protein-coding
1946	chr3	53017003	53017153	+	17.8	0.795	7.5	136	exon (NM_026225, exon 1 of 19)	exon (NM_026225, exon 1 of 19)	145	NM_026225	67542	Mm.249548	NM_026225	ENSMUSG00000027742	Cog6	4933405E16Rik|AU018618|mKIAA1134	component of oligomeric golgi complex 6	protein-coding
9058	chr12	101976045	101976195	+	17.8	0.582	6.5	135.5	5' UTR (NM_016856, exon 1 of 15)	5' UTR (NM_016856, exon 1 of 15)	146	NM_016856	51786	Mm.716	NM_016856	ENSMUSG00000041781	Cpsf2	100kDa|2610024B04Rik|AI662483|Cpsf|MCPSF|mKIAA1367	cleavage and polyadenylation specific factor 2	protein-coding
10510	chr15	73060867	73061017	+	17.8	0.721	3.5	134	intron (NM_001164641, intron 1 of 17)	CpG	262	NM_180662	76510	Mm.158902	NM_029640	ENSMUSG00000047921	Trappc9	1810044A24Rik|2900005P22Rik|4632408O18Rik|Ibp|Nibp|TRS130|mKIAA1882	trafficking protein particle complex 9	protein-coding
9060	chr12	88360591	88360741	+	17.7	0.737	3.5	133	promoter-TSS (NM_028105)	promoter-TSS (NM_028105)	-116	NM_001361598	72113	Mm.181387	NM_028105	ENSMUSG00000021044	Adck1	2610005A10Rik	aarF domain containing kinase 1	protein-coding
7960	chr11	93955713	93955863	+	17.7	0.678	7	135.5	promoter-TSS (NM_001077529)	promoter-TSS (NM_001077529)	-5	NM_001077529	18103	Mm.1260	NM_008705	ENSMUSG00000020857	Nme2	NM23-H2|NM23B|nm23-M2	NME/NM23 nucleoside diphosphate kinase 2	protein-coding
12349	chr19	44107290	44107440	+	17.7	0.727	8	142	exon (NM_007700, exon 1 of 21)	exon (NM_007700, exon 1 of 21)	112	NM_007700	12675	Mm.3996	NM_007700	ENSMUSG00000025199	Chuk	AI256658|Chuk1|Fbx24|Fbxo24|IKBKA|IKK alpha|IKK1|Ikka|NFKBIKA	conserved helix-loop-helix ubiquitous kinase	protein-coding
913	chr2	32961759	32961909	+	17.7	0.674	6	133	promoter-TSS (NM_199302)	promoter-TSS (NM_199302)	122	NM_009076	269261	Mm.250030	NM_009076	ENSMUSG00000038900	Rpl12	E430018F03	ribosomal protein L12	protein-coding
7961	chr11	5542014	5542164	+	17.7	0.735	3.5	133.5	5' UTR (NM_134033, exon 1 of 5)	5' UTR (NM_134033, exon 1 of 5)	128	NM_134033	104479	Mm.210403	NM_134033	ENSMUSG00000020482	Ccdc117	1110004K02Rik|1700026O03Rik|AU018638|AU042822|AV173073|BC018601	coiled-coil domain containing 117	protein-coding
35	chr1	128359496	128359646	+	17.7	0.79	4	136	5' UTR (NM_001313695, exon 1 of 16)	5' UTR (NM_001313695, exon 1 of 16)	134	NM_001313695	17219	Mm.4933	NM_008567	ENSMUSG00000026355	Mcm6	ASP-l1|D1Wsu22e|Mcmd6	minichromosome maintenance complex component 6	protein-coding
9061	chr12	105685026	105685176	+	17.7	0.626	3.5	133.5	promoter-TSS (NM_178613)	promoter-TSS (NM_178613)	140	NM_029654	76559	Mm.114362	NM_029654	ENSMUSG00000041341	Atg2b	2410024A21Rik|AI047755|AI503411|AW558123|C030004M05Rik|C630028L02Rik|mKIAA4067	autophagy related 2B	protein-coding
1947	chr3	94413321	94413471	+	17.7	0.855	7	133	promoter-TSS (NR_152121)	promoter-TSS (NR_152121)	152	NM_028307	72634	Mm.331198	NM_028307	ENSMUSG00000041912	Tdrkh	2700091C21Rik|Tdrd2	tudor and KH domain containing protein	protein-coding
10511	chr15	55090253	55090403	+	17.7	0.778	0	133	exon (NM_001355594, exon 1 of 10)	exon (NM_001355594, exon 1 of 10)	163	NM_183089	72107	Mm.486550	NM_183089	ENSMUSG00000022422	Dscc1	2010006I05Rik|2600005O03Rik|Dcc1	DNA replication and sister chromatid cohesion 1	protein-coding
10512	chr15	75921322	75921472	+	17.7	0.906	1.5	134	exon (NM_025412, exon 1 of 6)	exon (NM_025412, exon 1 of 6)	163	NM_025412	66194	Mm.250599	NM_025412	ENSMUSG00000022571	Pycrl	1110058B13Rik|2700073G24Rik|Pycr3	pyrroline-5-carboxylate reductase-like	protein-coding
9062	chr12	69184260	69184410	+	17.7	0.663	4	134	promoter-TSS (NM_025589)	promoter-TSS (NM_025589)	177	NM_146035	217664	Mm.206642	NM_146035	ENSMUSG00000043998	Mgat2	AA407964|CDGS2|GLCNACTII|GNT-II|GNT2	mannoside acetylglucosaminyltransferase 2	protein-coding
914	chr2	181365125	181365275	+	17.7	0.627	4	137	promoter-TSS (NM_001048148)	promoter-TSS (NM_001048148)	204	NM_001165992	76688	Mm.87720	NM_029702	ENSMUSG00000038671	Arfrp1	1500006I01Rik|AI480700	ADP-ribosylation factor related protein 1	protein-coding
7959	chr11	50325385	50325535	+	17.7	0.833	2	142.5	intron (NM_001110500, intron 1 of 14)	CpG	213	NM_001110499	12330	Mm.248827	NM_007597	ENSMUSG00000020368	Canx	1110069N15Rik|AI988026|Cnx|D11Ertd153e	calnexin	protein-coding
9514	chr13	54687488	54687638	+	17.7	0.67	7	135	5' UTR (NM_001146025, exon 1 of 11)	5' UTR (NM_001146025, exon 1 of 11)	245	NM_134064	105239	Mm.25366	NM_134064	ENSMUSG00000034928	Rnf44	AI854545|mKIAA1100	ring finger protein 44	protein-coding
11469	chr17	56303937	56304087	+	17.6	0.753	2	132	promoter-TSS (NM_001111080)	promoter-TSS (NM_001111080)	-301	NM_001111078	18140	Mm.42196	NM_010931	ENSMUSG00000001228	Uhrf1	AL022808|ICBP90|Np95|RNF106	ubiquitin-like, containing PHD and RING finger domains, 1	protein-coding
5844	chr8	121578637	121578787	+	17.6	0.788	8.5	137.5	promoter-TSS (NM_133765)	promoter-TSS (NM_133765)	94	NM_133765	76454	Mm.24829	NM_133765	ENSMUSG00000052934	Fbxo31	1110003O08Rik|2310046N15Rik|Fbx14|Fbxo14	F-box protein 31	protein-coding
5843	chr8	71272752	71272902	+	17.6	0.727	4.5	133.5	promoter-TSS (NM_001163042)	promoter-TSS (NM_001163042)	113	NM_015742	17925	Mm.33779	NM_015742	ENSMUSG00000004677	Myo9b	-	myosin IXb	protein-coding
4353	chr6	85432019	85432169	+	17.6	0.764	4.5	134	exon (NM_144918, exon 1 of 13)	exon (NM_144918, exon 1 of 13)	118	NM_144918	232187	Mm.219946	NM_144918	ENSMUSG00000033706	Smyd5	AW536703|NN8-4AG|Rai15|Rrg1	SET and MYND domain containing 5	protein-coding
9515	chr13	59822954	59823104	+	17.6	0.709	6.5	132	intron (NM_153538, intron 1 of 27)	CpG	118	NM_153538	214290	Mm.233082	NM_153538	ENSMUSG00000035248	Zcchc6	6030448M23Rik|AA420405	zinc finger, CCHC domain containing 6	protein-coding
12350	chr19	38819044	38819194	+	17.6	0.712	1	134.5	5' UTR (NM_021315, exon 1 of 21)	5' UTR (NM_021315, exon 1 of 21)	118	NM_021315	57753	Mm.86482	NM_021315	ENSMUSG00000024999	Noc3l	AF233884|Fad24	NOC3 like DNA replication regulator	protein-coding
9065	chr12	108893963	108894113	+	17.6	0.629	9.5	132.5	promoter-TSS (NM_177602)	promoter-TSS (NM_177602)	136	NM_001164314	22375	Mm.38433	NM_011710	ENSMUSG00000021266	Wars	TrpRS|WRS	tryptophanyl-tRNA synthetase	protein-coding
916	chr2	129296999	129297149	+	17.6	0.757	3	136	promoter-TSS (NR_040371)	promoter-TSS (NR_040371)	138	NM_181589	70466	Mm.45785	NM_181589	ENSMUSG00000048327	Ckap2l	2010016H04Rik|2610318C08Rik|AV070319|radmis|rdm	cytoskeleton associated protein 2-like	protein-coding
2565	chr4	152477325	152477475	+	17.6	0.826	3.5	134.5	promoter-TSS (NM_153424)	promoter-TSS (NM_153424)	149	NM_001355173	16498	Mm.388924	NM_010598	ENSMUSG00000028931	Kcnab2	F5|I2rf5|Kcnb3|kv-beta-2	potassium voltage-gated channel, shaker-related subfamily, beta member 2	protein-coding
10513	chr15	76538512	76538662	+	17.6	0.789	3.5	132.5	promoter-TSS (NM_029643)	promoter-TSS (NM_029643)	159	NM_013909	30840	Mm.275279	NM_013909	ENSMUSG00000022559	Fbxl6	AU021795|Fbl6	F-box and leucine-rich repeat protein 6	protein-coding
37	chr1	4807928	4808078	+	17.6	0.777	7	137	intron (NM_001355712, intron 1 of 7)	CpG	180	NM_001355712	18777	Mm.299955	NM_008866	ENSMUSG00000025903	Lypla1	APT-1|Gm39587|LPL-I|Pla1a	lysophospholipase 1	protein-coding
1948	chr3	88950019	88950169	+	17.6	0.669	4.5	132.5	5' UTR (NM_022994, exon 1 of 13)	5' UTR (NM_022994, exon 1 of 13)	188	NM_022994	65111	Mm.29028	NM_022994	ENSMUSG00000068921	Dap3	4921514D13Rik|DAP-3|MRP-S29|S29mt	death associated protein 3	protein-coding
9064	chr12	99884634	99884784	+	17.6	0.72	9.5	141	intron (NM_028354, intron 1 of 15)	CpG	194	NM_028354	104884	Mm.312323	NM_028354	ENSMUSG00000021177	Tdp1	2810481F14Rik|4921509N21Rik|AI838772|AW493413|E430034L06Rik|MLZ-501|SCAN1	tyrosyl-DNA phosphodiesterase 1	protein-coding
915	chr2	102186170	102186320	+	17.6	0.819	1.5	137	intron (NM_178886, intron 1 of 5)	CpG	215	NM_001290784	241576	Mm.489740	NM_178886	ENSMUSG00000048058	Ldlrad3	6430500P08|AI194318|Lrad3	low density lipoprotein receptor class A domain containing 3	protein-coding
1949	chr3	51416427	51416577	+	17.6	0.549	13	132.5	intron (NM_053089, intron 1 of 19)	CpG	486	NM_053089	74838	Mm.275281	NM_053089	ENSMUSG00000063273	Naa15	5730450D16Rik|6330400I15|ASTBDN|Narg1|Tbdn-1|mNAT1	N(alpha)-acetyltransferase 15, NatA auxiliary subunit	protein-coding
7963	chr11	98149711	98149861	+	17.5	0.618	2.5	132	promoter-TSS (NM_028149)	promoter-TSS (NM_028149)	-170	NM_028149	72194	Mm.218350	NM_028149	ENSMUSG00000020883	Fbxl20	2610511F20Rik|4632423N09Rik|AI849362|AL117906|C86145|Fbl2|Scr|mKIAA4147	F-box and leucine-rich repeat protein 20	protein-coding
6621	chr9	70421401	70421551	+	17.5	0.822	1	134.5	promoter-TSS (NM_007630)	promoter-TSS (NM_007630)	78	NM_007630	12442	Mm.22592	NM_007630	ENSMUSG00000032218	Ccnb2	CycB2	cyclin B2	protein-coding
11471	chr17	24960459	24960609	+	17.5	0.791	3	131.5	promoter-TSS (NM_198937)	promoter-TSS (NM_198937)	89	NM_198937	52009	Mm.371601	NM_198937	ENSMUSG00000024165	Jpt2	2810430B18Rik|AL022629|C16orf34|D17Ertd441e|Hn1l	Jupiter microtubule associated homolog 2	protein-coding
7962	chr11	115564478	115564628	+	17.5	0.716	5	136	exon (NM_001002929, exon 1 of 19)	exon (NM_001002929, exon 1 of 19)	109	NM_001002929	445007	Mm.4379	NM_001002929	ENSMUSG00000020739	Nup85	Pcnt1|frount	nucleoporin 85	protein-coding
11470	chr17	65772441	65772591	+	17.5	0.639	5.5	140	exon (NM_133685, exon 1 of 7)	exon (NM_133685, exon 1 of 7)	236	NM_133685	106572	Mm.29274	NM_133685	ENSMUSG00000056515	Rab31	1700093E07Rik|AI415285|Rab22B	RAB31, member RAS oncogene family	protein-coding
2567	chr4	151996470	151996620	+	17.4	0.638	9	132.5	promoter-TSS (NM_172705)	promoter-TSS (NM_172705)	-366	NM_172705	230936	Mm.25582	NM_172705	ENSMUSG00000047777	Phf13	BC029632|Phf5|SPOC1	PHD finger protein 13	protein-coding
9068	chr12	113014111	113014261	+	17.4	0.705	3.5	143.5	promoter-TSS (NM_001291444)	promoter-TSS (NM_001291444)	-322	NM_001291445	217893	Mm.35754	NM_198165	ENSMUSG00000021143	Pacs2	6720425G15Rik|AW208651|AW489976|E230011J22|Pacs1l|mKIAA0602	phosphofurin acidic cluster sorting protein 2	protein-coding
10516	chr15	76522234	76522384	+	17.4	0.722	2	135	promoter-TSS (NM_130893)	promoter-TSS (NM_130893)	-180	NM_130893	170729	Mm.218747	NM_130893	ENSMUSG00000048385	Scrt1	-	scratch family zinc finger 1	protein-coding
6622	chr9	59750936	59751086	+	17.4	0.717	5.5	130.5	promoter-TSS (NM_001172071)	promoter-TSS (NM_001172071)	-163	NM_173018	270163	Mm.249545	NM_173018	ENSMUSG00000039585	Myo9a	4732465J09Rik|C130068I12Rik|C230003M11	myosin IXa	protein-coding
9066	chr12	108793083	108793233	+	17.4	0.806	7	138	promoter-TSS (NM_009537)	promoter-TSS (NM_009537)	-153	NM_009537	22632	Mm.3868	NM_009537	ENSMUSG00000021264	Yy1	AW488674|NF-E1	YY1 transcription factor	protein-coding
6623	chr9	66946353	66946503	+	17.4	0.634	4.5	131	promoter-TSS (NM_001361106)	promoter-TSS (NM_001361106)	15	NM_001361106	67941	Mm.30120	NM_026467	ENSMUSG00000036781	Rps27l	1810034D23Rik	ribosomal protein S27-like	protein-coding
7964	chr11	55469732	55469882	+	17.4	0.762	7	141	promoter-TSS (NM_013716)	promoter-TSS (NM_013716)	55	NM_013716	27041	Mm.39631	NM_013716	ENSMUSG00000018583	G3bp1	AI849976|B430204O07|C87777|G3bp|mKIAA4115	GTPase activating protein (SH3 domain) binding protein 1	protein-coding
2566	chr4	149485263	149485413	+	17.4	0.75	2.5	131.5	promoter-TSS (NM_133435)	promoter-TSS (NM_133435)	72	NM_026963	69151	Mm.464434	NM_026963	ENSMUSG00000028990	Lzic	1810030J04Rik|AW047580	leucine zipper and CTNNBIP1 domain containing	protein-coding
4964	chr7	118855825	118855975	+	17.4	0.686	3	132.5	promoter-TSS (NM_001168220)	promoter-TSS (NM_001168220)	98	NM_001168218	66356	Mm.482278	NM_023197	ENSMUSG00000030980	Knop1	2310008H09Rik|Tsg118	lysine rich nucleolar protein 1	protein-coding
9067	chr12	113156446	113156596	+	17.4	0.952	0.5	131.5	promoter-TSS (NM_134041)	promoter-TSS (NM_134041)	100	NM_134041	104732	Mm.87616	NM_134041	ENSMUSG00000037466	Tedc1	4930427A07Rik|AA536649|mFLJ00116	tubulin epsilon and delta complex 1	protein-coding
5845	chr8	84965827	84965977	+	17.4	0.765	4	132	exon (NM_027187, exon 1 of 8)	exon (NM_027187, exon 1 of 8)	109	NM_027187	69724	Mm.182470	NM_027187	ENSMUSG00000052926	Rnaseh2a	2400006P09Rik|RNASEHI|RNHIA|RNHL	ribonuclease H2, large subunit	protein-coding
6624	chr9	110333413	110333563	+	17.4	0.728	7.5	137.5	5' UTR (NM_001001144, exon 1 of 23)	5' UTR (NM_001001144, exon 1 of 23)	132	NM_001001144	235623	Mm.288741	NM_001001144	ENSMUSG00000032485	Scap	9530044G19|mKIAA0199	SREBF chaperone	protein-coding
10517	chr15	80948566	80948716	+	17.4	0.74	3	131	exon (NM_009634, exon 1 of 13)	exon (NM_009634, exon 1 of 13)	151	NM_009634	11564	Mm.38151	NM_009634	ENSMUSG00000022407	Adsl	Adl|Asl	adenylosuccinate lyase	protein-coding
11049	chr16	4684146	4684296	+	17.4	0.76	3	135.5	exon (NM_023646, exon 1 of 12)	exon (NM_023646, exon 1 of 12)	151	NM_023646	83945	Mm.248337	NM_023646	ENSMUSG00000004069	Dnaja3	1200003J13Rik|1810053A11Rik|C81173|Tid-1|Tid1l	DnaJ heat shock protein family (Hsp40) member A3	protein-coding
7322	chr10	5805232	5805382	+	17.4	0.735	1.5	136.5	exon (NM_025995, exon 1 of 5)	exon (NM_025995, exon 1 of 5)	158	NM_025995	67141	Mm.197520	NM_025995	ENSMUSG00000019773	Fbxo5	2510044I10Rik|C85305|Emi1|Fbxo31	F-box protein 5	protein-coding
917	chr2	30828053	30828203	+	17.4	0.662	9	138	exon (NM_133346, exon 1 of 6)	exon (NM_133346, exon 1 of 6)	172	NM_133346	72323	Mm.27656	NM_133346	ENSMUSG00000039483	Asb6	2510004M11Rik|AA409356	ankyrin repeat and SOCS box-containing 6	protein-coding
10514	chr15	94543253	94543403	+	17.4	0.778	2.5	131	promoter-TSS (NM_029926)	promoter-TSS (NM_029926)	179	NM_172437	78895	Mm.34344	NM_172437	ENSMUSG00000033356	Pus7l	3000003F02Rik	pseudouridylate synthase 7-like	protein-coding
10515	chr15	76511670	76511820	+	17.4	0.763	8.5	132.5	exon (NM_010046, exon 1 of 17)	exon (NM_010046, exon 1 of 17)	249	NM_010046	13350	Mm.22633	NM_010046	ENSMUSG00000022555	Dgat1	ARAT|C75990|D15Ertd23e|Dgat	diacylglycerol O-acyltransferase 1	protein-coding
9069	chr12	69198061	69198211	+	17.4	0.56	6	133.5	non-coding (NR_033222, exon 2 of 2)	non-coding (NR_033222, exon 2 of 2)	293	NM_027269	109065	Mm.107180	NM_027269	ENSMUSG00000020973	Dnaaf2	Ktu|TU54|kintoun|mknt	dynein, axonemal assembly factor 2	protein-coding
5846	chr8	79639476	79639626	+	17.3	0.677	4.5	148.5	promoter-TSS (NM_001256033)	promoter-TSS (NM_001256033)	-125	NM_001256033	73945	Mm.34348	NM_001081164	ENSMUSG00000036990	Otud4	4930431L18Rik|AI449692|D8Ertd69e|mKIAA1046	OTU domain containing 4	protein-coding
2568	chr4	151933584	151933734	+	17.3	0.632	4.5	130.5	promoter-TSS (NM_172704)	promoter-TSS (NM_172704)	-61	NM_172704	230935	Mm.21353	NM_172704	ENSMUSG00000039768	Dnajc11	E030019A03Rik	DnaJ heat shock protein family (Hsp40) member C11	protein-coding
10518	chr15	51865313	51865463	+	17.3	0.777	4	135.5	promoter-TSS (NM_080635)	promoter-TSS (NM_080635)	73	NM_080635	68135	Mm.289800	NM_080635	ENSMUSG00000022312	Eif3h	1110008A16Rik|40kD|9430017H16Rik|EIF3-P40|EIF3-gamma|Eif3s3	eukaryotic translation initiation factor 3, subunit H	protein-coding
918	chr2	150786802	150786952	+	17.3	0.798	3	131	promoter-TSS (NM_153781)	promoter-TSS (NM_153781)	81	NM_153781	110078	Mm.222584	NM_153781	ENSMUSG00000033059	Pygb	-	brain glycogen phosphorylase	protein-coding
11050	chr16	87495646	87495796	+	17.3	0.717	4	130	promoter-TSS (NR_040375)	promoter-TSS (NR_040375)	148	NM_009840	12469	Mm.328673	NM_009840	ENSMUSG00000025613	Cct8	AI132397|Cctq|Tcpq	chaperonin containing Tcp1, subunit 8 (theta)	protein-coding
9070	chr12	110850531	110850681	+	17.3	0.673	10	132	intron (NM_028365, intron 1 of 7)	CpG	327	NM_028365	72805	Mm.443524	NM_028365	ENSMUSG00000021271	Zfp839	2810455K09Rik	zinc finger protein 839	protein-coding
9072	chr12	24707983	24708133	+	17.2	0.659	4	135	promoter-TSS (NM_009104)	promoter-TSS (NM_009104)	-196	NM_009104	20135	Mm.99	NM_009104	ENSMUSG00000020649	Rrm2	AA407299|R2	ribonucleotide reductase M2	protein-coding
10519	chr15	85859770	85859920	+	17.2	0.85	3	129.5	promoter-TSS (NM_013882)	promoter-TSS (NM_013882)	-101	NM_013882	29870	Mm.20858	NM_013882	ENSMUSG00000022385	Gtse1	B99|Gtse-1	G two S phase expressed protein 1	protein-coding
12351	chr19	7241235	7241385	+	17.2	0.727	4.5	133.5	promoter-TSS (NM_027643)	promoter-TSS (NM_027643)	-88	NM_027643	70999	Mm.329605	NM_027643	ENSMUSG00000024764	Naa40	4931433E08Rik|AU023197|Nat11|NatD	N(alpha)-acetyltransferase 40, NatD catalytic subunit	protein-coding
9071	chr12	111907939	111908089	+	17.2	0.67	11.5	129.5	promoter-TSS (NM_011625)	promoter-TSS (NM_011625)	41	NM_011625	21981	Mm.313076	NM_011625	ENSMUSG00000021285	Ppp1r13b	AI449786|ASPP1|AW545810|Tp53bp2|Trp53bp2|p85	protein phosphatase 1, regulatory (inhibitor) subunit 13B	protein-coding
1950	chr3	90490858	90491008	+	17.2	0.859	1	130	promoter-TSS (NM_133854)	promoter-TSS (NM_133854)	80	NM_133854	20615	Mm.331182	NM_133854	ENSMUSG00000001018	Snapin	25kDa|AA407989|AV026596|Bloc1s7|Snap25bp|Snapap	SNAP-associated protein	protein-coding
10055	chr14	67715421	67715571	+	17.2	0.708	3	130	promoter-TSS (NM_001285933)	promoter-TSS (NM_001285933)	114	NM_001110162	108912	Mm.33831	NM_175384	ENSMUSG00000048922	Cdca2	2610311M19Rik|AI586158	cell division cycle associated 2	protein-coding
11472	chr17	56218677	56218827	+	17.2	0.797	10.5	140	promoter-TSS (NM_001360284)	promoter-TSS (NM_001360284)	137	NM_172624	224897	Mm.205535	NM_172624	ENSMUSG00000001229	Dpp9	6430584G11Rik|A330078I11|DPP IX|DPRP2	dipeptidylpeptidase 9	protein-coding
920	chr2	31152380	31152530	+	17.2	0.677	5	129	promoter-TSS (NR_040334)	promoter-TSS (NR_040334)	139	NM_178760	277463	Mm.236074	NM_178760	ENSMUSG00000000194	Gpr107	9930033D15Rik|AI790205|C530034M11|mKIAA1624	G protein-coupled receptor 107	protein-coding
5847	chr8	126970860	126971010	+	17.2	0.714	6.5	130	intron (NM_172762, intron 1 of 10)	CpG	144	NM_172762	52202	Mm.28199	NM_172762	ENSMUSG00000033931	Rbm34	4930547K05Rik|6330444B11|D8Ertd233e	RNA binding motif protein 34	protein-coding
921	chr2	155729242	155729392	+	17.2	0.805	2.5	133.5	exon (NM_145537, exon 1 of 11)	exon (NM_145537, exon 1 of 11)	158	NM_145537	108687	Mm.273706	NM_145537	ENSMUSG00000038312	Edem2	9530090G24Rik|AI327354	ER degradation enhancer, mannosidase alpha-like 2	protein-coding
2569	chr4	149698454	149698604	+	17.2	0.827	1	132	intron (NM_008840, intron 1 of 24)	CpG	179	NM_001164049	18707	Mm.229108	NM_008840	ENSMUSG00000039936	Pik3cd	2410099E07Rik|2610208K16Rik|AW545373|p110delta	phosphatidylinositol-4,5-bisphosphate 3-kinase catalytic subunit delta	protein-coding
10056	chr14	70443226	70443376	+	17.1	0.692	2.5	133.5	promoter-TSS (NM_001164082)	promoter-TSS (NM_001164082)	-74	NM_001164082	67065	Mm.20420	NM_025945	ENSMUSG00000000776	Polr3d	2810426M17Rik|44kDa|AI326118|AW489084|BN51T|RPC4|TSBN51	polymerase (RNA) III (DNA directed) polypeptide D	protein-coding
923	chr2	153241212	153241362	+	17.1	0.68	3.5	131	promoter-TSS (NM_018807)	promoter-TSS (NM_018807)	71	NM_018807	54711	Mm.103199	NM_018807	ENSMUSG00000051413	Plagl2	AU018672|AW552839|mKIAA0198	pleiomorphic adenoma gene-like 2	protein-coding
4965	chr7	28169759	28169909	+	17.1	0.699	2	131.5	promoter-TSS (NM_007991)	promoter-TSS (NM_007991)	86	NM_007991	14113	Mm.4595	NM_007991	ENSMUSG00000046865	Fbl	AL022665|FIB|FLRN|RNU3IP1	fibrillarin	protein-coding
5848	chr8	116978789	116978939	+	17.1	0.716	2.5	129.5	promoter-TSS (NM_001357254)	promoter-TSS (NM_001357254)	95	NM_001357255	69528	Mm.272846	NM_027103	ENSMUSG00000031847	1700030J22Rik	-	RIKEN cDNA 1700030J22 gene	protein-coding
7967	chr11	6625887	6626037	+	17.1	0.752	5.5	129	intron (NM_134011, intron 1 of 11)	CpG	105	NM_134011	21379	Mm.247761	NM_134011	ENSMUSG00000000384	Tbrg4	2310042P22Rik|AA120735|AA408001|AI527316|Cpr2|R74877|Tb-12|mKIAA0948	transforming growth factor beta regulated gene 4	protein-coding
922	chr2	30981761	30981911	+	17.1	0.649	5	139.5	promoter-TSS (NM_028846)	promoter-TSS (NM_028846)	105	NM_144885	227707	Mm.235238	NM_144885	ENSMUSG00000026851	BC005624	-	cDNA sequence BC005624	protein-coding
5849	chr8	94386501	94386651	+	17.1	0.609	7	129.5	5' UTR (NM_022331, exon 1 of 8)	5' UTR (NM_022331, exon 1 of 8)	147	NM_022331	64209	Mm.29151	NM_022331	ENSMUSG00000031770	Herpud1	Herp|Mifl|SUP	homocysteine-inducible, endoplasmic reticulum stress-inducible, ubiquitin-like domain member 1	protein-coding
6625	chr9	106171001	106171151	+	17.1	0.694	2	130	5' UTR (NM_029896, exon 1 of 9)	5' UTR (NM_029896, exon 1 of 9)	147	NM_029896	77305	Mm.265125	NM_029896	ENSMUSG00000020257	Wdr82	9430077D24Rik|CDW5/WDR82	WD repeat domain containing 82	protein-coding
3470	chr5	121398060	121398210	+	17.1	0.734	4.5	130.5	intron (NM_172722, intron 1 of 23)	CpG	153	NM_172722	231713	Mm.33919	NM_172722	ENSMUSG00000042719	Naa25	4833422K13Rik|A630046C11|AI450868|C330023M02Rik|Mdm20	N(alpha)-acetyltransferase 25, NatB auxiliary subunit	protein-coding
5850	chr8	107588254	107588404	+	17.1	0.656	6	128.5	exon (NM_010817, exon 1 of 7)	exon (NM_010817, exon 1 of 7)	153	NM_010817	17463	Mm.18347	NM_010817	ENSMUSG00000039067	Psmd7	AW107203|Mov-34|Mov34	proteasome (prosome, macropain) 26S subunit, non-ATPase, 7	protein-coding
5851	chr8	84846640	84846790	+	17.1	0.748	3	133.5	exon (NM_007591, exon 1 of 9)	exon (NM_007591, exon 1 of 9)	216	NM_007591	12317	Mm.1971	NM_007591	ENSMUSG00000003814	Calr	CRT|Calregulin	calreticulin	protein-coding
7966	chr11	60878565	60878715	+	17.1	0.688	9.5	136	intron (NM_001168507, intron 1 of 2)	CpG	398	NM_173453	216821	Mm.28063	NM_173453	ENSMUSG00000043284	Tmem11	5730466P16Rik|AA409091	transmembrane protein 11	protein-coding
926	chr2	29788287	29788437	+	17	0.703	5	138.5	promoter-TSS (NM_001290496)	promoter-TSS (NM_001290496)	-691	NM_001290495	227682	Mm.245739	NM_145520	ENSMUSG00000039826	Trub2	G430055L02Rik	TruB pseudouridine (psi) synthase family member 2	protein-coding
9074	chr12	76962525	76962675	+	17	0.64	3	129	promoter-TSS (NM_001146176)	promoter-TSS (NM_001146176)	-352	NM_001146176	17187	Mm.268548	NM_008558	ENSMUSG00000059436	Max	AA960152|AI875693|bHLHd4|bHLHd5|bHLHd6|bHLHd7|bHLHd8	Max protein	protein-coding
7968	chr11	76179739	76179889	+	17	0.614	5.5	129.5	promoter-TSS (NM_026664)	promoter-TSS (NM_026664)	-184	NM_026664	68299	Mm.46397	NM_026664	ENSMUSG00000017288	Vps53	2010002A08Rik|2310040I21Rik|3100002B05Rik|Hccs1	VPS53 GARP complex subunit	protein-coding
1951	chr3	95314980	95315130	+	17	0.648	5	130	promoter-TSS (NM_029789)	promoter-TSS (NM_029789)	-135	NM_029789	76893	Mm.181009	NM_029789	ENSMUSG00000015714	Cers2	0610013I17Rik|AI225939|Lass2|TRH3	ceramide synthase 2	protein-coding
928	chr2	144369012	144369162	+	17	0.744	8	142	promoter-TSS (NM_181417)	promoter-TSS (NM_181417)	52	NM_181417	228714	Mm.227925	NM_181417	ENSMUSG00000027425	Kat14	2510008M08Rik|ATAC2|AU023459|Csrp2bp|D2Ertd473e|D2Wsu131e|E430020F17	lysine acetyltransferase 14	protein-coding
924	chr2	154657005	154657155	+	17	0.762	5	140.5	promoter-TSS (NM_029362)	promoter-TSS (NM_029362)	54	NM_029362	75608	Mm.262480	NM_029362	ENSMUSG00000038467	Chmp4b	2010012F05Rik|C76846|Snf7-2	charged multivesicular body protein 4B	protein-coding
929	chr2	164769926	164770076	+	17	0.738	4.5	135.5	promoter-TSS (NM_026785)	promoter-TSS (NM_026785)	72	NM_026785	68612	Mm.89830	NM_026785	ENSMUSG00000001403	Ube2c	1110015A16Rik|D2Ertd695e	ubiquitin-conjugating enzyme E2C	protein-coding
5852	chr8	85299322	85299472	+	17	0.739	3	132.5	promoter-TSS (NM_022997)	promoter-TSS (NM_022997)	100	NM_022997	65114	Mm.296520	NM_022997	ENSMUSG00000031696	Vps35	AI647796|Mem3	VPS35 retromer complex component	protein-coding
38	chr1	75210874	75211024	+	17	0.67	5.5	135	promoter-TSS (NM_029010)	promoter-TSS (NM_029010)	120	NM_001277992	20872	Mm.1155	NM_011494	ENSMUSG00000026201	Stk16	EDPK|Krct|MPSK|PKL12|TSF-1	serine/threonine kinase 16	protein-coding
927	chr2	94157689	94157839	+	17	0.81	3	129.5	exon (NM_019657, exon 1 of 11)	exon (NM_019657, exon 1 of 11)	145	NM_019657	56348	Mm.22505	NM_019657	ENSMUSG00000027195	Hsd17b12	2610510O05Rik|AI172963|KIK-I|Kik1	hydroxysteroid (17-beta) dehydrogenase 12	protein-coding
12352	chr19	29101457	29101607	+	17	0.743	6	130	exon (NM_021525, exon 1 of 9)	exon (NM_021525, exon 1 of 9)	157	NM_021525	59028	Mm.28630	NM_021525	ENSMUSG00000024785	Rcl1	2310040A02Rik|AI789745|C76567|RPCL1|Rnac	RNA terminal phosphate cyclase-like 1	protein-coding
7969	chr11	78550494	78550644	+	17	0.771	3	128	exon (NM_133706, exon 1 of 3)	exon (NM_133706, exon 1 of 3)	166	NM_133706	69071	Mm.29431	NM_133706	ENSMUSG00000037278	Tmem97	1810014L12Rik|AI115531|AL022956|D11Bhm182e	transmembrane protein 97	protein-coding
4966	chr7	46033803	46033953	+	17	0.786	5.5	127.5	exon (NM_153057, exon 1 of 31)	exon (NM_153057, exon 1 of 31)	182	NM_153057	211548	Mm.274811	NM_153057	ENSMUSG00000030835	Nomo1	D7Ertd156e|Nomo|pM5	nodal modulator 1	protein-coding
2570	chr4	155668994	155669144	+	17	0.635	5.5	132	5' UTR (NM_001256107, exon 1 of 20)	5' UTR (NM_001256107, exon 1 of 20)	185	NM_001256107	76580	Mm.235738	NM_145124	ENSMUSG00000029060	Mib2	2210008I11Rik|Zzank1|skd	mindbomb E3 ubiquitin protein ligase 2	protein-coding
5853	chr8	120489282	120489432	+	17	0.651	5	129	intron (NM_198671, intron 1 of 15)	CpG-14576	491	NM_198671	382034	Mm.334856	NM_198671	ENSMUSG00000031822	Gse1	2210013I18Rik|mKIAA0182	genetic suppressor element 1, coiled-coil protein	protein-coding
39	chr1	36471314	36471464	+	16.9	0.696	6.5	127	promoter-TSS (NM_033570)	promoter-TSS (NM_033570)	-208	NM_033570	94220	Mm.422638	NM_033570	ENSMUSG00000037408	Cnnm4	5430430O18Rik|Acdp4	cyclin M4	protein-coding
10520	chr15	79141387	79141537	+	16.9	0.739	6.5	129	promoter-TSS (NM_001310579)	promoter-TSS (NM_001310579)	137	NM_027231	69833	Mm.279861	NM_027231	ENSMUSG00000033020	Polr2f	1810060D16Rik|RPB6	polymerase (RNA) II (DNA directed) polypeptide F	protein-coding
9076	chr12	65036404	65036554	+	16.9	0.781	5.5	129	intron (NM_177806, intron 1 of 13)	CpG	145	NM_177806	328110	Mm.283339	NM_177806	ENSMUSG00000035597	Prpf39	Srcs1	pre-mRNA processing factor 39	protein-coding
9516	chr13	100775665	100775815	+	16.9	0.714	6.5	127	exon (NM_021886, exon 1 of 9)	exon (NM_021886, exon 1 of 9)	159	NM_021886	26886	Mm.273502	NM_021886	ENSMUSG00000045273	Cenph	1700021I11Rik|2410018A12Rik|2610042E16Rik|2810046K12Rik|AU044255|CENP-H|ENP	centromere protein H	protein-coding
9075	chr12	69725032	69725182	+	16.9	0.792	4	128	promoter-TSS (NM_145443)	promoter-TSS (NM_145443)	162	NM_001361691	68055	Mm.27844	NM_026536	ENSMUSG00000054894	Atp5s	1110015E18Rik|ATPW	ATP synthase, H+ transporting, mitochondrial F0 complex, subunit S	protein-coding
930	chr2	31141769	31141919	+	16.9	0.661	9	128	5' UTR (NM_001177649, exon 1 of 15)	5' UTR (NM_001177649, exon 1 of 15)	164	NM_001177649	14269	Mm.52297	NM_019406	ENSMUSG00000075415	Fnbp1	1110057E06Rik|2210010H06Rik|FBP1|Fbp17	formin binding protein 1	protein-coding
1952	chr3	129831491	129831641	+	16.8	0.682	0.5	127.5	promoter-TSS (NM_026578)	promoter-TSS (NM_026578)	-170	NM_026578	68147	Mm.24873	NM_026578	ENSMUSG00000028010	Gar1	AA409823|AI326794|C430047J18Rik|Nola1	GAR1 ribonucleoprotein	protein-coding
1953	chr3	88579640	88579790	+	16.8	0.786	4	134.5	5' UTR (NM_025448, exon 1 of 5)	5' UTR (NM_025448, exon 1 of 5)	107	NM_025448	66256	Mm.7091	NM_025448	ENSMUSG00000041355	Ssr2	1500032E05Rik|AI315033|AU020133|SSR-beta|TLAP|TRAPB|TRAPbeta	signal sequence receptor, beta	protein-coding
7970	chr11	68432168	68432318	+	16.8	0.742	4	127	5' UTR (NM_177320, exon 1 of 19)	5' UTR (NM_177320, exon 1 of 19)	118	NM_177320	320207	Mm.244960	NM_177320	ENSMUSG00000020901	Pik3r5	AV230647|F730038I15Rik|Foap2|p101	phosphoinositide-3-kinase regulatory subunit 5	protein-coding
7971	chr11	75486849	75486999	+	16.8	0.832	2.5	133.5	5' UTR (NM_138659, exon 1 of 42)	5' UTR (NM_138659, exon 1 of 42)	147	NM_138659	192159	Mm.3757	NM_138659	ENSMUSG00000020850	Prpf8	AU019467|D11Bwg0410e|DBF3/PRP8|Prp8|Sfprp8l	pre-mRNA processing factor 8	protein-coding
9078	chr12	101958011	101958161	+	16.8	0.64	10.5	133	intron (NM_029705, intron 1 of 10)	CpG	157	NM_029705	110616	Mm.271914	NM_029705	ENSMUSG00000021189	Atxn3	2210008M02Rik|AI463012|AI647473|ATX3|MJD1|Mjd|Sca3|ataxin-3	ataxin 3	protein-coding
40	chr1	34801808	34801958	+	16.8	0.755	4.5	127.5	5' UTR (NM_183019, exon 1 of 10)	5' UTR (NM_183019, exon 1 of 10)	161	NM_183019	226970	Mm.41604	NM_183019	ENSMUSG00000037509	Arhgef4	9330140K16Rik|Asef	Rho guanine nucleotide exchange factor (GEF) 4	protein-coding
9077	chr12	85110919	85111069	+	16.8	0.597	9.5	130	intron (NM_030225, intron 1 of 14)	CpG	161	NM_030225	78920	Mm.296221	NM_030225	ENSMUSG00000004789	Dlst	1600017E01Rik|4632413C10Rik|4930529O08Rik|DLTS	dihydrolipoamide S-succinyltransferase (E2 component of 2-oxo-glutarate complex)	protein-coding
41	chr1	74303982	74304132	+	16.8	0.706	3	128.5	intron (NM_027154, intron 1 of 11)	CpG	279	NM_027154	69660	Mm.261182	NM_027154	ENSMUSG00000006301	Tmbim1	2310061B02Rik|AA960455|AU024746|C78899|RECS1|Tmbib1|mKIAA4161	transmembrane BAX inhibitor motif containing 1	protein-coding
10521	chr15	99725893	99726043	+	16.8	0.706	8	131	TTS (NM_010271)	TTS (NM_010271)	350	NM_183256	66379	Mm.5265	NM_183256	ENSMUSG00000023020	Cox14	2310016M24Rik|AA959804	cytochrome c oxidase assembly protein 14	protein-coding
932	chr2	32362950	32363100	+	16.7	0.632	6.5	126	promoter-TSS (NM_028412)	promoter-TSS (NM_028412)	15	NM_001252538	68379	Mm.170508	NM_028412	ENSMUSG00000039205	Ciz1	0610038H21Rik|2900056O04Rik|LSFR1|ZNF356	CDKN1A interacting zinc finger protein 1	protein-coding
4967	chr7	101011841	101011991	+	16.7	0.815	2	140	promoter-TSS (NM_008773)	promoter-TSS (NM_008773)	82	NM_008773	18442	Mm.3000	NM_008773	ENSMUSG00000032860	P2ry2	P2U1|P2Y2	purinergic receptor P2Y, G-protein coupled 2	protein-coding
931	chr2	121271240	121271390	+	16.7	0.697	3	128.5	promoter-TSS (NM_001290830)	promoter-TSS (NM_001290830)	92	NM_013735	27223	Mm.215389	NM_013735	ENSMUSG00000043909	Trp53bp1	53BP1|Tp53bp1|m53BP1|p53BP1	transformation related protein 53 binding protein 1	protein-coding
9517	chr13	104178886	104179036	+	16.7	0.864	0.5	126	promoter-TSS (NM_001093760)	promoter-TSS (NM_001093760)	122	NM_001361539	81003	Mm.244190	NM_030731	ENSMUSG00000021712	Trim23	6330516O20Rik|AI450195|Arfd1	tripartite motif-containing 23	protein-coding
933	chr2	122118180	122118330	+	16.7	0.776	3	128.5	exon (NM_145531, exon 1 of 40)	exon (NM_145531, exon 1 of 40)	131	NM_145531	214585	Mm.222303	NM_145531	ENSMUSG00000033396	Spg11	6030465E24Rik|A330015I11|C530005A01Rik	SPG11, spatacsin vesicle trafficking associated	protein-coding
12353	chr19	4510529	4510679	+	16.7	0.734	3	132	intron (NM_001162946, intron 1 of 20)	CpG	132	NM_001162946	18563	Mm.1845	NM_008797	ENSMUSG00000024892	Pcx	Pc|Pcb	pyruvate carboxylase	protein-coding
10057	chr14	76110962	76111112	+	16.7	0.738	4	130.5	promoter-TSS (NM_026177)	promoter-TSS (NM_026177)	146	NM_013745	27275	Mm.21138	NM_013745	ENSMUSG00000022009	Nufip1	Nufip	nuclear fragile X mental retardation protein interacting protein 1	protein-coding
934	chr2	167932419	167932569	+	16.7	0.64	5.5	127.5	exon (NM_011201, exon 1 of 9)	exon (NM_011201, exon 1 of 9)	167	NM_011201	19246	Mm.277916	NM_011201	ENSMUSG00000027540	Ptpn1	PTP-1B|PTP-HA2|PTP1B	protein tyrosine phosphatase, non-receptor type 1	protein-coding
5854	chr8	70510167	70510317	+	16.7	0.826	6.5	127.5	promoter-TSS (NM_001348229)	promoter-TSS (NM_001348229)	175	NM_001348227	22186	Mm.297372	NM_019883	ENSMUSG00000090137	Uba52	Cep52|D8Ertd21e|Gm1863|Rps27a|Ubb|Ubc	ubiquitin A-52 residue ribosomal protein fusion product 1	protein-coding
7972	chr11	118289976	118290126	+	16.7	0.748	5.5	128.5	5' UTR (NM_001033528, exon 1 of 21)	5' UTR (NM_001033528, exon 1 of 21)	193	NM_001033528	72344	Mm.232293	NM_001033528	ENSMUSG00000033909	Usp36	2700002L06Rik|mKIAA1453	ubiquitin specific peptidase 36	protein-coding
5855	chr8	70234637	70234787	+	16.6	0.742	7	129	promoter-TSS (NM_133972)	promoter-TSS (NM_133972)	-290	NM_133972	76813	Mm.383251	NM_133972	ENSMUSG00000002343	Armc6	2410153K17Rik|AW554412	armadillo repeat containing 6	protein-coding
44	chr1	172126453	172126603	+	16.6	0.763	2	126	promoter-TSS (NM_001159525)	promoter-TSS (NM_001159525)	-227	NM_001159525	19298	Mm.247764	NM_023041	ENSMUSG00000003464	Pex19	Pxf	peroxisomal biogenesis factor 19	protein-coding
10523	chr15	34443395	34443545	+	16.6	0.822	2.5	130.5	promoter-TSS (NR_028101)	promoter-TSS (NR_028101)	-194	NM_001163485	19946	Mm.358632	NM_009083	ENSMUSG00000058600	Rpl30	-	ribosomal protein L30	protein-coding
937	chr2	167492979	167493129	+	16.6	0.536	4.5	125.5	promoter-TSS (NM_170756)	promoter-TSS (NM_170756)	-180	NM_001356523	263876	Mm.34342	NM_170756	ENSMUSG00000047030	Spata2	AI504642|mKIAA0757	spermatogenesis associated 2	protein-coding
6626	chr9	123113077	123113227	+	16.6	0.59	11	136	promoter-TSS (NM_026917)	promoter-TSS (NM_026917)	53	NM_026917	69035	Mm.28300	NM_026917	ENSMUSG00000025786	Zdhhc3	1110020O22Rik|1810006O10Rik|2210017C02Rik|DHHC-3|GODZ|Gramp1|Zfp373	zinc finger, DHHC domain containing 3	protein-coding
1956	chr3	95882085	95882235	+	16.6	0.681	3.5	130	promoter-TSS (NM_001033302)	promoter-TSS (NM_001033302)	68	NM_001033302	229599	Mm.331218	NM_001033302	ENSMUSG00000038550	Ciart	Chrono|Gm129	circadian associated repressor of transcription	protein-coding
2572	chr4	149737618	149737768	+	16.6	0.872	1.5	130.5	promoter-TSS (NM_001284273)	promoter-TSS (NM_001284273)	77	NM_001284273	230917	Mm.266704	NM_177672	ENSMUSG00000044700	Tmem201	AV028368|D4Ertd429e|Net5|Samp1	transmembrane protein 201	protein-coding
11473	chr17	87672561	87672711	+	16.6	0.722	3	125	promoter-TSS (NM_008628)	promoter-TSS (NM_008628)	79	NM_008628	17685	Mm.4619	NM_008628	ENSMUSG00000024151	Msh2	AI788990	mutS homolog 2	protein-coding
938	chr2	24949793	24949943	+	16.6	0.715	6.5	135	promoter-TSS (NM_147179)	promoter-TSS (NM_147179)	91	NM_026021	67187	Mm.296106	NM_026021	ENSMUSG00000026974	Zmynd19	2700064H14Rik|AA536891|AU014915|mizip	zinc finger, MYND domain containing 19	protein-coding
11474	chr17	35979657	35979807	+	16.6	0.78	3	126	promoter-TSS (NM_001165892)	promoter-TSS (NM_001165892)	93	NM_001282013	75210	Mm.40036	NM_145487	ENSMUSG00000038500	Prr3	4930540G07Rik|Cat56	proline-rich polypeptide 3	protein-coding
7973	chr11	74649542	74649692	+	16.6	0.681	4.5	127.5	exon (NM_001081158, exon 1 of 26)	exon (NM_001081158, exon 1 of 26)	122	NM_001081158	74148	Mm.214574	NM_001081158	ENSMUSG00000020741	Cluh	1300001I01Rik|Kiaa0664|mKIAA0664	clustered mitochondria (cluA/CLU1) homolog	protein-coding
43	chr1	59913059	59913209	+	16.6	0.683	3.5	126.5	5' UTR (NM_001037725, exon 1 of 8)	5' UTR (NM_001037725, exon 1 of 8)	128	NM_001037725	72750	Mm.258250	NM_001037725	ENSMUSG00000041040	Fam117b	2810425F24Rik|6330416D14Rik|Als2cr13	family with sequence similarity 117, member B	protein-coding
10522	chr15	3995546	3995696	+	16.6	0.78	2	125	promoter-TSS (NR_045740)	promoter-TSS (NR_045740)	131	NM_145930	106064	Mm.21299	NM_145930	ENSMUSG00000041935	AW549877	AI195826	expressed sequence AW549877	protein-coding
7975	chr11	5065118	5065268	+	16.6	0.703	2.5	126	intron (NM_030228, intron 1 of 6)	CpG	134	NM_030228	78926	Mm.44591	NM_030228	ENSMUSG00000034201	Gas2l1	4930500E24Rik|D0Jmb1|Gar22|TU-71.1	growth arrest-specific 2 like 1	protein-coding
939	chr2	26445002	26445152	+	16.6	0.765	6	125.5	promoter-TSS (NR_152208)	promoter-TSS (NR_152208)	139	NM_153125	227648	Mm.206371	NM_153125	ENSMUSG00000026924	Sec16a	AU024582|C230052J16Rik	SEC16 homolog A, endoplasmic reticulum export factor	protein-coding
3472	chr5	74531519	74531669	+	16.6	0.715	4	125	exon (NM_178672, exon 1 of 5)	exon (NM_178672, exon 1 of 5)	148	NM_001286437	212986	Mm.134147	NM_178672	ENSMUSG00000062110	Scfd2	E430013M20Rik|STXBP1L1	Sec1 family domain containing 2	protein-coding
935	chr2	158409929	158410079	+	16.6	0.789	4.5	129	5' UTR (NM_001291138, exon 1 of 30)	5' UTR (NM_001291138, exon 1 of 30)	151	NM_001291137	228850	Mm.398185	NM_177227	ENSMUSG00000027652	Ralgapb	AI507211|B230339M05Rik|p170	Ral GTPase activating protein, beta subunit (non-catalytic)	protein-coding
7974	chr11	17211314	17211464	+	16.6	0.825	1.5	126	promoter-TSS (NM_178909)	promoter-TSS (NM_178909)	200	NM_025443	66249	Mm.27831	NM_025443	ENSMUSG00000020116	Pno1	1810003N24Rik|AA407421|AU015468|AU019495|AU042323|Emi3|Imi3	partner of NOB1 homolog	protein-coding
1954	chr3	97658354	97658504	+	16.6	0.716	4.5	134	intron (NM_182997, intron 1 of 7)	CpG	217	NM_182997	108097	Mm.31175	NM_182997	ENSMUSG00000038205	Prkab2	5730553K21Rik|AW049591|BB124140	protein kinase, AMP-activated, beta 2 non-catalytic subunit	protein-coding
42	chr1	58504764	58504914	+	16.6	0.688	7.5	130	5' UTR (NM_001271526, exon 1 of 18)	5' UTR (NM_001271526, exon 1 of 18)	270	NM_001271526	18393	Mm.3411	NM_008765	ENSMUSG00000026037	Orc2	AU041563|Orc2l	origin recognition complex, subunit 2	protein-coding
936	chr2	32083331	32083481	+	16.6	0.653	10.5	128.5	non-coding (NR_151493, exon 2 of 6)	non-coding (NR_151493, exon 2 of 6)	299	NM_175511	241303	Mm.250441	NM_175511	ENSMUSG00000050592	Fam78a	A130092J06Rik	family with sequence similarity 78, member A	protein-coding
940	chr2	29620049	29620199	+	16.6	0.645	6.5	133	intron (NM_054050, intron 1 of 23)	CpG	404	NM_054050	107746	Mm.298274	NM_054050	ENSMUSG00000039844	Rapgef1	4932418O06Rik|C3G|Grf2	Rap guanine nucleotide exchange factor (GEF) 1	protein-coding
46	chr1	36369129	36369279	+	16.5	0.594	7.5	126	promoter-TSS (NM_001310513)	promoter-TSS (NM_001310513)	-23	NM_001310513	226976	Mm.24734	NM_172652	ENSMUSG00000010453	Kansl3	4632411B12Rik|4932435K23|AI431067|AI647574|C85723|Kiaa1310|mKIAA1310	KAT8 regulatory NSL complex subunit 3	protein-coding
12354	chr19	38055023	38055173	+	16.5	0.778	3	133.5	promoter-TSS (NM_001164362)	promoter-TSS (NM_001164362)	57	NM_001164362	74107	Mm.9916	NM_028293	ENSMUSG00000024989	Cep55	1200008O12Rik|2700032M20Rik	centrosomal protein 55	protein-coding
5857	chr8	82773966	82774116	+	16.5	0.807	2	126.5	promoter-TSS (NM_145600)	promoter-TSS (NM_145600)	85	NM_145600	30932	Mm.269248	NM_145600	ENSMUSG00000031711	Zfp330	BC008086|Noa36|Znf330	zinc finger protein 330	protein-coding
942	chr2	31759956	31760106	+	16.5	0.664	6.5	124.5	promoter-TSS (NM_001283045)	promoter-TSS (NM_001283045)	92	NM_009594	11350	Mm.1318	NM_009594	ENSMUSG00000026842	Abl1	AI325092|Abl|E430008G22Rik|c-Abl	c-abl oncogene 1, non-receptor tyrosine kinase	protein-coding
7976	chr11	120458165	120458315	+	16.5	0.665	2.5	125	promoter-TSS (NM_025560)	promoter-TSS (NM_025560)	111	NM_152807	67291	Mm.103384	NM_152807	ENSMUSG00000049957	Ccdc137	3110023B02Rik	coiled-coil domain containing 137	protein-coding
7977	chr11	54860401	54860551	+	16.5	0.748	4.5	126.5	intron (NM_029327, intron 1 of 4)	intron (NM_029327, intron 1 of 4)	115	NM_029327	75530	Mm.83578	NM_029327	ENSMUSG00000020268	Lyrm7	1700024C24Rik|9330147L21Rik	LYR motif containing 7	protein-coding
10525	chr15	57892226	57892376	+	16.5	0.725	7	124	5' UTR (NM_024207, exon 1 of 8)	5' UTR (NM_024207, exon 1 of 8)	117	NM_024207	67819	Mm.289387	NM_024207	ENSMUSG00000022365	Derl1	1110021N07Rik|AI195141|AW551338|Derlin-1	Der1-like domain family, member 1	protein-coding
11475	chr17	25868541	25868691	+	16.5	0.706	6.5	127	intron (NM_026633, intron 1 of 4)	CpG-6105	122	NM_026633	68241	Mm.328870	NM_026633	ENSMUSG00000025732	Mcrip2	9530058B02Rik|Fam195a	MAPK regulated corepressor interacting protein 2	protein-coding
4968	chr7	122066887	122067037	+	16.5	0.768	3	124	promoter-TSS (NM_138589)	promoter-TSS (NM_138589)	124	NM_026140	67417	Mm.45171	NM_026140	ENSMUSG00000030871	Ears2	3230401I01Rik|mKIAA1970	glutamyl-tRNA synthetase 2, mitochondrial	protein-coding
5856	chr8	75109592	75109742	+	16.5	0.755	4.5	128.5	intron (NM_008566, intron 1 of 16)	CpG	158	NM_008566	17218	Mm.5048	NM_008566	ENSMUSG00000005410	Mcm5	AA617332|AI324988|AL033333|Cdc46|Mcmd5|P1-CDC46	minichromosome maintenance complex component 5	protein-coding
10524	chr15	98534017	98534167	+	16.5	0.665	5.5	127	non-coding (NR_153345, exon 1 of 11)	non-coding (NR_153345, exon 1 of 11)	177	NM_001289437	69612	Mm.229107	NM_133714	ENSMUSG00000022992	Kansl2	2310037I24Rik|B930009D17	KAT8 regulatory NSL complex subunit 2	protein-coding
5858	chr8	79711462	79711612	+	16.5	0.657	8	124.5	promoter-TSS (NM_001357235)	promoter-TSS (NM_001357235)	203	NM_015751	24015	Mm.5831	NM_015751	ENSMUSG00000058355	Abce1	C79080|Oabp|RLI|RNS41|RNS4I|Rnaseli	ATP-binding cassette, sub-family E (OABP), member 1	protein-coding
941	chr2	25372375	25372525	+	16.5	0.726	7	124	exon (NM_001290407, exon 1 of 6)	exon (NM_001290407, exon 1 of 6)	415	NM_001081085	72080	Mm.250293	NM_001081085	ENSMUSG00000026955	Sapcd2	2010317E24Rik|6030458L21Rik|AL033337|ang	suppressor APC domain containing 2	protein-coding
2573	chr4	154160903	154161053	+	16.4	0.688	4	128	promoter-TSS (NM_026388)	promoter-TSS (NM_026388)	-294	NM_026388	67808	Mm.288737	NM_026388	ENSMUSG00000029030	Tprgl	1200015A19Rik|Svap30|Tprg1l|mover	transformation related protein 63 regulated like	protein-coding
6627	chr9	44881360	44881510	+	16.4	0.546	4.5	129.5	promoter-TSS (NM_001357549)	promoter-TSS (NM_001357549)	-161	NM_001081049	214162	Mm.2389	NM_001081049	ENSMUSG00000002028	Kmt2a	6430520K01|ALL-1|All1|Cxxc7|HRX|HTRX1|Mll|Mll1|mKIAA4050	lysine (K)-specific methyltransferase 2A	protein-coding
9079	chr12	85339422	85339572	+	16.4	0.609	3.5	131.5	promoter-TSS (NM_145138)	promoter-TSS (NM_145138)	-135	NM_145138	217718	Mm.29071	NM_145138	ENSMUSG00000034290	Nek9	C130021H08Rik	NIMA (never in mitosis gene a)-related expressed kinase 9	protein-coding
7978	chr11	17211713	17211863	+	16.4	0.754	3.5	123.5	promoter-TSS (NM_178909)	promoter-TSS (NM_178909)	-105	NM_178909	103784	Mm.298132	NM_178909	ENSMUSG00000078970	Wdr92	AI553587|HZGJ	WD repeat domain 92	protein-coding
48	chr1	52119550	52119700	+	16.4	0.739	6.5	130	promoter-TSS (NM_001205313)	promoter-TSS (NM_001205313)	3	NM_001205313	20846	Mm.277406	NM_009283	ENSMUSG00000026104	Stat1	2010005J02Rik|AA408197	signal transducer and activator of transcription 1	protein-coding
6629	chr9	50617278	50617428	+	16.4	0.705	5	127.5	promoter-TSS (NM_028300)	promoter-TSS (NM_028300)	32	NM_028300	72614	Mm.147232	NM_028300	ENSMUSG00000000167	Pih1d2	2700059L22Rik	PIH1 domain containing 2	protein-coding
943	chr2	52857828	52857978	+	16.4	0.712	4.5	124.5	promoter-TSS (NM_172409)	promoter-TSS (NM_172409)	35	NM_172409	71409	Mm.394427	NM_172409	ENSMUSG00000036053	Fmnl2	5430425K04Rik|Man	formin-like 2	protein-coding
9081	chr12	103425669	103425819	+	16.4	0.714	7.5	133.5	promoter-TSS (NM_001159502)	promoter-TSS (NM_001159502)	36	NM_001159502	27225	Mm.3935	NM_020494	ENSMUSG00000041645	Ddx24	1700055J08Rik|2510027P10Rik|AI649272	DEAD (Asp-Glu-Ala-Asp) box polypeptide 24	protein-coding
1957	chr3	51224433	51224583	+	16.4	0.526	3	125	promoter-TSS (NM_009834)	promoter-TSS (NM_009834)	61	NM_009834	12457	Mm.86541	NM_009834	ENSMUSG00000023087	Noct	AU043840|Ccr4|Ccrn4l	nocturnin	protein-coding
945	chr2	172440606	172440756	+	16.4	0.745	2	126.5	exon (NM_025542, exon 1 of 9)	exon (NM_025542, exon 1 of 9)	103	NM_025542	66404	Mm.25157	NM_025542	ENSMUSG00000027502	Rtf2	1700067C04Rik|2410001C21Rik|5730427M17Rik|AA589417|Rtfdc1	replication termination factor 2	protein-coding
9518	chr13	49652543	49652693	+	16.4	0.727	11	126.5	promoter-TSS (NR_073167)	promoter-TSS (NR_073167)	113	NM_025495	66336	Mm.440323	NM_025495	ENSMUSG00000021391	Cenpp	1700022C02Rik|4921518G09Rik	centromere protein P	protein-coding
944	chr2	154791153	154791303	+	16.4	0.659	5.5	125	5' UTR (NM_001139511, exon 1 of 8)	5' UTR (NM_001139511, exon 1 of 8)	118	NM_001139513	19383	Mm.221440	NM_023130	ENSMUSG00000027593	Raly	AI663842|Merc	hnRNP-associated with lethal yellow	protein-coding
947	chr2	165992681	165992831	+	16.4	0.658	7.5	126	5' UTR (NM_008679, exon 1 of 23)	5' UTR (NM_008679, exon 1 of 23)	119	NM_008679	17979	Mm.469663	NM_008679	ENSMUSG00000027678	Ncoa3	2010305B15Rik|AW321064|Actr|Aib1|KAT13B|Rac3|Src3|Tram-1|Tram1|bHLHe42|p/Cip|pCip	nuclear receptor coactivator 3	protein-coding
6628	chr9	83834735	83834885	+	16.4	0.786	2.5	125.5	intron (NM_001284272, intron 1 of 20)	CpG	121	NM_009445	22137	Mm.1904	NM_009445	ENSMUSG00000038379	Ttk	AL022661|Esk1|Mps1|PYT|esk	Ttk protein kinase	protein-coding
948	chr2	174463903	174464053	+	16.4	0.7	5	126	exon (NM_025983, exon 1 of 3)	exon (NM_025983, exon 1 of 3)	123	NM_025983	67126	Mm.20841	NM_025983	ENSMUSG00000016252	Atp5e	2410043G19Rik|ATPE|AV000645|Atp5f1e	ATP synthase, H+ transporting, mitochondrial F1 complex, epsilon subunit	protein-coding
9080	chr12	78862126	78862276	+	16.4	0.735	5	123.5	promoter-TSS (NM_023721)	promoter-TSS (NM_023721)	129	NM_026114	13665	Mm.196220	NM_026114	ENSMUSG00000021116	Eif2s1	0910001O23Rik|2410026C18Rik|35kDa|Eif2a|eIF2alpha	eukaryotic translation initiation factor 2, subunit 1 alpha	protein-coding
49	chr1	53297178	53297328	+	16.4	0.839	2	123	promoter-TSS (NM_153556)	promoter-TSS (NM_153556)	158	NM_145517	227102	Mm.212846	NM_145517	ENSMUSG00000026097	Ormdl1	C730042F17Rik	ORM1-like 1 (S. cerevisiae)	protein-coding
946	chr2	27515233	27515383	+	16.4	0.75	8	123.5	intron (NM_080848, intron 1 of 13)	CpG	161	NM_080848	140858	Mm.28265	NM_080848	ENSMUSG00000026917	Wdr5	2410008O07Rik|AA408785|AA960360|Big|Big-3	WD repeat domain 5	protein-coding
47	chr1	131528057	131528207	+	16.4	0.838	1.5	125	promoter-TSS (NM_001081011)	promoter-TSS (NM_001081011)	229	NM_175382	108900	Mm.31278	NM_175382	ENSMUSG00000055184	Fam72a	2700049P18Rik|P17	family with sequence similarity 72, member A	protein-coding
951	chr2	164769468	164769618	+	16.3	0.757	4.5	123	promoter-TSS (NM_026785)	promoter-TSS (NM_026785)	-386	NM_026785	68612	Mm.89830	NM_026785	ENSMUSG00000001403	Ube2c	1110015A16Rik|D2Ertd695e	ubiquitin-conjugating enzyme E2C	protein-coding
9083	chr12	111537710	111537860	+	16.3	0.698	9	124	promoter-TSS (NM_173363)	promoter-TSS (NM_173363)	-316	NM_178041	217869	Mm.271222	NM_173363	ENSMUSG00000021282	Eif5	2810011H21Rik|D12Ertd549e	eukaryotic translation initiation factor 5	protein-coding
10527	chr15	79347773	79347923	+	16.3	0.607	8	122.5	promoter-TSS (NM_001304831)	promoter-TSS (NM_001304831)	-213	NM_001304831	17133	Mm.86646	NM_010755	ENSMUSG00000042622	Maff	-	v-maf musculoaponeurotic fibrosarcoma oncogene family, protein F (avian)	protein-coding
2574	chr4	11191105	11191255	+	16.3	0.658	4.5	124.5	promoter-TSS (NM_009830)	promoter-TSS (NM_009830)	-171	NM_001037134	12448	Mm.35867	NM_009830	ENSMUSG00000028212	Ccne2	-	cyclin E2	protein-coding
6630	chr9	59486443	59486593	+	16.3	0.694	10.5	122.5	promoter-TSS (NM_019927)	promoter-TSS (NM_019927)	-144	NM_019927	23806	Mm.305925	NM_019927	ENSMUSG00000025234	Arih1	AU021774|Ari|Ari1|Hari|Hhari|Ubch7bp|Uip77	ariadne RBR E3 ubiquitin protein ligase 1	protein-coding
949	chr2	157006871	157007021	+	16.3	0.685	2	126	intron (NM_025853, intron 1 of 10)	CpG	129	NM_025853	66934	Mm.25410	NM_025853	ENSMUSG00000027635	Dsn1	1700022L09Rik|AW552447	DSN1 homolog, MIS12 kinetochore complex component	protein-coding
953	chr2	27009982	27010132	+	16.3	0.836	1	124	TTS (NM_001290463)	TTS (NM_001290463)	131	NM_029862	381356	Mm.150270	NM_029862	ENSMUSG00000015488	Cacfd1	5930434B04Rik|mFwe	calcium channel flower domain containing 1	protein-coding
952	chr2	32287850	32288000	+	16.3	0.709	9	124	promoter-TSS (NM_133852)	promoter-TSS (NM_133852)	144	NR_110965	72931	Mm.27344	NM_175190	ENSMUSG00000044627	Swi5	1500019F05Rik|2900010J23Rik|AI046671	SWI5 recombination repair homolog (yeast)	protein-coding
10526	chr15	81729690	81729840	+	16.3	0.687	5	123	non-coding (NR_152441, exon 1 of 16)	non-coding (NR_152441, exon 1 of 16)	154	NR_152441	19387	Mm.270975	NM_011241	ENSMUSG00000022391	Rangap1	C79654|Fug1|mKIAA1835	RAN GTPase activating protein 1	protein-coding
50	chr1	65186768	65186918	+	16.3	0.765	5.5	131	promoter-TSS (NM_001111320)	promoter-TSS (NM_001111320)	158	NM_001310624	18711	Mm.38370	NM_011086	ENSMUSG00000025949	Pikfyve	5230400C17Rik|Pip5k|Pip5k3|Pipk5k3|PipkIII|p235	phosphoinositide kinase, FYVE type zinc finger containing	protein-coding
51	chr1	34439920	34440070	+	16.3	0.778	2	129	promoter-TSS (NM_027159)	promoter-TSS (NM_027159)	166	NM_178601	27993	Mm.289667	NM_178601	ENSMUSG00000026127	Imp4	AA409888|AV031295|D1Wsu40e	IMP4, U3 small nucleolar ribonucleoprotein	protein-coding
950	chr2	180456341	180456491	+	16.3	0.668	3.5	125	intron (NR_149314, intron 1 of 11)	CpG	171	NM_001355218	108115	Mm.133687	NM_148933	ENSMUSG00000038963	Slco4a1	OATP-E|Slc21a12	solute carrier organic anion transporter family, member 4a1	protein-coding
5860	chr8	124793227	124793377	+	16.3	0.711	9	122.5	5' UTR (NM_198632, exon 1 of 10)	5' UTR (NM_198632, exon 1 of 10)	283	NM_198632	330863	Mm.422769	NM_198632	ENSMUSG00000036913	Trim67	D130049O21Rik|TNL	tripartite motif-containing 67	protein-coding
2575	chr4	154964518	154964668	+	16.3	0.676	3	123	intron (NM_172990, intron 1 of 18)	CpG	470	NM_172990	269614	Mm.30042	NM_172990	ENSMUSG00000029056	Pank4	D030031I12Rik|R75150	pantothenate kinase 4	protein-coding
5861	chr8	85555441	85555591	+	16.2	0.625	5	129	promoter-TSS (NM_019794)	promoter-TSS (NM_019794)	-245	NM_019794	56445	Mm.475573	NM_019794	ENSMUSG00000031701	Dnaja2	1500017M13Rik|2010206B19Rik|DNAJ|DNJ3|Dnaj3|HIRIP4|PRO3015|mDj3	DnaJ heat shock protein family (Hsp40) member A2	protein-coding
9084	chr12	84218916	84219066	+	16.2	0.628	5	121.5	promoter-TSS (NM_001163501)	promoter-TSS (NM_001163501)	-110	NM_001163501	238317	Mm.31256	NM_001163501	ENSMUSG00000042507	Elmsan1	9430029N19Rik|C130039O16Rik|Gm260	ELM2 and Myb/SANT-like domain containing 1	protein-coding
958	chr2	132815934	132816084	+	16.2	0.653	3.5	123	promoter-TSS (NM_001356443)	promoter-TSS (NM_001356443)	45	NM_001356443	66926	Mm.34199	NM_175113	ENSMUSG00000037376	Trmt6	3300001M20Rik|AU016412|AW492787|CGI-09|mKIAA1153	tRNA methyltransferase 6	protein-coding
960	chr2	69647260	69647410	+	16.2	0.757	3	121.5	promoter-TSS (NM_028284)	promoter-TSS (NM_028284)	80	NM_028284	72569	Mm.252136	NM_028284	ENSMUSG00000063145	Bbs5	1700049I01Rik|2700023J09Rik	Bardet-Biedl syndrome 5 (human)	protein-coding
6631	chr9	75071219	75071369	+	16.2	0.661	5	124.5	promoter-TSS (NM_010864)	promoter-TSS (NM_010864)	88	NM_010864	17918	Mm.3645	NM_010864	ENSMUSG00000034593	Myo5a	9630007J19Rik|AI413174|AI661011|Dbv|MVa|Myo5|MyoVA|Sev-1|d|d-120J|flail|flr	myosin VA	protein-coding
6634	chr9	106477334	106477484	+	16.2	0.758	3	126.5	promoter-TSS (NM_145620)	promoter-TSS (NM_145620)	100	NM_145620	27966	Mm.239997	NM_145620	ENSMUSG00000041506	Rrp9	55kDa|D19435|D9Wsu10e|Rnu3ip2|U3-55k	RRP9, small subunit (SSU) processome component, homolog (yeast)	protein-coding
7982	chr11	60932091	60932241	+	16.2	0.737	3	124	promoter-TSS (NR_027800)	promoter-TSS (NR_027800)	109	NM_008928	26397	Mm.18494	NM_008928	ENSMUSG00000018932	Map2k3	AW212142|MEK3|MKK3|Prkmk3|mMKK3b	mitogen-activated protein kinase kinase 3	protein-coding
7983	chr11	80428651	80428801	+	16.2	0.688	4.5	129	exon (NM_178616, exon 1 of 14)	exon (NM_178616, exon 1 of 14)	111	NM_178616	69077	Mm.260539	NM_178616	ENSMUSG00000017428	Psmd11	1700089D09Rik|1810019E17Rik|2610024G20Rik|2810055C24Rik|C78232|P44.5|S9	proteasome (prosome, macropain) 26S subunit, non-ATPase, 11	protein-coding
6633	chr9	44320092	44320242	+	16.2	0.692	5	121.5	5' UTR (NM_027909, exon 1 of 14)	5' UTR (NM_027909, exon 1 of 14)	115	NM_027909	71764	Mm.491174	NM_027909	ENSMUSG00000032120	C2cd2l	1300006O23Rik|Tmem24	C2 calcium-dependent domain containing 2-like	protein-coding
1958	chr3	54692856	54693006	+	16.2	0.816	1.5	124.5	promoter-TSS (NM_019995)	promoter-TSS (NM_019995)	116	NR_152184	56790	Mm.486375	NM_019995	ENSMUSG00000027751	Supt20	AA667204|AI450544|D3Ertd300e|Fam48a|Supt20h|p38IP	suppressor of Ty 20	protein-coding
2576	chr4	141874721	141874871	+	16.2	0.725	6	127.5	exon (NM_025994, exon 1 of 4)	exon (NM_025994, exon 1 of 4)	124	NM_025994	27984	Mm.395598	NM_025994	ENSMUSG00000040659	Efhd2	2600015J22Rik|AA408606|D4Wsu27e	EF hand domain containing 2	protein-coding
6632	chr9	75559444	75559594	+	16.2	0.767	3.5	123.5	5' UTR (NM_016963, exon 1 of 10)	5' UTR (NM_016963, exon 1 of 10)	138	NM_016963	50875	Mm.38445	NM_016963	ENSMUSG00000058587	Tmod3	U-Tmod|UTMOD	tropomodulin 3	protein-coding
11476	chr17	65613341	65613491	+	16.2	0.736	2.5	123.5	5' UTR (NM_013933, exon 1 of 6)	5' UTR (NM_013933, exon 1 of 6)	139	NM_013933	30960	Mm.266767	NM_013933	ENSMUSG00000024091	Vapa	33kDa|VAP33	vesicle-associated membrane protein, associated protein A	protein-coding
955	chr2	90580430	90580580	+	16.2	0.615	8	121.5	exon (NM_008982, exon 1 of 24)	exon (NM_008982, exon 1 of 24)	142	NM_008982	19271	Mm.330393	NM_008982	ENSMUSG00000025314	Ptprj	AI450271|BET|Byp|CD148|DEP-1|PTPbeta2|Ptpb2|RPTPJ|Scc-1|Scc1	protein tyrosine phosphatase, receptor type, J	protein-coding
7980	chr11	75679337	75679487	+	16.2	0.718	2	120	5' UTR (NM_001277221, exon 1 of 2)	5' UTR (NM_001277221, exon 1 of 2)	153	NM_001277219	12928	Mm.280125	NM_133656	ENSMUSG00000017776	Crk	Crk-I|Crk-II|Crk-III|Crk3|CrkIII|Crko|c-Crk|p38	v-crk avian sarcoma virus CT10 oncogene homolog	protein-coding
12355	chr19	6921568	6921718	+	16.2	0.772	6.5	122	TTS (NM_001039494)	TTS (NM_001039494)	165	NM_007953	26379	Mm.386776	NM_007953	ENSMUSG00000024955	Esrra	ERRalpha|Err1|Estrra|Nr3b1	estrogen related receptor, alpha	protein-coding
52	chr1	106759485	106759635	+	16.2	0.711	5.5	127.5	exon (NM_001316750, exon 1 of 9)	exon (NM_001316750, exon 1 of 9)	182	NM_001316750	70750	Mm.458911	NM_027534	ENSMUSG00000009905	Kdsr	6330410P18Rik|9430079B08Rik|Fvt1	3-ketodihydrosphingosine reductase	protein-coding
954	chr2	25224432	25224582	+	16.2	0.797	4.5	123	intron (NM_146116, intron 1 of 3)	CpG-7809	195	NM_146116	227613	Mm.227260	NM_146116	ENSMUSG00000036752	Tubb4b	4930542G03Rik|Tubb2c|Tubb2c1	tubulin, beta 4B class IVB	protein-coding
959	chr2	30982399	30982549	+	16.2	0.761	5	121.5	promoter-TSS (NM_144885)	promoter-TSS (NM_144885)	195	NM_028846	74270	Mm.346654	NM_028846	ENSMUSG00000026854	Usp20	1700055M05Rik|AI467231|Vdu2	ubiquitin specific peptidase 20	protein-coding
9085	chr12	110738060	110738210	+	16.2	0.704	4.5	122	exon (NM_027149, exon 1 of 3)	exon (NM_027149, exon 1 of 3)	203	NM_001347428	69641	Mm.475762	NM_027149	ENSMUSG00000037957	Wdr20	2310040A13Rik|AI549910|Wdr20a	WD repeat domain 20	protein-coding
956	chr2	151494319	151494469	+	16.2	0.675	9.5	125.5	exon (NM_001291074, exon 1 of 9)	exon (NM_001291074, exon 1 of 9)	212	NM_198326	386649	Mm.419479	NM_198326	ENSMUSG00000027455	Nsfl1c	Munc-18c|Stxbp3a|p47	NSFL1 (p97) cofactor (p47)	protein-coding
3473	chr5	140389021	140389171	+	16.2	0.732	5	123.5	intron (NM_172277, intron 1 of 10)	CpG	212	NM_172277	231834	Mm.27098	NM_172277	ENSMUSG00000029560	Snx8	B130023O14Rik	sorting nexin 8	protein-coding
957	chr2	22895824	22895974	+	16.2	0.678	3.5	122	intron (NR_149721, intron 1 of 10)	CpG	377	NM_001355467	56075	Mm.249752	NM_019501	ENSMUSG00000026784	Pdss1	2610203G20Rik|2700031G06Rik|TPT|TPT 1|Tprt|mDLP1|mSPS1	prenyl (solanesyl) diphosphate synthase, subunit 1	protein-coding
7981	chr11	60538090	60538240	+	16.2	0.61	5	124.5	5' UTR (NM_172943, exon 1 of 4)	5' UTR (NM_172943, exon 1 of 4)	482	NM_172943	268420	Mm.262056	NM_172943	ENSMUSG00000042650	Alkbh5	AW050020|AW215868|Abh5|E130207K11|Ofoxd	alkB homolog 5, RNA demethylase	protein-coding
962	chr2	174076356	174076506	+	16.1	0.65	7	122	promoter-TSS (NM_172675)	promoter-TSS (NM_172675)	-620	NM_001102423	228960	Mm.277977	NM_172675	ENSMUSG00000027522	Stx16	4930401D03|5430410K23Rik|6330500A18Rik|AI648908|AW553605|Syn16	syntaxin 16	protein-coding
9086	chr12	112976547	112976697	+	16.1	0.689	6.5	122	promoter-TSS (NM_201646)	promoter-TSS (NM_201646)	59	NM_201646	399566	Mm.440140	NM_201646	ENSMUSG00000002803	Btbd6	-	BTB (POZ) domain containing 6	protein-coding
963	chr2	165034618	165034768	+	16.1	0.65	6	121	promoter-TSS (NM_144892)	promoter-TSS (NM_144892)	86	NM_144892	228869	Mm.233080	NM_144892	ENSMUSG00000039804	Ncoa5	CIA	nuclear receptor coactivator 5	protein-coding
961	chr2	158768122	158768272	+	16.1	0.727	4	123	promoter-TSS (NM_027975)	promoter-TSS (NM_027975)	98	NM_027975	71878	Mm.85162	NM_027975	ENSMUSG00000027654	Fam83d	2310007D09Rik|BB104611	family with sequence similarity 83, member D	protein-coding
6635	chr9	122951108	122951258	+	16.1	0.716	1	123.5	promoter-TSS (NM_025419)	promoter-TSS (NM_025419)	102	NM_010620	209737	Mm.278920	NM_010620	ENSMUSG00000036768	Kif15	3110023M17Rik|3930402I10Rik|D330038N01|HKLP2|Knsl7|b2b1117.1Clo|b2b1117.1aClo	kinesin family member 15	protein-coding
12356	chr19	57452960	57453110	+	16.1	0.799	1	123	exon (NM_028115, exon 1 of 8)	exon (NM_028115, exon 1 of 8)	129	NM_029839	72133	Mm.258404	NM_028115	ENSMUSG00000025086	Trub1	2610009I02Rik|9030425C13Rik|AI448235|BB118943|C76870	TruB pseudouridine (psi) synthase family member 1	protein-coding
7984	chr11	98809871	98810021	+	16.1	0.818	1.5	123.5	non-coding (NR_033551, exon 1 of 3)	non-coding (NR_033551, exon 1 of 3)	138	NM_138660	192160	Mm.40120	NM_138660	ENSMUSG00000078676	Casc3	Btz|Mln51	cancer susceptibility candidate 3	protein-coding
4970	chr7	28766315	28766465	+	16.1	0.851	2	122	promoter-TSS (NM_001122765)	promoter-TSS (NM_001122765)	254	NM_001306222	18036	Mm.220333	NM_010908	ENSMUSG00000030595	Nfkbib	I(Kappa)B(beta)|I-kappa-B-beta|IKB-beta|IKappaBbeta|IkB|IkBb|NF-kappa-BIB|ikB-B	nuclear factor of kappa light polypeptide gene enhancer in B cells inhibitor, beta	protein-coding
11477	chr17	25239782	25239932	+	16.1	0.643	4.5	121.5	promoter-TSS (NM_001163718)	promoter-TSS (NM_001163718)	259	NM_172529	214505	Mm.38607	NM_172529	ENSMUSG00000035521	Gnptg	6430527N14Rik|A830081F19|AU067667|AU067744|Mdcp1|Tce7	N-acetylglucosamine-1-phosphotransferase, gamma subunit	protein-coding
9088	chr12	105009883	105010033	+	16	0.675	4	128	promoter-TSS (NM_172500)	promoter-TSS (NM_172500)	-149	NM_172500	212073	Mm.212688	NM_172500	ENSMUSG00000054150	Syne3	KASH3|nesprin-3	spectrin repeat containing, nuclear envelope family member 3	protein-coding
2577	chr4	140701299	140701449	+	16	0.765	7.5	122	promoter-TSS (NM_173867)	promoter-TSS (NM_173867)	-99	NM_173867	108911	Mm.253	NM_173867	ENSMUSG00000040945	Rcc2	2610510H01Rik|2610529N02Rik|AA536646|AA675016|Td60|mKIAA1470	regulator of chromosome condensation 2	protein-coding
9519	chr13	12395385	12395535	+	16	0.743	4	132	promoter-TSS (NM_144835)	promoter-TSS (NM_144835)	85	NM_144835	217995	Mm.171186	NM_144835	ENSMUSG00000050244	Heatr1	AA517551|B130016L12Rik|BC019693	HEAT repeat containing 1	protein-coding
10529	chr15	76246825	76246975	+	16	0.779	6	120.5	promoter-TSS (NM_023168)	promoter-TSS (NM_023168)	93	NM_023168	66168	Mm.41665	NM_023168	ENSMUSG00000022564	Grina	1110025J15Rik|Lag|Tmbim3	glutamate receptor, ionotropic, N-methyl D-aspartate-associated protein 1 (glutamate binding)	protein-coding
3474	chr5	110285999	110286149	+	16	0.797	3.5	123.5	promoter-TSS (NM_008993)	promoter-TSS (NM_008993)	94	NM_008993	19301	Mm.21853	NM_008993	ENSMUSG00000029499	Pxmp2	22kDa|PMP22	peroxisomal membrane protein 2	protein-coding
5863	chr8	124721825	124721975	+	16	0.725	5	129.5	promoter-TSS (NM_026855)	promoter-TSS (NM_026855)	94	NM_001357355	234875	Mm.38436	NM_145607	ENSMUSG00000037300	Ttc13	BC017545	tetratricopeptide repeat domain 13	protein-coding
5862	chr8	122551154	122551304	+	16	0.608	5.5	130.5	promoter-TSS (NM_001357349)	promoter-TSS (NM_001357349)	100	NM_001037298	234839	Mm.37324	NM_001037298	ENSMUSG00000014444	Piezo1	9630020g22|Fam38a|mKIAA0233	piezo-type mechanosensitive ion channel component 1	protein-coding
11051	chr16	22009526	22009676	+	16	0.69	6	120	non-coding (NR_027488, exon 1 of 17)	non-coding (NR_027488, exon 1 of 17)	117	NR_027488	75826	Mm.297431	NM_029457	ENSMUSG00000022855	Senp2	2310007L05Rik|4930538C18Rik|AI646780|AW554757|Smt3ip2|SuPr-1|mKIAA1331	SUMO/sentrin specific peptidase 2	protein-coding
965	chr2	32607034	32607184	+	16	0.659	7	122	non-coding (NR_110347, exon 1 of 7)	non-coding (NR_110347, exon 1 of 7)	124	NM_001289549	50935	Mm.88831	NM_016973	ENSMUSG00000026811	St6galnac6	ST6GalNAcVI|Siat7f	ST6 (alpha-N-acetyl-neuraminyl-2,3-beta-galactosyl-1,3)-N-acetylgalactosaminide alpha-2,6-sialyltransferase 6	protein-coding
10528	chr15	76343576	76343726	+	16	0.757	2.5	123	exon (NM_025567, exon 1 of 7)	exon (NM_025567, exon 1 of 7)	128	NM_025567	66445	Mm.29196	NM_025567	ENSMUSG00000022551	Cyc1	2610002H19Rik|AA408921|Cyct1	cytochrome c-1	protein-coding
6636	chr9	107587777	107587927	+	16	0.713	5	121	TTS (NM_178020)	TTS (NM_178020)	134	NM_025903	15983	Mm.215335	NM_025903	ENSMUSG00000010048	Ifrd2	1810034A24Rik|AA470234|AI838527|SKMc15	interferon-related developmental regulator 2	protein-coding
964	chr2	152332213	152332363	+	16	0.624	6	125	5' UTR (NM_001083921, exon 1 of 12)	5' UTR (NM_001083921, exon 1 of 12)	137	NM_001355282	24105	Mm.182145	NM_019705	ENSMUSG00000027466	Rbck1	AL033326|HOIL-1|HOIL-1L|UIP28|Ubce7ip3	RanBP-type and C3HC4-type zinc finger containing 1	protein-coding
2578	chr4	108847927	108848077	+	16	0.756	2.5	120.5	exon (NM_029571, exon 1 of 1)	exon (NM_029571, exon 1 of 1)	145	NM_029571	100087	Mm.440007	NM_029571	ENSMUSG00000073775	Kti12	1110001A12Rik|AI326810|AU014758	KTI12 homolog, chromatin associated	protein-coding
3475	chr5	125340874	125341024	+	16	0.752	5	121	5' UTR (NM_001205082, exon 1 of 12)	5' UTR (NM_001205082, exon 1 of 12)	145	NM_001205082	20778	Mm.282242	NM_016741	ENSMUSG00000037936	Scarb1	AI120173|CD36|Cd36l1|Chohd1|Cla-1|Cla1|D5Ertd460e|Hdlq1|Hlb398|SR-B1|SR-BI|SRBI|Srb1|mSR-BI	scavenger receptor class B, member 1	protein-coding
9091	chr12	101912928	101913078	+	16	0.694	4	124.5	non-coding (NR_152255, exon 1 of 2)	non-coding (NR_152255, exon 1 of 2)	168	NM_028446	109181	Mm.208618	NM_028446	ENSMUSG00000021188	Trip11	2610511G22Rik|3110031G15Rik|6030460N08Rik|AI450776|GMAP-210|TRIP230	thyroid hormone receptor interactor 11	protein-coding
12358	chr19	45783310	45783460	+	16	0.654	5	125.5	non-coding (NR_151594, exon 1 of 15)	non-coding (NR_151594, exon 1 of 15)	168	NM_023799	76055	Mm.122725	NM_023799	ENSMUSG00000025220	Mgea5	Hy5|Ncoat|OGA	meningioma expressed antigen 5 (hyaluronidase)	protein-coding
1959	chr3	100162567	100162717	+	16	0.652	6	122	promoter-TSS (NM_175552)	promoter-TSS (NM_175552)	179	NM_010269	14547	Mm.279228	NM_010269	ENSMUSG00000027865	Gdap2	C77050|D3Ertd801e	ganglioside-induced differentiation-associated-protein 2	protein-coding
7985	chr11	22859478	22859628	+	16	0.724	7	128.5	5' UTR (NM_016888, exon 1 of 2)	5' UTR (NM_016888, exon 1 of 2)	182	NM_016888	53625	Mm.395495	NM_016888	ENSMUSG00000051650	B3gnt2	AA408337|AA409404|AW260308|B3Galt6|B3gnt1|BGnT-1|BGnT-2|BGnT1|BGnT2|Beta3gnt	UDP-GlcNAc:betaGal beta-1,3-N-acetylglucosaminyltransferase 2	protein-coding
12357	chr19	40588197	40588347	+	16	0.736	7.5	120.5	intron (NM_153554, intron 1 of 18)	CpG	191	NM_019698	56454	Mm.233117	NM_019698	ENSMUSG00000025007	Aldh18a1	2810433K04Rik|AI429789|Pycs	aldehyde dehydrogenase 18 family, member A1	protein-coding
9089	chr12	8921645	8921795	+	16	0.893	3	120.5	5' UTR (NM_008640, exon 1 of 7)	5' UTR (NM_008640, exon 1 of 7)	413	NM_008640	17775	Mm.30071	NM_008640	ENSMUSG00000020585	Laptm4a	AA286466|LAPTM4|MTP|Mtrp|mKIAA0108	lysosomal-associated protein transmembrane 4A	protein-coding
5864	chr8	84800439	84800589	+	15.9	0.749	5.5	119.5	promoter-TSS (NM_010906)	promoter-TSS (NM_010906)	-176	NM_010906	18032	Mm.9394	NM_010906	ENSMUSG00000001911	Nfix	CTF|NF-I/X|NF1-X|NFI-X	nuclear factor I/X	protein-coding
2579	chr4	154011787	154011937	+	15.9	0.67	9	123.5	promoter-TSS (NM_201226)	promoter-TSS (NM_201226)	59	NM_201226	72946	Mm.260690	NM_201226	ENSMUSG00000029028	Lrrc47	2900010D03Rik|AA960559|mKIAA1185	leucine rich repeat containing 47	protein-coding
10532	chr15	76538943	76539093	+	15.9	0.739	5	124	promoter-TSS (NM_013909)	promoter-TSS (NM_013909)	75	NM_029643	52710	Mm.28597	NM_029643	ENSMUSG00000022560	Slc52a2	2010003P03Rik|D15Ertd747e|GPCR42|Gpr172b|PAR2|mRFT1	solute carrier protein 52, member 2	protein-coding
4357	chr6	50566304	50566454	+	15.9	0.806	4	120	promoter-TSS (NR_015581)	promoter-TSS (NR_015581)	95	NM_007808	13063	Mm.35389	NM_007808	ENSMUSG00000063694	Cycs	-	cytochrome c, somatic	protein-coding
966	chr2	167348989	167349139	+	15.9	0.685	5.5	119.5	5' UTR (NM_019835, exon 1 of 9)	5' UTR (NM_019835, exon 1 of 9)	114	NM_019835	56336	Mm.200886	NM_019835	ENSMUSG00000017929	B4galt5	9430078I07Rik|AW049941|AW539721	UDP-Gal:betaGlcNAc beta 1,4-galactosyltransferase, polypeptide 5	protein-coding
10530	chr15	78935001	78935151	+	15.9	0.715	3	121	intron (NM_133800, intron 1 of 5)	CpG	143	NM_133800	97961	Mm.157216	NM_133800	ENSMUSG00000033099	Nol12	C78541|Nop25	nucleolar protein 12	protein-coding
5865	chr8	123318353	123318503	+	15.9	0.863	3	119.5	intron (NM_016925, intron 1 of 42)	CpG	148	NM_016925	14087	Mm.6536	NM_016925	ENSMUSG00000032815	Fanca	AW208693|FACA	Fanconi anemia, complementation group A	protein-coding
3476	chr5	129895798	129895948	+	15.9	0.814	5.5	119.5	intron (NM_183088, intron 1 of 3)	CpG	150	NM_183088	71970	Mm.422716	NM_183088	ENSMUSG00000034173	Zbed5	2410018M08Rik|Scand3	zinc finger, BED type containing 5	protein-coding
11052	chr16	90220831	90220981	+	15.9	0.702	7.5	120.5	exon (NM_011434, exon 1 of 5)	exon (NM_011434, exon 1 of 5)	164	NM_011434	20655	Mm.276325	NM_011434	ENSMUSG00000022982	Sod1	B430204E11Rik|Cu/Zn-SOD|CuZnSOD|Ipo-1|Ipo1|SODC|Sod-1	superoxide dismutase 1, soluble	protein-coding
1961	chr3	88552704	88552854	+	15.9	0.755	7	123	promoter-TSS (NM_033526)	promoter-TSS (NM_033526)	172	NR_155541	83409	Mm.41680	NM_031248	ENSMUSG00000028062	Lamtor2	2010111E04Rik|AL022628|Mapbpip|P14|Rab25|Robld3	late endosomal/lysosomal adaptor, MAPK and MTOR activator 2	protein-coding
55	chr1	60566516	60566666	+	15.9	0.643	7.5	120	5' UTR (NM_001045513, exon 1 of 14)	5' UTR (NM_001045513, exon 1 of 14)	174	NM_001045513	77300	Mm.440325	NM_001045513	ENSMUSG00000026014	Raph1	9430025M21Rik|C730009O10Rik|Lpd	Ras association (RalGDS/AF-6) and pleckstrin homology domains 1	protein-coding
2580	chr4	125085251	125085401	+	15.9	0.696	6.5	121.5	intron (NR_151472, intron 1 of 7)	CpG	192	NR_151472	70088	Mm.291214	NM_027310	ENSMUSG00000028863	Meaf6	2310005N01Rik|2810036M01Rik	MYST/Esa1-associated factor 6	protein-coding
1962	chr3	89214063	89214213	+	15.9	0.688	2	121.5	exon (NM_013604, exon 1 of 8)	exon (NM_013604, exon 1 of 8)	197	NM_001357367	17827	Mm.280943	NM_013604	ENSMUSG00000064068	Mtx1	Gcap6|Mtx	metaxin 1	protein-coding
967	chr2	151542611	151542761	+	15.9	0.629	8	120	non-coding (NR_126058, exon 1 of 4)	non-coding (NR_126058, exon 1 of 4)	203	NM_001302079	14225	Mm.278458	NM_008019	ENSMUSG00000032966	Fkbp1a	FKBP12|Fkbp|Fkbp1	FK506 binding protein 1a	protein-coding
1960	chr3	90079740	90079890	+	15.9	0.71	4.5	123.5	exon (NM_001293749, exon 1 of 8)	exon (NM_001293749, exon 1 of 8)	294	NM_001293749	59069	Mm.240839	NM_022314	ENSMUSG00000027940	Tpm3	TM30nm|TMnm|Tm5NM|Tpm-5|Tpm5|Trop-5|gamma-TM|hTM30nm|hTMnm	tropomyosin 3, gamma	protein-coding
9092	chr12	111377270	111377420	+	15.9	0.6	6.5	121	5' UTR (NM_183016, exon 1 of 37)	5' UTR (NM_183016, exon 1 of 37)	373	NM_183016	217866	Mm.27397	NM_183016	ENSMUSG00000021279	Cdc42bpb	MRCKb	CDC42 binding protein kinase beta	protein-coding
9093	chr12	80643627	80643777	+	15.9	0.614	11.5	119.5	promoter-TSS (NM_026244)	promoter-TSS (NM_026244)	409	NM_007951	13877	Mm.246551	NM_007951	ENSMUSG00000021131	Erh	Mer|Prei1	ERH mRNA splicing and mitosis factor	protein-coding
10533	chr15	98763300	98763450	+	15.8	0.716	0.5	121.5	promoter-TSS (NM_007478)	promoter-TSS (NM_007478)	-257	NM_007478	11842	Mm.221298	NM_007478	ENSMUSG00000051853	Arf3	5430400P17Rik|AI854770	ADP-ribosylation factor 3	protein-coding
10058	chr14	21831336	21831486	+	15.8	0.693	5	120	promoter-TSS (NM_011695)	promoter-TSS (NM_011695)	-150	NM_011695	22334	Mm.262327	NM_011695	ENSMUSG00000021771	Vdac2	Vdac6|mVDAC2|mVDAC6	voltage-dependent anion channel 2	protein-coding
12360	chr19	44069532	44069682	+	15.8	0.832	2	123.5	promoter-TSS (NM_145502)	promoter-TSS (NM_145502)	79	NM_145502	226144	Mm.279865	NM_145502	ENSMUSG00000025198	Erlin1	2810439N09Rik|C80197|Keo4|Spfh1	ER lipid raft associated 1	protein-coding
6637	chr9	107985734	107985884	+	15.8	0.726	3	129	5' UTR (NM_026597, exon 1 of 2)	5' UTR (NM_026597, exon 1 of 2)	107	NM_026597	68176	Mm.76166	NM_026597	ENSMUSG00000042106	Fam212a	6230427J02Rik|Inka1	family with sequence similarity 212, member A	protein-coding
7987	chr11	35834338	35834488	+	15.8	0.802	2	121.5	intron (NM_025936, intron 1 of 14)	CpG	115	NM_025936	104458	Mm.284906	NM_025936	ENSMUSG00000018848	Rars	2610011N19Rik|2610037E21Rik|AL033339|AW985894	arginyl-tRNA synthetase	protein-coding
2581	chr4	155869609	155869759	+	15.8	0.735	6	127.5	promoter-TSS (NM_024472)	promoter-TSS (NM_024472)	117	NM_028020	71957	Mm.475640	NM_028020	ENSMUSG00000029034	Ints11	2410006F12Rik|AU044035|Cpsf3l	integrator complex subunit 11	protein-coding
12359	chr19	6084776	6084926	+	15.8	0.668	2	121	promoter-TSS (NM_026410)	promoter-TSS (NM_026410)	124	NM_001356994	81909	Mm.289471	NM_024231	ENSMUSG00000024792	Zfpl1	-	zinc finger like protein 1	protein-coding
57	chr1	59482197	59482347	+	15.8	0.693	10.5	119	5' UTR (NM_008057, exon 1 of 1)	5' UTR (NM_008057, exon 1 of 1)	125	NM_008057	14369	Mm.297906	NM_008057	ENSMUSG00000041075	Fzd7	Fz7	frizzled class receptor 7	protein-coding
12361	chr19	53903426	53903576	+	15.8	0.719	4.5	121.5	intron (NM_001168491, intron 1 of 11)	CpG	150	NM_001168492	18569	Mm.1605	NM_011050	ENSMUSG00000024975	Pdcd4	D19Ucla1|Ma3|Tis	programmed cell death 4	protein-coding
9096	chr12	86241948	86242098	+	15.8	0.742	4.5	119	intron (NM_027405, intron 1 of 9)	CpG	165	NM_001324488	70373	Mm.252967	NM_027405	ENSMUSG00000021254	Gpatch2l	1700020O03Rik|4732487G21Rik|A630090I05Rik|Kiaa1152	G patch domain containing 2 like	protein-coding
56	chr1	36691581	36691731	+	15.8	0.773	2.5	130	exon (NM_009942, exon 1 of 4)	exon (NM_009942, exon 1 of 4)	169	NM_009942	12859	Mm.180182	NM_009942	ENSMUSG00000061518	Cox5b	-	cytochrome c oxidase subunit Vb	protein-coding
6638	chr9	44417821	44417971	+	15.8	0.762	2.5	123	exon (NM_201372, exon 1 of 11)	exon (NM_201372, exon 1 of 11)	173	NR_151775	382073	Mm.259573	NM_201372	ENSMUSG00000043923	Ccdc84	D630044F24Rik|Gm1114	coiled-coil domain containing 84	protein-coding
7988	chr11	75348134	75348284	+	15.8	0.81	5.5	120.5	promoter-TSS (NM_001102611)	promoter-TSS (NM_001102611)	174	NM_026653	68275	Mm.102574	NM_026653	ENSMUSG00000000751	Rpa1	5031405K23Rik|70kDa|AA589576|AW557552|RF-A|RP-A|Rpa	replication protein A1	protein-coding
3477	chr5	135632758	135632908	+	15.8	0.743	2	121	exon (NM_146002, exon 1 of 4)	exon (NM_146002, exon 1 of 4)	179	NM_001357037	215160	Mm.295438	NM_031398	ENSMUSG00000039917	Rhbdd2	0610011L13Rik|AI480532|Rhbdl7|Usmg1	rhomboid domain containing 2	protein-coding
7325	chr10	81106020	81106170	+	15.8	0.881	1.5	123.5	5' UTR (NM_001347144, exon 1 of 11)	5' UTR (NM_001347144, exon 1 of 11)	180	NM_023138	26396	Mm.275436	NM_023138	ENSMUSG00000035027	Map2k2	AA589381|MEK2|MK2|Prkmk2	mitogen-activated protein kinase kinase 2	protein-coding
5869	chr8	83608518	83608668	+	15.7	0.622	10.5	119	promoter-TSS (NM_001308227)	promoter-TSS (NM_001308227)	45	NM_001308227	81489	Mm.282092	NM_018808	ENSMUSG00000005483	Dnajb1	0610007I11Rik|DjB1|HSPF1|Hdj1|Hsp40	DnaJ heat shock protein family (Hsp40) member B1	protein-coding
5868	chr8	72492461	72492611	+	15.7	0.631	4.5	119	promoter-TSS (NM_177766)	promoter-TSS (NM_177766)	78	NM_177766	270066	Mm.291461	NM_177766	ENSMUSG00000019731	Slc35e1	6030458H05|AA408278	solute carrier family 35, member E1	protein-coding
5870	chr8	104442878	104443028	+	15.7	0.71	5.5	124	promoter-TSS (NM_001013380)	promoter-TSS (NM_001013380)	94	NM_001013380	234663	Mm.289583	NM_001013380	ENSMUSG00000035770	Dync1li2	AA409702|C920003I06|Dncli2|Dnclic2|LIC2	dynein, cytoplasmic 1 light intermediate chain 2	protein-coding
5867	chr8	83973003	83973153	+	15.7	0.8	7	118	promoter-TSS (NM_008854)	promoter-TSS (NM_008854)	100	NM_008854	18747	Mm.19111	NM_008854	ENSMUSG00000005469	Prkaca	PKCD|Pkaca	protein kinase, cAMP dependent, catalytic, alpha	protein-coding
968	chr2	32876174	32876324	+	15.7	0.711	6.5	120.5	5' UTR (NM_146119, exon 1 of 14)	5' UTR (NM_146119, exon 1 of 14)	115	NM_146119	227737	Mm.301646	NM_146119	ENSMUSG00000026796	Fam129b	9130404D14Rik	family with sequence similarity 129, member B	protein-coding
9097	chr12	98628184	98628334	+	15.7	0.713	5	119	5' UTR (NM_001289572, exon 1 of 11)	5' UTR (NM_001289572, exon 1 of 11)	117	NM_178914	104871	Mm.210053	NM_178914	ENSMUSG00000021007	Spata7	AI661438|B230306G18Rik|HSD3	spermatogenesis associated 7	protein-coding
58	chr1	105663917	105664067	+	15.7	0.714	4	118.5	promoter-TSS (NM_013784)	promoter-TSS (NM_013784)	131	NM_029349	227446	Mm.337339	NM_029349	ENSMUSG00000026319	2310035C23Rik	6430401N10|Kiaa1468|Relch|mKIAA1468	RIKEN cDNA 2310035C23 gene	protein-coding
10534	chr15	81811470	81811620	+	15.7	0.831	2.5	122	5' UTR (NM_017376, exon 1 of 4)	5' UTR (NM_017376, exon 1 of 4)	131	NM_017376	21685	Mm.270278	NM_017376	ENSMUSG00000022389	Tef	2310028D20Rik	thyrotroph embryonic factor	protein-coding
970	chr2	120154363	120154513	+	15.7	0.802	4	122	exon (NM_133838, exon 1 of 6)	exon (NM_133838, exon 1 of 6)	137	NM_133838	98878	Mm.132226	NM_133838	ENSMUSG00000027293	Ehd4	2210022F10Rik|AI197390|AI846352|AV006278|Past2	EH-domain containing 4	protein-coding
971	chr2	32757301	32757451	+	15.7	0.712	9.5	118	non-coding (NR_045485, exon 1 of 5)	non-coding (NR_045485, exon 1 of 5)	142	NR_045485	30933	Mm.200695	NM_152800	ENSMUSG00000009563	Tor2a	Prosalusin	torsin family 2, member A	protein-coding
1964	chr3	20035086	20035236	+	15.7	0.895	0.5	120.5	exon (NM_001146324, exon 1 of 9)	exon (NM_001146324, exon 1 of 9)	149	NM_001146323	12807	Mm.291533	NM_080634	ENSMUSG00000027615	Hps3	coa	HPS3, biogenesis of lysosomal organelles complex 2 subunit 1	protein-coding
969	chr2	166805816	166805966	+	15.7	0.602	8	117.5	intron (NM_001085495, intron 1 of 38)	CpG	310	NM_001085495	99371	Mm.297192	NM_001085495	ENSMUSG00000074582	Arfgef2	AI463430|AW493672|BIG2|E230011G24Rik	ADP-ribosylation factor guanine nucleotide-exchange factor 2 (brefeldin A-inhibited)	protein-coding
6642	chr9	121277497	121277647	+	15.6	0.579	4.5	121	promoter-TSS (NM_177589)	promoter-TSS (NM_177589)	-400	NM_177589	209012	Mm.371804	NM_177589	ENSMUSG00000040936	Ulk4	4932415A06Rik|A730098P15	unc-51-like kinase 4	protein-coding
59	chr1	93803576	93803726	+	15.6	0.808	5	119	promoter-TSS (NM_025454)	promoter-TSS (NM_025454)	-314	NM_025454	66262	Mm.64065	NM_025454	ENSMUSG00000026283	Ing5	1700001C14Rik|1700027H23Rik|1810018M11Rik|AI225768	inhibitor of growth family, member 5	protein-coding
1966	chr3	51561011	51561161	+	15.6	0.594	13.5	123.5	promoter-TSS (NM_080793)	promoter-TSS (NM_080793)	-263	NM_080793	73251	Mm.192111	NM_080793	ENSMUSG00000037111	Setd7	1600028F23Rik|H3K4MT|KMT7|Set7|Set7/9|mKIAA1717	SET domain containing (lysine methyltransferase) 7	protein-coding
9521	chr13	100651172	100651322	+	15.6	0.671	2	123	promoter-TSS (NM_001283011)	promoter-TSS (NM_001283011)	-96	NM_027592	102216272	Mm.301148	NM_027592	ENSMUSG00000078941	Ak6	2810046E22Rik|4921516M08Rik|AK/ATPase	adenylate kinase 6	protein-coding
973	chr2	181693768	181693918	+	15.6	0.663	2.5	120.5	promoter-TSS (NM_001291208)	promoter-TSS (NM_001291208)	-33	NM_001291208	56470	Mm.274366	NM_026446	ENSMUSG00000002458	Rgs19	2610042F04Rik|AI324841|AW547781|GAIP	regulator of G-protein signaling 19	protein-coding
6643	chr9	119937415	119937565	+	15.6	0.595	5	119	promoter-TSS (NM_028976)	promoter-TSS (NM_028976)	68	NM_028976	74498	Mm.104789	NM_028976	ENSMUSG00000032513	Gorasp1	5430411C10Rik|GOLPH5|GRASP65|P65	golgi reassembly stacking protein 1	protein-coding
976	chr2	28468084	28468234	+	15.6	0.752	8.5	120	promoter-TSS (NM_001166031)	promoter-TSS (NM_001166031)	93	NM_080452	118451	Mm.294951	NM_080452	ENSMUSG00000035772	Mrps2	1500019M10Rik	mitochondrial ribosomal protein S2	protein-coding
974	chr2	155357237	155357387	+	15.6	0.742	6	121	TTS (NR_030475)	TTS (NR_030475)	112	NM_001004721	228812	Mm.5434	NM_001004721	ENSMUSG00000038383	Pigu	5430426F17Rik|BC028278|Cdc91l1	phosphatidylinositol glycan anchor biosynthesis, class U	protein-coding
1967	chr3	51408764	51408914	+	15.6	0.782	7.5	117.5	intron (NM_025523, intron 1 of 3)	CpG	116	NM_025523	66377	Mm.331007	NM_025523	ENSMUSG00000037152	Ndufc1	2310016K22Rik|KFYI	NADH dehydrogenase (ubiquinone) 1, subcomplex unknown, 1	protein-coding
5872	chr8	121590515	121590665	+	15.6	0.596	8.5	118.5	intron (NM_026160, intron 1 of 3)	CpG	122	NM_026160	67443	Mm.28357	NM_026160	ENSMUSG00000031812	Map1lc3b	1010001C15Rik|Atg8|LC3b|Map1lc3	microtubule-associated protein 1 light chain 3 beta	protein-coding
2582	chr4	139310799	139310949	+	15.6	0.719	4	117	promoter-TSS (NR_151463)	promoter-TSS (NR_151463)	130	NM_025337	110198	Mm.482154	NM_025337	ENSMUSG00000028743	Akr7a5	0610025K21Rik|Afar|Afar1|Akr7a2	aldo-keto reductase family 7, member A5 (aflatoxin aldehyde reductase)	protein-coding
5873	chr8	116921795	116921945	+	15.6	0.637	4	118	promoter-TSS (NM_026844)	promoter-TSS (NM_026844)	130	NM_028131	72155	Mm.23185	NM_028131	ENSMUSG00000031756	Cenpn	2610510J17Rik|AI426416|AW545024	centromere protein N	protein-coding
975	chr2	35109549	35109699	+	15.6	0.651	4	117.5	5' UTR (NM_012018, exon 1 of 44)	5' UTR (NM_012018, exon 1 of 44)	132	NM_012018	26920	Mm.231332	NM_012018	ENSMUSG00000057110	Cntrl	6720467O09Rik|AA968343|Cep1|Cep110|IB3/5|Ma2a8|b2b1468.1Clo|b2b1468Clo	centriolin	protein-coding
11054	chr16	97997408	97997558	+	15.6	0.848	1.5	118.5	intron (NM_001362093, intron 1 of 3)	intron (NM_001362093, intron 1 of 3)	136	NR_130962	245305	Mm.148033	NM_001362093		B230307C23Rik	8030444G23Rik|EG245305	RIKEN cDNA B230307C23 gene	protein-coding
7990	chr11	60352670	60352820	+	15.6	0.746	2.5	119.5	promoter-TSS (NM_029044)	promoter-TSS (NM_029044)	160	NM_153080	216810	Mm.218875	NM_153080	ENSMUSG00000000538	Tom1l2	2900016I08Rik|A730055F12Rik|AU042072|Srebf1	target of myb1-like 2 (chicken)	protein-coding
5871	chr8	123477955	123478105	+	15.6	0.811	2	117	exon (NM_054070, exon 1 of 17)	exon (NM_054070, exon 1 of 17)	168	NR_028260	114896	Mm.287475	NM_054070	ENSMUSG00000031967	Afg3l1	1700047G05Rik|3110061K15Rik	AFG3-like AAA ATPase 1	protein-coding
6641	chr9	57521326	57521476	+	15.6	0.648	7	118	exon (NM_007747, exon 1 of 5)	exon (NM_007747, exon 1 of 5)	169	NM_007747	12858	Mm.273403	NM_007747	ENSMUSG00000000088	Cox5a	AA959768|CcOX	cytochrome c oxidase subunit Va	protein-coding
972	chr2	80638921	80639071	+	15.6	0.817	2.5	118.5	promoter-TSS (NM_001190179)	promoter-TSS (NM_001190179)	184	NM_027091	69482	Mm.29200	NM_027091	ENSMUSG00000026999	Nup35	2310006I24Rik|35kDa|5330402E05Rik|MP44|NO44	nucleoporin 35	protein-coding
9098	chr12	102283227	102283377	+	15.6	0.74	5.5	125	promoter-TSS (NM_001161365)	promoter-TSS (NM_001161365)	228	NM_177620	217835	Mm.24145	NM_177620	ENSMUSG00000044456	Rin3	6430500K07|C86933	Ras and Rab interactor 3	protein-coding
6640	chr9	110132245	110132395	+	15.6	0.627	8	117	intron (NM_009211, intron 1 of 27)	CpG	296	NM_009211	20588	Mm.85410	NM_009211	ENSMUSG00000032481	Smarcc1	AI115498|BAF155|Rsc8|SRG3|msp3	SWI/SNF related, matrix associated, actin dependent regulator of chromatin, subfamily c, member 1	protein-coding
5874	chr8	106893144	106893294	+	15.6	0.626	7	118	promoter-TSS (NM_011574)	promoter-TSS (NM_011574)	374	NM_145412	214987	Mm.490308	NM_145412	ENSMUSG00000046691	Chtf8	5830457O10Rik|Ctf8|Derpc	CTF8, chromosome transmission fidelity factor 8	protein-coding
6639	chr9	106281405	106281555	+	15.6	0.761	6	117	intron (NM_027354, intron 1 of 10)	intron (NM_027354, intron 1 of 10)	419	NM_027354	70235	Mm.23054	NM_027354	ENSMUSG00000023345	Poc1a	2510040D07Rik|Wdr51a|cha	POC1 centriolar protein A	protein-coding
9522	chr13	81711145	81711295	+	15.5	0.716	4.5	118.5	promoter-TSS (NM_028372)	promoter-TSS (NM_028372)	-197	NM_028372	72852	Mm.31095	NM_028372	ENSMUSG00000051098	Mblac2	2900024O10Rik	metallo-beta-lactamase domain containing 2	protein-coding
1969	chr3	96557814	96557964	+	15.5	0.716	3	117	promoter-TSS (NM_023719)	promoter-TSS (NM_023719)	-68	NM_001009935	56338	Mm.410189	NM_023719	ENSMUSG00000038393	Txnip	1200008J08Rik|AA682105|Hyplip1|THIF|Tbp-2|VDUP1	thioredoxin interacting protein	protein-coding
7326	chr10	78244507	78244657	+	15.5	0.648	3	119	promoter-TSS (NM_001081055)	promoter-TSS (NM_001081055)	60	NM_001081055	216131	Mm.27539	NM_001081055	ENSMUSG00000000374	Trappc10	B230307C21Rik|Gm870|Tmem1|b2b2416Clo|b2b2613Clo	trafficking protein particle complex 10	protein-coding
5875	chr8	105264445	105264595	+	15.5	0.698	5.5	121.5	promoter-TSS (NM_015821)	promoter-TSS (NM_015821)	74	NM_001033161	71609	Mm.264255	NM_001033161	ENSMUSG00000031887	Tradd	9130005N23Rik|AA930854	TNFRSF1A-associated via death domain	protein-coding
7991	chr11	21572298	21572448	+	15.5	0.766	2.5	117.5	promoter-TSS (NM_008618)	promoter-TSS (NM_008618)	92	NM_145425	216560	Mm.138090	NM_145425	ENSMUSG00000020319	Wdpcp	AV249152	WD repeat containing planar cell polarity effector	protein-coding
11478	chr17	26973229	26973379	+	15.5	0.807	3	117.5	5' UTR (NM_001005916, exon 1 of 2)	5' UTR (NM_001005916, exon 1 of 2)	125	NM_001005916	474156	Mm.328890	NM_001005916	ENSMUSG00000079605	Zbtb9	3930402F13Rik	zinc finger and BTB domain containing 9	protein-coding
11056	chr16	5050114	5050264	+	15.5	0.664	4.5	116.5	promoter-TSS (NM_001079814)	promoter-TSS (NM_001079814)	132	NM_001356320	170644	Mm.66356	NM_026666	ENSMUSG00000039473	Ubn1	1110029L11Rik|2610108L02Rik|AA673476|AW124741	ubinuclein 1	protein-coding
60	chr1	74506366	74506516	+	15.5	0.661	5.5	122	promoter-TSS (NM_001310662)	promoter-TSS (NM_001310662)	381	NM_021383	58184	Mm.291708	NM_021383	ENSMUSG00000026174	Cnot9	2610007F23Rik|AI593551|Fl10|Rqcd1	CCR4-NOT transcription complex, subunit 9	protein-coding
1968	chr3	88409882	88410032	+	15.5	0.686	4.5	116.5	TTS (NM_178696)	TTS (NM_178696)	440	NM_001310605	67037	Mm.36715	NM_025928	ENSMUSG00000028066	Pmf1	2600009M07Rik|AL033286|AW060657	polyamine-modulated factor 1	protein-coding
11058	chr16	17405422	17405572	+	15.4	0.679	5.5	116.5	promoter-TSS (NM_023348)	promoter-TSS (NM_023348)	-503	NM_023348	67474	Mm.271992	NM_023348	ENSMUSG00000022765	Snap29	1300018G05Rik|AI891940|AU020222|BB131856|Gs32	synaptosomal-associated protein 29	protein-coding
11480	chr17	6948490	6948640	+	15.4	0.791	1	116.5	promoter-TSS (NM_001083945)	promoter-TSS (NM_001083945)	-209	NM_001083945	100037282	Mm.29830	NM_001083945	ENSMUSG00000023806	Rsph3b	Rshl2b	radial spoke 3B homolog (Chlamydomonas)	protein-coding
5876	chr8	111094468	111094618	+	15.4	0.602	5	116	promoter-TSS (NM_198308)	promoter-TSS (NM_198308)	-202	NM_198308	319518	Mm.28350	NM_198308	ENSMUSG00000033624	Pdpr	4930402E16Rik|AU018056|mKIAA1990	pyruvate dehydrogenase phosphatase regulatory subunit	protein-coding
10536	chr15	86058495	86058645	+	15.4	0.701	5.5	116.5	promoter-TSS (NM_001205353)	promoter-TSS (NM_001205353)	-157	NM_001205353	223752	Mm.24442	NM_172611	ENSMUSG00000035900	Gramd4	9930016O13	GRAM domain containing 4	protein-coding
9105	chr12	111377662	111377812	+	15.4	0.472	13	116	promoter-TSS (NM_183016)	promoter-TSS (NM_183016)	-19	NM_183016	217866	Mm.27397	NM_183016	ENSMUSG00000021279	Cdc42bpb	MRCKb	CDC42 binding protein kinase beta	protein-coding
7993	chr11	94629801	94629951	+	15.4	0.706	3	117.5	promoter-TSS (NM_133807)	promoter-TSS (NM_133807)	52	NM_133807	98238	Mm.172720	NM_133807	ENSMUSG00000020869	Lrrc59	AA959742|C78668	leucine rich repeat containing 59	protein-coding
977	chr2	28533470	28533620	+	15.4	0.753	7	117.5	promoter-TSS (NM_001145835)	promoter-TSS (NM_001145835)	81	NM_001145836	19730	Mm.5236	NM_009058	ENSMUSG00000026821	Ralgds	Gnds|Rgds|mKIAA1308	ral guanine nucleotide dissociation stimulator	protein-coding
1970	chr3	88058320	88058470	+	15.4	0.724	5.5	118	promoter-TSS (NM_144897)	promoter-TSS (NM_144897)	100	NM_144897	246703	Mm.205996	NM_144897	ENSMUSG00000028070	Naxe	AA087124|AI-BP|AIBP|Apoa1bp|Apoa1ip|ESTM37	NAD(P)HX epimerase	protein-coding
9101	chr12	65073760	65073910	+	15.4	0.693	4	122.5	exon (NM_013902, exon 1 of 7)	exon (NM_013902, exon 1 of 7)	103	NM_013902	30795	Mm.28480	NM_013902	ENSMUSG00000020949	Fkbp3	25kDa|FKBP-3|FKBP25	FK506 binding protein 3	protein-coding
6647	chr9	70012590	70012740	+	15.4	0.769	4.5	119.5	5' UTR (NM_001282083, exon 1 of 5)	5' UTR (NM_001282083, exon 1 of 5)	117	NM_001282083	235459	Mm.293117	NM_199151	ENSMUSG00000033543	Gtf2a2	TFIIA-gamma|TfIIg|Tfiia2	general transcription factor II A, 2	protein-coding
61	chr1	91250347	91250497	+	15.4	0.654	4	116.5	promoter-TSS (NM_001355764)	promoter-TSS (NM_001355764)	118	NR_149825	67921	Mm.337238	NM_026454	ENSMUSG00000034343	Ube2f	2510010F15Rik|AI851109	ubiquitin-conjugating enzyme E2F (putative)	protein-coding
12362	chr19	41933117	41933267	+	15.4	0.68	9	116	promoter-TSS (NM_023740)	promoter-TSS (NM_023740)	122	NM_001164561	66583	Mm.289086	NM_025644	ENSMUSG00000034321	Exosc1	2610035C18Rik|2610104C07Rik|2610312F07Rik|AI447561	exosome component 1	protein-coding
10059	chr14	57826293	57826443	+	15.4	0.612	4	120	promoter-TSS (NM_198605)	promoter-TSS (NM_198605)	129	NM_026401	67840	Mm.319530	NM_026401	ENSMUSG00000021967	Mrpl57	2610025P17Rik|AV005697|Mrp63	mitochondrial ribosomal protein L57	protein-coding
981	chr2	128127632	128127782	+	15.4	0.7	6	117.5	exon (NM_001284410, exon 1 of 4)	exon (NM_001284410, exon 1 of 4)	132	NM_001284410	12125	Mm.141083	NM_009754	ENSMUSG00000027381	Bcl2l11	1500006F24Rik|Bim|Bod|bcl2-L-11	BCL2-like 11 (apoptosis facilitator)	protein-coding
9523	chr13	17944006	17944156	+	15.4	0.678	3.5	116	5' UTR (NM_019491, exon 1 of 5)	5' UTR (NM_019491, exon 1 of 5)	136	NM_019491	56044	Mm.27348	NM_019491	ENSMUSG00000008859	Rala	3010001O15Rik|AW322615|Ral|Rasl1	v-ral simian leukemia viral oncogene A (ras related)	protein-coding
11479	chr17	45595349	45595499	+	15.4	0.726	4	116	intron (NM_001357771, intron 1 of 13)	CpG	148	NM_001199116	63959	Mm.29744	NM_022880	ENSMUSG00000023942	Slc29a1	1200014D21Rik|AA407560|ENT1	solute carrier family 29 (nucleoside transporters), member 1	protein-coding
982	chr2	168955362	168955512	+	15.4	0.815	3.5	120	5' UTR (NM_009564, exon 1 of 6)	5' UTR (NM_009564, exon 1 of 6)	150	NM_009564	22722	Mm.2095	NM_009564	ENSMUSG00000027551	Zfp64	-	zinc finger protein 64	protein-coding
63	chr1	55131325	55131475	+	15.4	0.603	6.5	117	intron (NM_001310585, intron 1 of 6)	CpG	155	NM_001310585	19070	Mm.291037	NM_025283	ENSMUSG00000025979	Mob4	2610109B12Rik|Mobkl3|Phocn|Prei3	MOB family member 4, phocein	protein-coding
62	chr1	16665273	16665423	+	15.4	0.732	7.5	117.5	exon (NM_026392, exon 1 of 3)	exon (NM_026392, exon 1 of 3)	157	NM_027415	70397	Mm.194225	NM_026392	ENSMUSG00000025940	Tmem70	1110020A09Rik|2210416J16Rik	transmembrane protein 70	protein-coding
11481	chr17	66123610	66123760	+	15.4	0.846	2	117	5' UTR (NM_001348292, exon 1 of 27)	5' UTR (NM_001348292, exon 1 of 27)	165	NM_001003919	320209	Mm.259605	NM_001003919	ENSMUSG00000035842	Ddx11	4732462I11Rik|CHL1|CHLR1|KRG2|essa15a	DEAD/H (Asp-Glu-Ala-Asp/His) box helicase 11	protein-coding
978	chr2	155074241	155074391	+	15.4	0.753	3	117.5	intron (NM_016661, intron 1 of 9)	CpG	181	NM_016661	269378	Mm.330692	NM_016661	ENSMUSG00000027597	Ahcy	AA987153|AL024110|CuBP|SAHH	S-adenosylhomocysteine hydrolase	protein-coding
10535	chr15	99972890	99973040	+	15.4	0.559	5.5	120	non-coding (NR_028124, exon 1 of 1)	non-coding (NR_028124, exon 1 of 1)	185	NM_001024526	207214	Mm.28811	NM_001024526	ENSMUSG00000023025	Larp4	DXErtd793|DXErtd793e	La ribonucleoprotein domain family, member 4	protein-coding
980	chr2	25500867	25501017	+	15.4	0.821	3	118	promoter-TSS (NM_027062)	promoter-TSS (NM_027062)	192	NM_013908	30839	Mm.29170	NM_013908	ENSMUSG00000015095	Fbxw5	AI159739|Fbw5	F-box and WD-40 domain protein 5	protein-coding
979	chr2	30124340	30124490	+	15.4	0.705	4	116	5' UTR (NM_001290503, exon 1 of 16)	5' UTR (NM_001290503, exon 1 of 16)	196	NM_001290503	227693	Mm.44526	NM_178694	ENSMUSG00000039686	Zer1	C230075L19Rik|Zyg11bl	zyg-11 related, cell cycle regulator	protein-coding
6645	chr9	20888296	20888446	+	15.4	0.762	3	115.5	intron (NM_145610, intron 1 of 10)	CpG	196	NM_145610	235036	Mm.2930	NM_145610	ENSMUSG00000004100	Ppan	A230087P06Rik|SSF1	peter pan homolog	protein-coding
9104	chr12	55492371	55492521	+	15.4	0.667	5	122	exon (NM_010907, exon 1 of 6)	exon (NM_010907, exon 1 of 6)	201	NM_010907	18035	Mm.170515	NM_010907	ENSMUSG00000021025	Nfkbia	AI462015|Nfkbi	nuclear factor of kappa light polypeptide gene enhancer in B cells inhibitor, alpha	protein-coding
6646	chr9	44379634	44379784	+	15.4	0.731	3.5	116.5	intron (NM_021395, intron 1 of 25)	CpG	219	NM_021395	12282	Mm.116721	NM_021395	ENSMUSG00000032115	Hyou1	AI415631|CBP-140|Cab140|Grp170|Orp150	hypoxia up-regulated 1	protein-coding
9103	chr12	112644972	112645122	+	15.4	0.698	6	116	exon (NM_001161737, exon 1 of 3)	exon (NM_001161737, exon 1 of 3)	219	NM_013929	30954	Mm.289812	NM_013929	ENSMUSG00000064326	Siva1	CD27bp|Siva	SIVA1, apoptosis-inducing factor	protein-coding
9102	chr12	84193658	84193808	+	15.4	0.617	8.5	121	5' UTR (NM_001163502, exon 1 of 13)	5' UTR (NM_001163502, exon 1 of 13)	282	NM_001163502	238317	Mm.31256	NM_001163501	ENSMUSG00000042507	Elmsan1	9430029N19Rik|C130039O16Rik|Gm260	ELM2 and Myb/SANT-like domain containing 1	protein-coding
5877	chr8	85299945	85300095	+	15.4	0.765	2.5	119	promoter-TSS (NM_022997)	promoter-TSS (NM_022997)	388	NM_001163791	56452	Mm.29709	NM_019716	ENSMUSG00000031697	Orc6	6720420I10Rik|Orc6l	origin recognition complex, subunit 6	protein-coding
1971	chr3	89430447	89430597	+	15.3	0.708	5	119.5	promoter-TSS (NM_026869)	promoter-TSS (NM_026869)	-218	NM_001293767	68911	Mm.22521	NM_026869	ENSMUSG00000047824	Pygo2	1190004M21Rik	pygopus 2	protein-coding
983	chr2	144270572	144270722	+	15.3	0.656	8.5	115.5	promoter-TSS (NM_001289630)	promoter-TSS (NM_001289630)	-75	NM_024225	69178	Mm.273379	NM_024225	ENSMUSG00000027423	Snx5	0910001N05Rik|1810032P22Rik|AU019504|D2Ertd52e	sorting nexin 5	protein-coding
10060	chr14	47277047	47277197	+	15.3	0.672	3.5	121	promoter-TSS (NM_172598)	promoter-TSS (NM_172598)	-21	NM_080843	67296	Mm.23957	NM_080843	ENSMUSG00000048379	Socs4	3110032M18Rik|A730004F22Rik|AI427843|AU015727|AU015859|Socs7	suppressor of cytokine signaling 4	protein-coding
6649	chr9	66592983	66593133	+	15.3	0.626	7	115	promoter-TSS (NM_001302116)	promoter-TSS (NM_001302116)	57	NM_144937	235441	Mm.32465	NM_144937	ENSMUSG00000032376	Usp3	AA409661|BC017156	ubiquitin specific peptidase 3	protein-coding
7327	chr10	61695588	61695738	+	15.3	0.739	2	115	promoter-TSS (NR_073587)	promoter-TSS (NR_073587)	77	NR_073587	71767	Mm.71514	NM_027912	ENSMUSG00000020087	Tysnd1	1300019N10Rik	trypsin domain containing 1	protein-coding
64	chr1	84839887	84840037	+	15.3	0.608	4	119.5	promoter-TSS (NM_133975)	promoter-TSS (NM_133975)	121	NM_025386	66153	Mm.381192	NM_025386	ENSMUSG00000073633	Fbxo36	0610008D19Rik|1110020F21Rik|2410002G19Rik|D1Ertd757e	F-box protein 36	protein-coding
985	chr2	150909642	150909792	+	15.3	0.813	4.5	116.5	5' UTR (NM_001163476, exon 1 of 5)	5' UTR (NM_001163476, exon 1 of 5)	123	NM_001163476	69270	Mm.271603	NM_027014	ENSMUSG00000027454	Gins1	2810418N01Rik|Gins4|PSF1|mKIAA0186	GINS complex subunit 1 (Psf1 homolog)	protein-coding
11059	chr16	90934649	90934799	+	15.3	0.641	3	120.5	5' UTR (NM_026502, exon 1 of 7)	5' UTR (NM_026502, exon 1 of 7)	125	NM_026502	68001	Mm.45374	NM_026502	ENSMUSG00000022972	1110004E09Rik	-	RIKEN cDNA 1110004E09 gene	protein-coding
6648	chr9	44767604	44767754	+	15.3	0.806	4.5	119.5	5' UTR (NM_145985, exon 1 of 10)	5' UTR (NM_145985, exon 1 of 10)	129	NM_145985	213827	Mm.371682	NM_145985	ENSMUSG00000032096	Arcn1	4632432M07Rik|nur17	archain 1	protein-coding
984	chr2	163054703	163054853	+	15.3	0.702	4.5	118.5	5' UTR (NM_008652, exon 1 of 14)	5' UTR (NM_008652, exon 1 of 14)	143	NM_008652	17865	Mm.4594	NM_008652	ENSMUSG00000017861	Mybl2	B-Myb|Bmyb	myeloblastosis oncogene-like 2	protein-coding
12363	chr19	41801858	41802008	+	15.3	0.787	3	119	intron (NM_027667, intron 1 of 11)	CpG	151	NM_001163495	71085	Mm.21646	NM_027667	ENSMUSG00000025154	Arhgap19	4933411B03Rik|AI120128|AW546831|mFLJ00368	Rho GTPase activating protein 19	protein-coding
5878	chr8	47674687	47674837	+	15.3	0.576	6.5	115.5	5' UTR (NM_023503, exon 1 of 2)	5' UTR (NM_023503, exon 1 of 2)	397	NM_023503	69260	Mm.430733	NM_023503	ENSMUSG00000063049	Ing2	2810011M06Rik|Ing1l|Ing2b|P33ING2	inhibitor of growth family, member 2	protein-coding
9109	chr12	78225907	78226057	+	15.2	0.643	11.5	116	promoter-TSS (NM_145965)	promoter-TSS (NM_145965)	-673	NM_172952	268566	Mm.341742	NM_145965	ENSMUSG00000047454	Gphn	5730552E08Rik|AI662856|BC027112|C230040D23|GPH|GPHRYN|geph	gephyrin	protein-coding
9108	chr12	59219957	59220107	+	15.2	0.766	4.5	115.5	promoter-TSS (NM_001033156)	promoter-TSS (NM_001033156)	-549	NM_001033156	70611	Mm.311026	NM_001033156	ENSMUSG00000035329	Fbxo33	5730501N20Rik|AI642135	F-box protein 33	protein-coding
5880	chr8	124021316	124021466	+	15.2	0.633	4	115	promoter-TSS (NM_133966)	promoter-TSS (NM_133966)	6	NM_133966	102162	Mm.291777	NM_133966	ENSMUSG00000038697	Taf5l	1110005N04Rik|AI849020	TATA-box binding protein associated factor 5 like	protein-coding
6651	chr9	36767434	36767584	+	15.2	0.795	3.5	122.5	promoter-TSS (NM_008408)	promoter-TSS (NM_008408)	69	NM_008408	16430	Mm.2863	NM_008408	ENSMUSG00000032116	Stt3a	AA408947|BB081708|Itm1	STT3, subunit of the oligosaccharyltransferase complex, homolog A (S. cerevisiae)	protein-coding
3478	chr5	125475889	125476039	+	15.2	0.771	3.5	112	promoter-TSS (NM_030210)	promoter-TSS (NM_030210)	91	NM_030210	78894	Mm.431573	NM_030210	ENSMUSG00000029482	Aacs	2210408B16Rik|SUR5	acetoacetyl-CoA synthetase	protein-coding
4972	chr7	45830623	45830773	+	15.2	0.784	4.5	129	promoter-TSS (NM_153419)	promoter-TSS (NM_153419)	91	NM_153419	101612	Mm.274847	NM_153419	ENSMUSG00000053801	Grwd1	A301|AI504353|Grwd|Wdr28	glutamate-rich WD repeat containing 1	protein-coding
10537	chr15	88751730	88751880	+	15.2	0.654	6.5	117	promoter-TSS (NM_181412)	promoter-TSS (NM_181412)	94	NM_181412	223773	Mm.396622	NM_181412	ENSMUSG00000034333	Zbed4	1700009F06Rik	zinc finger, BED type containing 4	protein-coding
7996	chr11	72441354	72441504	+	15.2	0.757	4.5	118	exon (NM_016776, exon 1 of 26)	exon (NM_016776, exon 1 of 26)	102	NM_016776	18432	Mm.147946	NM_016776	ENSMUSG00000040463	Mybbp1a	AL024407|AU019902|P160|p160MBP|p67MBP	MYB binding protein (P160) 1a	protein-coding
10541	chr15	102296326	102296476	+	15.2	0.809	1.5	116	5' UTR (NM_001014976, exon 1 of 31)	5' UTR (NM_001014976, exon 1 of 31)	108	NM_001014976	105988	Mm.288324	NM_001014976	ENSMUSG00000058290	Espl1	AL024103|AU045071|Cerp|ESP1|PRCE|SSE	extra spindle pole bodies 1, separase	protein-coding
7995	chr11	5707507	5707657	+	15.2	0.801	5.5	114.5	intron (NM_026080, intron 1 of 3)	CpG-1695	117	NM_026080	64660	Mm.7328	NM_026080	ENSMUSG00000020477	Mrps24	3110030K20Rik|AI414579|Rpms24	mitochondrial ribosomal protein S24	protein-coding
989	chr2	167661351	167661501	+	15.2	0.702	5.5	115	exon (NM_145538, exon 1 of 6)	exon (NM_145538, exon 1 of 6)	118	NM_145538	407243	Mm.4863	NM_145538	ENSMUSG00000090213	Tmem189	AI840826|Kua	transmembrane protein 189	protein-coding
994	chr2	25272511	25272661	+	15.2	0.65	5	115	promoter-TSS (NM_023464)	promoter-TSS (NM_023464)	120	NM_175300	99152	Mm.291624	NM_175300	ENSMUSG00000026965	Anapc2	9230107K09Rik|AL024279|Apc2|Emi4|Imi4|mKIAA1406	anaphase promoting complex subunit 2	protein-coding
65	chr1	183389032	183389182	+	15.2	0.741	3	114	5' UTR (NM_001277959, exon 1 of 11)	5' UTR (NM_001277959, exon 1 of 11)	122	NM_001277959	21339	Mm.383556	NM_021466	ENSMUSG00000072258	Taf1a	TAFI48|mTAFI48	TATA-box binding protein associated factor, RNA polymerase I, A	protein-coding
10540	chr15	31602167	31602317	+	15.2	0.875	4.5	117.5	promoter-TSS (NM_007637)	promoter-TSS (NM_007637)	126	NM_001356313	68073	Mm.119185	NM_026546	ENSMUSG00000039065	Fam173b	A930016P21Rik|AA987072	family with sequence similarity 173, member B	protein-coding
5882	chr8	105297719	105297869	+	15.2	0.743	6.5	114.5	exon (NM_148952, exon 1 of 10)	exon (NM_148952, exon 1 of 10)	131	NM_148952	104394	Mm.34554	NM_148952	ENSMUSG00000014859	E2f4	2010111M04Rik|AI427446	E2F transcription factor 4	protein-coding
990	chr2	129101055	129101205	+	15.2	0.77	1	117.5	exon (NM_009086, exon 1 of 15)	exon (NM_009086, exon 1 of 15)	134	NM_009086	20017	Mm.259078	NM_009086	ENSMUSG00000027395	Polr1b	128kDa|D630020H17Rik|RPA116|RPA135|RPA2|Rpo1-2	polymerase (RNA) I polypeptide B	protein-coding
992	chr2	30359093	30359243	+	15.2	0.618	7.5	126	exon (NM_001289710, exon 1 of 10)	exon (NM_001289710, exon 1 of 10)	148	NM_139302	227700	Mm.33343	NM_139302	ENSMUSG00000026860	Sh3glb2	SPAS-1	SH3-domain GRB2-like endophilin B2	protein-coding
11060	chr16	11322977	11323127	+	15.2	0.751	4.5	114.5	intron (NM_028964, intron 1 of 20)	intron (NM_028964, intron 1 of 20)	148	NM_028964	74478	Mm.325831	NM_028964	ENSMUSG00000071669	Snx29	4933437K13Rik|Gm11170|Gm1737|Gm930|Rundc2a	sorting nexin 29	protein-coding
986	chr2	156111741	156111891	+	15.2	0.679	5	117.5	5' UTR (NM_029397, exon 1 of 3)	5' UTR (NM_029397, exon 1 of 3)	149	NM_170590	266692	Mm.27660	NM_170588	ENSMUSG00000074643	Cpne1	1810028N16Rik|mKIAA4108	copine I	protein-coding
6650	chr9	66975257	66975407	+	15.2	0.741	6.5	124	exon (NM_030717, exon 1 of 6)	exon (NM_030717, exon 1 of 6)	152	NM_030717	80907	Mm.157882	NM_030717	ENSMUSG00000032370	Lactb	LACT-1|Lact1|Mrpl56	lactamase, beta	protein-coding
9525	chr13	3610881	3611031	+	15.2	0.677	5.5	114	5' UTR (NM_134063, exon 1 of 20)	5' UTR (NM_134063, exon 1 of 20)	152	NM_001360838	105203	Mm.221609	NM_134063	ENSMUSG00000033799	Fam208b	AI645998|Pap20|mKIAA2006	family with sequence similarity 208, member B	protein-coding
9106	chr12	31499380	31499530	+	15.2	0.765	6	117	intron (NM_001253847, intron 1 of 5)	CpG	161	NM_001253847	104836	Mm.273270	NM_134048	ENSMUSG00000020659	Cbll1	AI467391|Hakai|c-Cbl-like	Casitas B-lineage lymphoma-like 1	protein-coding
9524	chr13	108316424	108316574	+	15.2	0.789	1	132	intron (NM_178683, intron 1 of 10)	CpG	162	NM_178683	218581	Mm.32318	NM_178683	ENSMUSG00000021697	Depdc1b	9830132O03|AW260467|XTP1	DEP domain containing 1B	protein-coding
10538	chr15	57912287	57912437	+	15.2	0.757	5.5	117	exon (NM_001167679, exon 1 of 18)	exon (NM_001167679, exon 1 of 18)	163	NM_001356310	210544	Mm.390835	NM_199300	ENSMUSG00000022364	Tbc1d31	4B3|D330013L20Rik|Gm85|Wdr67	TBC1 domain family, member 31	protein-coding
10539	chr15	55112438	55112588	+	15.2	0.698	3	117	non-coding (NR_045093, exon 2 of 5)	non-coding (NR_045093, exon 2 of 5)	196	NM_145470	97998	Mm.295397	NM_145470	ENSMUSG00000022419	Deptor	Depdc6	DEP domain containing MTOR-interacting protein	protein-coding
988	chr2	163017482	163017632	+	15.2	0.74	2.5	114.5	5' UTR (NM_001356522, exon 1 of 13)	5' UTR (NM_001356522, exon 1 of 13)	204	NM_001356522	245866	Mm.34034	NM_172150	ENSMUSG00000017858	Ift52	BC037708|NGD5	intraflagellar transport 52	protein-coding
987	chr2	155826472	155826622	+	15.2	0.716	2.5	114.5	5' UTR (NM_010579, exon 1 of 6)	5' UTR (NM_010579, exon 1 of 6)	378	NM_010579	16418	Mm.271674	NM_010579	ENSMUSG00000027613	Eif6	1110004P11|AA408895|CAB|Itgb4bp|eIF-6|imc-415|p27(BBP)|p27BBP	eukaryotic translation initiation factor 6	protein-coding
5883	chr8	106059605	106059755	+	15.1	0.697	3.5	133	promoter-TSS (NM_010901)	promoter-TSS (NM_010901)	77	NM_010901	18021	Mm.383185	NM_010901	ENSMUSG00000031902	Nfatc3	C80703|D8Ertd281e|NFAT4|NFATx	nuclear factor of activated T cells, cytoplasmic, calcineurin dependent 3	protein-coding
7997	chr11	59809866	59810016	+	15.1	0.635	5	113.5	promoter-TSS (NM_001271356)	promoter-TSS (NM_001271356)	98	NM_001271356	216805	Mm.339640	NM_146018	ENSMUSG00000032633	Flcn	AU014660|B430214A04Rik|Bhd|FLCL	folliculin	protein-coding
9110	chr12	79297378	79297528	+	15.1	0.757	3.5	114	intron (NM_001252562, intron 1 of 7)	intron (NM_001252562, intron 1 of 7)	102	NM_001252562	19363	Mm.341756	NM_009014	ENSMUSG00000059060	Rad51b	AI553500|R51H2|Rad51l1|mREC2	RAD51 paralog B	protein-coding
11061	chr16	90810235	90810385	+	15.1	0.768	2	114	exon (NM_029497, exon 1 of 39)	exon (NM_029497, exon 1 of 39)	103	NM_029497	207932	Mm.328688	NM_029497	ENSMUSG00000039929	Urb1	4921511H13Rik|5730405K23Rik|AA670781|AI645590|mKIAA0539	URB1 ribosome biogenesis 1 homolog (S. cerevisiae)	protein-coding
10542	chr15	78983122	78983272	+	15.1	0.8	3.5	115	exon (NM_001024716, exon 1 of 14)	exon (NM_001024716, exon 1 of 14)	141	NM_001024716	110253	Mm.123714	NM_138579	ENSMUSG00000033088	Triobp	AI428493|EST478828|Tara|mKIAA1662	TRIO and F-actin binding protein	protein-coding
10544	chr15	73090478	73090628	+	15.1	0.816	3.5	117	exon (NM_053068, exon 1 of 3)	exon (NM_053068, exon 1 of 3)	141	NM_053068	93696	Mm.23095	NM_053068	ENSMUSG00000068391	Chrac1	2410152E03Rik|2810406L04Rik|YCL1	chromatin accessibility complex 1	protein-coding
10543	chr15	82015998	82016148	+	15.1	0.776	2	115	promoter-TSS (NM_010247)	promoter-TSS (NM_010247)	147	NM_134095	28075	Mm.474453	NM_134095	ENSMUSG00000022472	Desi1	AI427858|AI850401|D15Wsu75e|DeSI-1|Fam152b|Pppde2	desumoylating isopeptidase 1	protein-coding
11482	chr17	74528532	74528682	+	15.1	0.678	8	116	exon (NM_007566, exon 1 of 73)	exon (NM_007566, exon 1 of 73)	312	NM_007566	12211	Mm.442564	NM_007566	ENSMUSG00000024073	Birc6	A430032G04Rik|A430040A19Rik|AA501170|Bruce|D630005A10Rik|mKIAA1289	baculoviral IAP repeat-containing 6	protein-coding
12365	chr19	23140852	23141002	+	15	0.849	2.5	118	promoter-TSS (NM_010638)	promoter-TSS (NM_010638)	-299	NM_010638	16601	Mm.291595	NM_010638	ENSMUSG00000033863	Klf9	2310051E17Rik|AA589643|BTEB-1|Bteb1|Gm9971	Kruppel-like factor 9	protein-coding
12364	chr19	47919398	47919548	+	15	0.699	1	113.5	promoter-TSS (NM_001001738)	promoter-TSS (NM_001001738)	-174	NM_001001738	414801	Mm.29457	NM_001001738	ENSMUSG00000044948	Itprip	4833424O12Rik|DANGER	inositol 1,4,5-triphosphate receptor interacting protein	protein-coding
997	chr2	31142084	31142234	+	15	0.648	6	114.5	promoter-TSS (NM_001177649)	promoter-TSS (NM_001177649)	-151	NM_001177648	14269	Mm.52297	NM_019406	ENSMUSG00000075415	Fnbp1	1110057E06Rik|2210010H06Rik|FBP1|Fbp17	formin binding protein 1	protein-coding
1972	chr3	89715105	89715255	+	15	0.652	10	112.5	promoter-TSS (NM_001357958)	promoter-TSS (NM_001357958)	-58	NM_001357958	56417	Mm.316628	NM_019655	ENSMUSG00000027951	Adar	AV242451|Adar1|Adar1p110|Adar1p150|DRADA|mZaADAR	adenosine deaminase, RNA-specific	protein-coding
3479	chr5	52669552	52669702	+	15	0.733	3	116.5	promoter-TSS (NM_172490)	promoter-TSS (NM_172490)	74	NM_172490	211006	Mm.244719	NM_172490	ENSMUSG00000029173	Sepsecs	AA986712|D5Ertd135e|SLA|SecS	Sep (O-phosphoserine) tRNA:Sec (selenocysteine) tRNA synthase	protein-coding
5885	chr8	106168921	106169071	+	15	0.631	6	113	promoter-TSS (NM_001357381)	promoter-TSS (NM_001357381)	75	NM_001357381	330836	Mm.46749	NM_178798	ENSMUSG00000031904	Slc7a6	AI643885|LAT-2|LAT3|y+LAT-2	solute carrier family 7 (cationic amino acid transporter, y+ system), member 6	protein-coding
9526	chr13	45389751	45389901	+	15	0.788	7	119.5	promoter-TSS (NM_153789)	promoter-TSS (NM_153789)	84	NM_153789	218203	Mm.212855	NM_153789	ENSMUSG00000038175	Mylip	9430057C20Rik|Mir	myosin regulatory light chain interacting protein	protein-coding
6652	chr9	21411852	21412002	+	15	0.731	1.5	120	promoter-TSS (NM_021888)	promoter-TSS (NM_021888)	90	NM_021888	60507	Mm.436579	NM_021888	ENSMUSG00000002825	Qtrt1	2610028E17Rik|Tgt	queuine tRNA-ribosyltransferase catalytic subunit 1	protein-coding
995	chr2	173021941	173022091	+	15	0.689	5.5	122	5' UTR (NM_019547, exon 1 of 4)	5' UTR (NM_019547, exon 1 of 4)	114	NM_019547	56190	Mm.485782	NM_019547	ENSMUSG00000027510	Rbm38	Rnpc1|Seb4|Seb4l	RNA binding motif protein 38	protein-coding
5884	chr8	123212593	123212743	+	15	0.689	6	116.5	promoter-TSS (NM_177279)	promoter-TSS (NM_177279)	120	NM_145606	234852	Mm.41596	NM_145606	ENSMUSG00000000743	Chmp1a	2900018H07Rik|Pcoln3	charged multivesicular body protein 1A	protein-coding
5886	chr8	105758408	105758558	+	15	0.765	4	113	5' UTR (NM_027469, exon 1 of 3)	5' UTR (NM_027469, exon 1 of 3)	124	NM_027469	70575	Mm.40954	NM_027469	ENSMUSG00000013150	Gfod2	5730466C23Rik	glucose-fructose oxidoreductase domain containing 2	protein-coding
11483	chr17	47593522	47593672	+	15	0.773	3.5	116	5' UTR (NM_007632, exon 1 of 5)	5' UTR (NM_007632, exon 1 of 5)	130	NM_007632	12445	Mm.27291	NM_007632	ENSMUSG00000034165	Ccnd3	9230106B05Rik|AA682053|AL024085|AW146355|C78795	cyclin D3	protein-coding
5887	chr8	107424822	107424972	+	15	0.75	2.5	114	intron (NM_026277, intron 1 of 8)	CpG-14472	141	NM_026277	67619	Mm.36817	NM_026277	ENSMUSG00000003848	Nob1	1700021I09Rik|ART-4|Nob1p|Psmd8bp1	NIN1/RPN12 binding protein 1 homolog	protein-coding
8000	chr11	60220405	60220555	+	15	0.843	1	113.5	exon (NM_011480, exon 1 of 19)	exon (NM_011480, exon 1 of 19)	147	NM_011480	20787	Mm.278701	NM_011480	ENSMUSG00000020538	Srebf1	ADD1|SREBP1|bHLHd1	sterol regulatory element binding transcription factor 1	protein-coding
11063	chr16	45158906	45159056	+	15	0.643	9	113	promoter-TSS (NM_001356453)	promoter-TSS (NM_001356453)	152	NM_026402	67841	Mm.41775	NM_026402	ENSMUSG00000022663	Atg3	2610016C12Rik|APG3|Apg3l|Atg3l|PC3-96	autophagy related 3	protein-coding
7998	chr11	76846778	76846928	+	15	0.727	3.5	119	exon (NM_007754, exon 1 of 21)	exon (NM_007754, exon 1 of 21)	155	NM_007754	12874	Mm.276736	NM_007754	ENSMUSG00000020841	Cpd	AA960140|AW322530|D830034L15Rik	carboxypeptidase D	protein-coding
66	chr1	62703400	62703550	+	15	0.64	3	116.5	5' UTR (NM_010939, exon 1 of 16)	5' UTR (NM_010939, exon 1 of 16)	158	NM_010939	18187	Mm.266341	NM_010939	ENSMUSG00000025969	Nrp2	1110048P06Rik|Np-2|Np2|Npn-2|Npn2	neuropilin 2	protein-coding
996	chr2	140066555	140066705	+	15	0.751	3	114	non-coding (NR_110350, exon 1 of 13)	non-coding (NR_110350, exon 1 of 13)	175	NR_110352	75812	Mm.293449	NM_175225	ENSMUSG00000039033	Tasp1	4930485D02Rik|AW986064	taspase, threonine aspartase 1	protein-coding
6653	chr9	44334822	44334972	+	15	0.723	5.5	123.5	exon (NM_010436, exon 1 of 1)	exon (NM_010436, exon 1 of 1)	182	NM_010436	15270	Mm.245931	NM_010436	ENSMUSG00000049932	H2afx	AW228881|H2A.X|H2ax|Hist5-2ax|gammaH2ax	H2A histone family, member X	protein-coding
11062	chr16	90284221	90284371	+	15	0.7	4	116.5	5' UTR (NM_178923, exon 1 of 20)	5' UTR (NM_178923, exon 1 of 20)	190	NM_001346799	224432	Mm.439811	NM_178923	ENSMUSG00000022983	Scaf4	AA517739|Sfrs15|Sra4|Srsf15	SR-related CTD-associated factor 4	protein-coding
8002	chr11	116138594	116138744	+	15	0.794	2	112	intron (NM_024177, intron 1 of 8)	CpG-2843	199	NM_024177	60441	Mm.29974	NM_024177	ENSMUSG00000020775	Mrpl38	1110036N21Rik|4733401F03Rik|MRP-L3|R75240|Rpml3	mitochondrial ribosomal protein L38	protein-coding
7999	chr11	51756263	51756413	+	15	0.596	7.5	114.5	5' UTR (NM_175255, exon 1 of 23)	5' UTR (NM_175255, exon 1 of 23)	496	NM_001290785	77371	Mm.33878	NM_175255	ENSMUSG00000036391	Sec24a	-	Sec24 related gene family, member A (S. cerevisiae)	protein-coding
12008	chr18	34954408	34954558	+	14.9	0.733	3.5	118.5	promoter-TSS (NM_010481)	promoter-TSS (NM_010481)	-132	NM_010481	15526	Mm.209419	NM_010481	ENSMUSG00000024359	Hspa9	74kDa|Csa|Grp75|Hsc74|Hsp74|Hsp74a|Hspa9a|Mortalin|Mot-2|Mot2|Mthsp70|Pbp74	heat shock protein 9	protein-coding
998	chr2	144527546	144527696	+	14.9	0.615	3	115	promoter-TSS (NM_029763)	promoter-TSS (NM_029763)	-124	NM_029763	70408	Mm.389351	NM_029763	ENSMUSG00000027427	Polr3f	2810411G20Rik|3010019O03Rik|3110032A07Rik|RPC39|RPC6	polymerase (RNA) III (DNA directed) polypeptide F	protein-coding
9111	chr12	75596001	75596151	+	14.9	0.723	8	113	5' UTR (NM_012024, exon 1 of 14)	5' UTR (NM_012024, exon 1 of 14)	124	NM_012024	26932	Mm.259626	NM_012024	ENSMUSG00000021051	Ppp2r5e	4633401M22Rik|AI449017|B56beta	protein phosphatase 2, regulatory subunit B', epsilon	protein-coding
11064	chr16	32914158	32914308	+	14.9	0.668	4	116.5	exon (NM_001310674, exon 1 of 22)	exon (NM_001310674, exon 1 of 22)	133	NM_001081255	70144	Mm.491178	NM_001081255	ENSMUSG00000022801	Lrch3	2210409B11Rik|AW215594|Gm1742	leucine-rich repeats and calponin homology (CH) domain containing 3	protein-coding
5888	chr8	121907906	121908056	+	14.9	0.696	4.5	112.5	promoter-TSS (NM_011404)	promoter-TSS (NM_011404)	148	NM_001033485	407789	Mm.436576	NM_001033485		BC048644	-	cDNA sequence BC048644	protein-coding
11066	chr16	8830189	8830339	+	14.9	0.742	5.5	120	5' UTR (NM_001081400, exon 1 of 4)	5' UTR (NM_001081400, exon 1 of 4)	164	NM_001081400	69053	Mm.390868	NM_001081400	ENSMUSG00000022507	1810013L24Rik	1110017P05Rik|3010002C02Rik|AA792997|AW124177|Gm19906|R74903	RIKEN cDNA 1810013L24 gene	protein-coding
4974	chr7	99140899	99141049	+	14.9	0.777	3	112	5' UTR (NM_178635, exon 1 of 15)	5' UTR (NM_178635, exon 1 of 15)	170	NM_178635	78610	Mm.323072	NM_178635	ENSMUSG00000035354	Uvrag	9530039D02Rik|AI648770|BB124205|Uvrag1|Uvragl	UV radiation resistance associated gene	protein-coding
10545	chr15	25984470	25984620	+	14.9	0.619	5.5	112	5' UTR (NM_144523, exon 1 of 6)	5' UTR (NM_144523, exon 1 of 6)	179	NM_144523	52521	Mm.29145	NM_144523	ENSMUSG00000052253	Zfp622	1110033B05Rik|D15Ertd806e|ZPR9|Znf622	zinc finger protein 622	protein-coding
11065	chr16	87455096	87455246	+	14.9	0.707	4.5	112.5	intron (NM_024258, intron 1 of 17)	CpG	186	NM_024258	74112	Mm.152941	NM_024258	ENSMUSG00000025616	Usp16	1200004E02Rik|2810483I07Rik|6330514E22Rik|UBPM	ubiquitin specific peptidase 16	protein-coding
11484	chr17	29347575	29347725	+	14.9	0.805	3	117.5	promoter-TSS (NM_001357762)	promoter-TSS (NM_001357762)	282	NM_019880	56462	Mm.3224	NM_019880	ENSMUSG00000024012	Mtch1	2310034O17Rik|AI255158|AU018396|C77849|PSAP	mitochondrial carrier 1	protein-coding
9112	chr12	110840531	110840681	+	14.9	0.655	3	117.5	promoter-TSS (NR_152102)	promoter-TSS (NR_152102)	333	NM_011973	26448	Mm.140948	NM_011973	ENSMUSG00000056458	Mok	RAGE1|Rage|Stk30	MOK protein kinase	protein-coding
67	chr1	133609845	133609995	+	14.9	0.667	4	112.5	intron (NM_009227, intron 1 of 4)	CpG	360	NM_009227	20643	Mm.249110	NM_009227	ENSMUSG00000090553	Snrpe	AL022645|C76690|SME	small nuclear ribonucleoprotein E	protein-coding
10548	chr15	76523021	76523171	+	14.8	0.651	8.5	111	promoter-TSS (NM_130893)	promoter-TSS (NM_130893)	-967	NM_130893	170729	Mm.218747	NM_130893	ENSMUSG00000048385	Scrt1	-	scratch family zinc finger 1	protein-coding
9114	chr12	75596474	75596624	+	14.8	0.751	4.5	112.5	promoter-TSS (NM_012024)	promoter-TSS (NM_012024)	-349	NM_012024	26932	Mm.259626	NM_012024	ENSMUSG00000021051	Ppp2r5e	4633401M22Rik|AI449017|B56beta	protein phosphatase 2, regulatory subunit B', epsilon	protein-coding
9528	chr13	80885790	80885940	+	14.8	0.819	1.5	115	promoter-TSS (NR_153411)	promoter-TSS (NR_153411)	-230	NR_153411	105171	Mm.423137	NM_001042591	ENSMUSG00000074794	Arrdc3	AI450344|mKIAA1376	arrestin domain containing 3	protein-coding
70	chr1	84839399	84839549	+	14.8	0.658	5.5	112.5	promoter-TSS (NM_025386)	promoter-TSS (NM_025386)	-170	NM_133975	14897	Mm.209265	NM_133975	ENSMUSG00000026219	Trip12	1110036I07Rik|6720416K24Rik|AA410158|Gtl6|TRIP-12	thyroid hormone receptor interactor 12	protein-coding
9113	chr12	104751927	104752077	+	14.8	0.641	4.5	114.5	promoter-TSS (NM_148948)	promoter-TSS (NM_148948)	-50	NM_148948	192119	Mm.21135	NM_148948	ENSMUSG00000041415	Dicer1	1110006F08Rik|D12Ertd7e|mKIAA0928	dicer 1, ribonuclease type III	protein-coding
9115	chr12	17348449	17348599	+	14.8	0.721	2.5	122.5	promoter-TSS (NM_001008421)	promoter-TSS (NM_001008421)	31	NM_001008421	217431	Mm.27536	NM_001008421	ENSMUSG00000061458	Nol10	Gm67	nucleolar protein 10	protein-coding
10546	chr15	34082684	34082834	+	14.8	0.575	6.5	111	promoter-TSS (NM_026002)	promoter-TSS (NM_026002)	40	NM_026002	67154	Mm.130883	NM_026002	ENSMUSG00000022255	Mtdh	2610103J23Rik|3D3|3D3/Lyric|AEG-1|AV353288|D8Bwg1112e|Lyric	metadherin	protein-coding
999	chr2	30364321	30364471	+	14.8	0.806	3	114	promoter-TSS (NM_175392)	promoter-TSS (NM_175392)	61	NM_175392	108958	Mm.254974	NM_175392	ENSMUSG00000026858	Miga2	5730472N09Rik|AA408683|AI790341|C9orf54|Fam73b|R74766	mitoguardin 2	protein-coding
8006	chr11	59228016	59228166	+	14.8	0.771	4	111	promoter-TSS (NM_001130408)	promoter-TSS (NM_001130408)	71	NM_001130408	11840	Mm.371546	NM_007476	ENSMUSG00000048076	Arf1	-	ADP-ribosylation factor 1	protein-coding
6657	chr9	95857728	95857878	+	14.8	0.698	7	114.5	promoter-TSS (NR_073361)	promoter-TSS (NR_073361)	79	NM_001271569	73410	Mm.443314	NM_028533	ENSMUSG00000096655	1700065D16Rik	-	RIKEN cDNA 1700065D16 gene	protein-coding
8004	chr11	59848081	59848231	+	14.8	0.694	4.5	112	promoter-TSS (NM_134029)	promoter-TSS (NM_134029)	83	NM_134029	103850	Mm.41761	NM_134029	ENSMUSG00000032615	Nt5m	2010013E09Rik|AI846937|dNT-2	5',3'-nucleotidase, mitochondrial	protein-coding
1006	chr2	165493152	165493302	+	14.8	0.657	9	117	promoter-TSS (NM_001007581)	promoter-TSS (NM_001007581)	87	NM_001007581	381406	Mm.330785	NM_001007581	ENSMUSG00000039725	Trp53rka	2810408M09Rik	transformation related protein 53 regulating kinase A	protein-coding
9529	chr13	93303782	93303932	+	14.8	0.735	7	114	promoter-TSS (NM_001284189)	promoter-TSS (NM_001284189)	100	NM_001284189	26556	Mm.37533	NM_011982	ENSMUSG00000007617	Homer1	PSD-Zip45|SYN47|Ves-1|homer-1|vesl-1	homer scaffolding protein 1	protein-coding
1002	chr2	30967739	30967889	+	14.8	0.652	3.5	125.5	exon (NM_144884, exon 1 of 5)	exon (NM_144884, exon 1 of 5)	104	NM_144884	30931	Mm.154994	NM_144884	ENSMUSG00000026849	Tor1a	DQ2|Dyt1|torsinA	torsin family 1, member A (torsin A)	protein-coding
12367	chr19	46152589	46152739	+	14.8	0.795	1.5	112.5	5' UTR (NM_178930, exon 1 of 40)	5' UTR (NM_178930, exon 1 of 40)	106	NM_178930	107338	Mm.271620	NM_178930	ENSMUSG00000025224	Gbf1	1700083E03Rik|AI035702|AW049900|mKIAA0248	golgi-specific brefeldin A-resistance factor 1	protein-coding
6656	chr9	45984683	45984833	+	14.8	0.638	9	119	promoter-TSS (NM_001357239)	promoter-TSS (NM_001357239)	113	NM_001357246	18475	Mm.200859	NM_008775	ENSMUSG00000003131	Pafah1b2	2610005M20Rik|AI747451|AU021353|Pafahb|mus[b]	platelet-activating factor acetylhydrolase, isoform 1b, subunit 2	protein-coding
6654	chr9	119102534	119102684	+	14.8	0.788	3	113	exon (NM_177117, exon 1 of 37)	exon (NM_177117, exon 1 of 37)	131	NM_177117	320256	Mm.110648	NM_177117	ENSMUSG00000038060	Dlec1	D630005C06Rik	deleted in lung and esophageal cancer 1	protein-coding
10547	chr15	79774261	79774411	+	14.8	0.761	4.5	111	intron (NM_017470, intron 1 of 3)	CpG	131	NM_017470	54152	Mm.288159	NM_017470	ENSMUSG00000022420	Dnal4	D15Ertd424e|Dnalc4	dynein, axonemal, light chain 4	protein-coding
8007	chr11	85234905	85235055	+	14.8	0.676	3	113.5	promoter-TSS (NR_028329)	promoter-TSS (NR_028329)	140	NM_025825	66884	Mm.271997	NM_025825	ENSMUSG00000018481	Appbp2	1300003O07Rik|AI465480|PAT1	amyloid beta precursor protein (cytoplasmic tail) binding protein 2	protein-coding
12366	chr19	24999599	24999749	+	14.8	0.682	4	113	exon (NM_028785, exon 1 of 48)	exon (NM_028785, exon 1 of 48)	145	NM_028785	76088	Mm.102485	NM_028785	ENSMUSG00000052085	Dock8	1200017A24Rik|5830472H07Rik|A130095G14Rik|AI461977	dedicator of cytokinesis 8	protein-coding
1001	chr2	25272195	25272345	+	14.8	0.68	8.5	112	promoter-TSS (NM_175300)	promoter-TSS (NM_175300)	148	NM_023464	68475	Mm.21444	NM_023464	ENSMUSG00000026966	Ssna1	1110003H09Rik|1190004J23Rik|AA934184|N14|NA14	SS nuclear autoantigen 1	protein-coding
1007	chr2	129198847	129198997	+	14.8	0.629	6	112.5	5' UTR (NM_001159593, exon 1 of 6)	5' UTR (NM_001159593, exon 1 of 6)	149	NM_001159593	20515	Mm.272675	NM_015747	ENSMUSG00000027397	Slc20a1	AI607883|Glvr-1|Glvr1	solute carrier family 20, member 1	protein-coding
7328	chr10	115251265	115251415	+	14.8	0.729	4	118.5	intron (NM_025706, intron 1 of 16)	CpG	153	NM_025706	66687	Mm.22252	NM_025706	ENSMUSG00000020130	Tbc1d15	4432405K22Rik|AU022358|AU023730|AW557774|Ly6dl|Rab7-GAP	TBC1 domain family, member 15	protein-coding
1005	chr2	32587162	32587312	+	14.8	0.704	5.5	114	5' UTR (NM_011373, exon 1 of 5)	5' UTR (NM_011373, exon 1 of 5)	159	NM_001276425	20448	Mm.27446	NM_011373	ENSMUSG00000079442	St6galnac4	SIAT7-D|ST6GalNAcIV|Siat7d	ST6 (alpha-N-acetyl-neuraminyl-2,3-beta-galactosyl-1,3)-N-acetylgalactosaminide alpha-2,6-sialyltransferase 4	protein-coding
68	chr1	177796266	177796416	+	14.8	0.683	6.5	116.5	exon (NM_007422, exon 1 of 13)	exon (NM_007422, exon 1 of 13)	168	NM_007422	11566	Mm.338021	NM_007422	ENSMUSG00000015961	Adss	AI314886|AS|Adss2	adenylosuccinate synthetase, non muscle	protein-coding
1000	chr2	150608317	150608467	+	14.8	0.772	3	114	exon (NM_027977, exon 1 of 9)	exon (NM_027977, exon 1 of 9)	175	NM_027977	71881	Mm.26599	NM_027977	ENSMUSG00000033096	Apmap	2310001A20Rik|AI314817	adipocyte plasma membrane associated protein	protein-coding
5889	chr8	69974130	69974280	+	14.8	0.661	2.5	112	5' UTR (NM_001113346, exon 1 of 13)	5' UTR (NM_001113346, exon 1 of 13)	178	NM_001113346	234366	Mm.270044	NM_145596	ENSMUSG00000036180	Gatad2a	1110066C11Rik|BC031407|C80248	GATA zinc finger domain containing 2A	protein-coding
69	chr1	74236621	74236771	+	14.8	0.598	10	115.5	5' UTR (NM_029711, exon 1 of 10)	5' UTR (NM_029711, exon 1 of 10)	179	NM_029711	76709	Mm.337038	NM_029711	ENSMUSG00000006304	Arpc2	2210023N03Rik|34kDa|p34-Arc	actin related protein 2/3 complex, subunit 2	protein-coding
8005	chr11	62879563	62879713	+	14.8	0.753	6	113.5	5' UTR (NM_001356521, exon 1 of 7)	5' UTR (NM_001356521, exon 1 of 7)	183	NM_026210	67510	Mm.9806	NM_026210	ENSMUSG00000014177	Tvp23b	1810036I24Rik|Fam18b|Fam18b1	trans-golgi network vesicle protein 23B	protein-coding
6655	chr9	107289617	107289767	+	14.8	0.762	1	113.5	promoter-TSS (NM_001316691)	promoter-TSS (NM_001316691)	185	NM_178907	102626	Mm.222612	NM_178907	ENSMUSG00000032577	Mapkapk3	3PK|AI874665|MAPKAP-K3|MAPKAP3|MK-3|MK3|MapkKapk3	mitogen-activated protein kinase-activated protein kinase 3	protein-coding
11485	chr17	65884622	65884772	+	14.8	0.709	2.5	113	5' UTR (NM_001198949, exon 1 of 10)	5' UTR (NM_001198949, exon 1 of 10)	226	NM_001198949	19765	Mm.17009	NM_009067	ENSMUSG00000024096	Ralbp1	RLIP76|Rip1	ralA binding protein 1	protein-coding
3480	chr5	24686034	24686184	+	14.8	0.711	5	112.5	intron (NM_001305264, intron 1 of 14)	G-rich|Low_complexity|Low_complexity	294	NM_016736	53312	Mm.5856	NM_016736	ENSMUSG00000028954	Nub1	4931404D21Rik|6330412F12Rik|BS4|NY-REN-18	negative regulator of ubiquitin-like proteins 1	protein-coding
5890	chr8	57487436	57487586	+	14.8	0.589	8.5	115	promoter-TSS (NR_126555)	promoter-TSS (NR_126555)	349	NM_021788	60406	Mm.118	NM_021788	ENSMUSG00000031609	Sap30	30kDa	sin3 associated polypeptide	protein-coding
1003	chr2	153161583	153161733	+	14.8	0.644	4	120.5	intron (NM_133847, intron 1 of 17)	intron (NM_133847, intron 1 of 17)	357	NM_133847	99237	Mm.330674	NM_133847	ENSMUSG00000068040	Tm9sf4	AA986553|AU045326|B930079E06|mKIAA0255	transmembrane 9 superfamily protein member 4	protein-coding
12368	chr19	55099325	55099475	+	14.7	0.663	6.5	114	promoter-TSS (NM_008149)	promoter-TSS (NM_008149)	77	NM_008149	14732	Mm.210196	NM_008149	ENSMUSG00000024978	Gpam	GPAT|GPAT-1|GPAT1|P90	glycerol-3-phosphate acyltransferase, mitochondrial	protein-coding
11487	chr17	46752055	46752205	+	14.7	0.757	1	111	promoter-TSS (NM_001305990)	promoter-TSS (NM_001305990)	84	NM_001305990	72029	Mm.240325	NM_028065	ENSMUSG00000023973	Cnpy3	1600025D17Rik|2410050O22Rik|AI413153|CAG4A|ERDA5|PRAT4A|Tnrc5	canopy FGF signaling regulator 3	protein-coding
9117	chr12	28751842	28751992	+	14.7	0.711	5	119	promoter-TSS (NM_201357)	promoter-TSS (NM_201357)	89	NM_201357	380752	Mm.273724	NM_201357	ENSMUSG00000036613	Eipr1	D12Ertd604e|Tssc1	EARP complex and GARP complex interacting protein 1	protein-coding
5892	chr8	71542981	71543131	+	14.7	0.77	5	110.5	exon (NM_028617, exon 1 of 9)	exon (NM_028617, exon 1 of 9)	126	NM_028617	73711	Mm.307770	NM_028617	ENSMUSG00000031813	Mvb12a	1110012M11Rik|Fam125a	multivesicular body subunit 12A	protein-coding
71	chr1	181143980	181144130	+	14.7	0.726	3	113.5	exon (NM_026171, exon 1 of 23)	exon (NM_026171, exon 1 of 23)	149	NM_026171	67459	Mm.263464	NM_026171	ENSMUSG00000026516	Nvl	1200009I24Rik	nuclear VCP-like	protein-coding
3481	chr5	139380718	139380868	+	14.7	0.769	3	110.5	TTS (NR_033147)	TTS (NR_033147)	154	NM_030258	80290	Mm.270003	NM_030258	ENSMUSG00000044197	Gpr146	BC003323|D830046C22Rik|PGR8	G protein-coupled receptor 146	protein-coding
72	chr1	55027206	55027356	+	14.7	0.689	7	113	intron (NM_031179, intron 1 of 24)	CpG	197	NM_031179	81898	Mm.279736	NM_031179	ENSMUSG00000025982	Sf3b1	155kDa|2810001M05Rik|AA409119|Prp10|SAP155|SF3b155|TA-8|Targ4	splicing factor 3b, subunit 1	protein-coding
11486	chr17	13008022	13008172	+	14.7	0.686	4	111.5	intron (NM_013671, intron 1 of 4)	CpG	258	NM_013671	20656	Mm.290876	NM_013671	ENSMUSG00000006818	Sod2	MnSOD|Sod-2	superoxide dismutase 2, mitochondrial	protein-coding
5891	chr8	80739106	80739256	+	14.7	0.754	5	111	5' UTR (NM_053124, exon 1 of 24)	5' UTR (NM_053124, exon 1 of 24)	278	NM_053124	93762	Mm.246803	NM_053124	ENSMUSG00000031715	Smarca5	4933427E24Rik|D030040M08Rik|D330027N15Rik|MommeD4|Snf2h	SWI/SNF related, matrix associated, actin dependent regulator of chromatin, subfamily a, member 5	protein-coding
1008	chr2	127270456	127270606	+	14.7	0.709	3.5	111	5' UTR (NM_139308, exon 1 of 8)	5' UTR (NM_139308, exon 1 of 8)	302	NM_139308	99138	Mm.41271	NM_139308	ENSMUSG00000027367	Stard7	AI852671|AL022671|AW544915	START domain containing 7	protein-coding
3482	chr5	33652126	33652276	+	14.7	0.629	3.5	113	exon (NM_009193, exon 1 of 8)	exon (NM_009193, exon 1 of 8)	373	NM_001289724	20492	Mm.4172	NM_009193	ENSMUSG00000004642	Slbp	-	stem-loop binding protein	protein-coding
9123	chr12	72760832	72760982	+	14.6	0.659	4.5	114.5	promoter-TSS (NM_008910)	promoter-TSS (NM_008910)	-304	NM_008910	19042	Mm.261045	NM_008910	ENSMUSG00000021096	Ppm1a	2310003C21Rik|2900017D14Rik|AI427932|AU017636|MMPa-2|MPPa-1	protein phosphatase 1A, magnesium dependent, alpha isoform	protein-coding
8011	chr11	120573468	120573618	+	14.6	0.789	2	112	promoter-TSS (NM_011032)	promoter-TSS (NM_011032)	-290	NM_011032	18453	Mm.16660	NM_011032	ENSMUSG00000025130	P4hb	ERp59|PDI|Pdia1|Thbp	prolyl 4-hydroxylase, beta polypeptide	protein-coding
9530	chr13	70637829	70637979	+	14.6	0.589	5	109.5	promoter-TSS (NM_144837)	promoter-TSS (NM_144837)	-270	NM_144837	218333	Mm.139738	NM_144837	ENSMUSG00000034525	Ice1	C77245|mKIAA0947	interactor of little elongation complex ELL subunit 1	protein-coding
5895	chr8	106011236	106011386	+	14.6	0.683	5	110	promoter-TSS (NM_025518)	promoter-TSS (NM_025518)	-167	NM_001301176	66369	Mm.287500	NM_025518	ENSMUSG00000031901	Dus2	2310016K04Rik|Dus2l	dihydrouridine synthase 2	protein-coding
9121	chr12	108275496	108275646	+	14.6	0.584	4.5	110	promoter-TSS (NM_001159910)	promoter-TSS (NM_001159910)	-154	NM_001159910	668158	Mm.482792	NM_001159910	ENSMUSG00000084883	Ccdc85c	EG668158|Gm265|Gm9010|hhy	coiled-coil domain containing 85C	protein-coding
4359	chr6	35177446	35177596	+	14.6	0.675	1.5	112	promoter-TSS (NM_027513)	promoter-TSS (NM_027513)	-95	NM_027513	70699	Mm.261208	NM_027513	ENSMUSG00000038759	Nup205	3830404O05Rik|AV248391|mKIAA0225	nucleoporin 205	protein-coding
8010	chr11	103966811	103966961	+	14.6	0.713	3.5	113	promoter-TSS (NM_007477)	promoter-TSS (NM_007477)	15	NM_007477	11841	Mm.5061	NM_007477	ENSMUSG00000062421	Arf2	-	ADP-ribosylation factor 2	protein-coding
1011	chr2	32084539	32084689	+	14.6	0.708	5	118	promoter-TSS (NM_175511)	promoter-TSS (NM_175511)	55	NR_151493	241303	Mm.250441	NM_175511	ENSMUSG00000050592	Fam78a	A130092J06Rik	family with sequence similarity 78, member A	protein-coding
8008	chr11	59163613	59163763	+	14.6	0.813	2.5	111	promoter-TSS (NM_001270791)	promoter-TSS (NM_001270791)	57	NM_001270791	216792	Mm.266175	NM_173785	ENSMUSG00000049287	Iba57	4930543L23Rik|A230051G13Rik|C1orf69	IBA57 homolog, iron-sulfur cluster assembly	protein-coding
5893	chr8	71592202	71592352	+	14.6	0.748	7	114	promoter-TSS (NM_025396)	promoter-TSS (NM_025396)	93	NM_001294269	66171	Mm.282284	NM_025396	ENSMUSG00000031807	Pgls	1110030K05Rik|AI447866|Plgs	6-phosphogluconolactonase	protein-coding
10549	chr15	55071984	55072134	+	14.6	0.813	5	110.5	promoter-TSS (NM_001081288)	promoter-TSS (NM_001081288)	93	NM_001081288	319944	Mm.380957	NM_001081288	ENSMUSG00000037343	Taf2	150kDa|4732460C16Rik|AI425886|CIF150|TAF2B|TAFII-150|TAFII150	TATA-box binding protein associated factor 2	protein-coding
12369	chr19	42170597	42170747	+	14.6	0.801	2	115	5' UTR (NM_177319, exon 1 of 13)	5' UTR (NM_177319, exon 1 of 13)	105	NM_001164531	319740	Mm.287359	NM_177319	ENSMUSG00000018820	Zfyve27	2210011N02Rik|9530077C24Rik|AI426636|AI593546|AI835681	zinc finger, FYVE domain containing 27	protein-coding
73	chr1	92473575	92473725	+	14.6	0.764	7	109.5	intron (NM_024197, intron 1 of 9)	CpG	108	NM_024197	67273	Mm.248778	NM_024197	ENSMUSG00000026260	Ndufa10	2900053E13Rik	NADH dehydrogenase (ubiquinone) 1 alpha subcomplex 10	protein-coding
7330	chr10	111164835	111164985	+	14.6	0.698	9	113	5' UTR (NM_175489, exon 1 of 24)	5' UTR (NM_175489, exon 1 of 24)	108	NM_001003717	237542	Mm.220204	NM_175489	ENSMUSG00000020189	Osbpl8	AA536976|AA536995|C730029P18Rik|D330025H14Rik|ORP-8	oxysterol binding protein-like 8	protein-coding
12370	chr19	40831314	40831464	+	14.6	0.686	4	113	5' UTR (NM_172839, exon 1 of 6)	5' UTR (NM_172839, exon 1 of 6)	110	NM_172839	240665	Mm.309	NM_172839	ENSMUSG00000025010	Ccnj	D430039C20Rik	cyclin J	protein-coding
9532	chr13	38658835	38658985	+	14.6	0.821	3.5	112	exon (NM_025380, exon 1 of 4)	exon (NM_025380, exon 1 of 4)	118	NM_025380	66143	Mm.490319	NM_025380	ENSMUSG00000001707	Eef1e1	1110003A02Rik	eukaryotic translation elongation factor 1 epsilon 1	protein-coding
1973	chr3	127837326	127837476	+	14.6	0.773	4.5	110.5	5' UTR (NM_001346718, exon 1 of 9)	5' UTR (NM_001346718, exon 1 of 9)	122	NM_001346718	211556	Mm.403486	NM_145964	ENSMUSG00000074238	Ap1ar	AA407621|C78909|Gadkin	adaptor-related protein complex 1 associated regulatory protein	protein-coding
1975	chr3	98013592	98013742	+	14.6	0.627	10.5	110	5' UTR (NM_010928, exon 1 of 34)	5' UTR (NM_010928, exon 1 of 34)	129	NM_010928	18129	Mm.485843	NM_010928	ENSMUSG00000027878	Notch2	AI853703|N2	notch 2	protein-coding
3483	chr5	110286378	110286528	+	14.6	0.808	0.5	110.5	promoter-TSS (NM_008993)	promoter-TSS (NM_008993)	134	NM_011132	18973	Mm.35061	NM_011132	ENSMUSG00000007080	Pole	-	polymerase (DNA directed), epsilon	protein-coding
8009	chr11	69045697	69045847	+	14.6	0.824	2.5	111	5' UTR (NM_011496, exon 1 of 8)	5' UTR (NM_011496, exon 1 of 8)	135	NM_011496	20877	Mm.3488	NM_011496	ENSMUSG00000020897	Aurkb	AIM-1|AIRK2|AL022959|Aik2|Aim1|Ark2|AurB|IPL1|STK-1|Stk12|Stk5	aurora kinase B	protein-coding
6658	chr9	64253380	64253530	+	14.6	0.698	9.5	109.5	5' UTR (NM_008927, exon 1 of 11)	5' UTR (NM_008927, exon 1 of 11)	150	NM_008927	26395	Mm.248907	NM_008927	ENSMUSG00000004936	Map2k1	MAPKK1|MEKK1|Mek1|Prkmk1	mitogen-activated protein kinase kinase 1	protein-coding
1974	chr3	101604471	101604621	+	14.6	0.73	7	114	5' UTR (NM_144900, exon 1 of 23)	5' UTR (NM_144900, exon 1 of 23)	161	NM_144900	11928	Mm.193670	NM_144900	ENSMUSG00000033161	Atp1a1	Atpa-1|BC010319	ATPase, Na+/K+ transporting, alpha 1 polypeptide	protein-coding
12371	chr19	4839453	4839603	+	14.6	0.788	2.5	117.5	promoter-TSS (NM_016892)	promoter-TSS (NM_016892)	162	NM_207268	399599	Mm.444704	NM_207268	ENSMUSG00000067872	Ccdc87	4931419P11Rik	coiled-coil domain containing 87	protein-coding
9122	chr12	70111383	70111533	+	14.6	0.641	4	110.5	non-coding (NR_104398, exon 1 of 29)	non-coding (NR_104398, exon 1 of 29)	171	NR_104398	18080	Mm.244047	NM_008697	ENSMUSG00000021068	Nin	3110068G20Rik|AI385615|AU024711|mKIAA1565	ninein	protein-coding
1012	chr2	75832279	75832429	+	14.6	0.668	5.5	110	exon (NM_172666, exon 1 of 20)	exon (NM_172666, exon 1 of 20)	177	NM_172666	228061	Mm.31227	NM_172666	ENSMUSG00000042410	Agps	5832437L22|9930035G10Rik|AW123847|Adaps|Adas|Adhaps|Adps|Aldhpsy|bs2	alkylglycerone phosphate synthase	protein-coding
7329	chr10	42679018	42679168	+	14.6	0.757	2	111.5	exon (NM_172416, exon 1 of 6)	exon (NM_172416, exon 1 of 6)	177	NM_172416	14628	Mm.46636	NM_172416	ENSMUSG00000038280	Ostm1	1200002H13Rik|HSPC019|gl	osteopetrosis associated transmembrane protein 1	protein-coding
1009	chr2	61711814	61711964	+	14.6	0.768	2.5	109.5	intron (NM_021526, intron 1 of 11)	CpG	195	NM_021526	59029	Mm.218198	NM_021526	ENSMUSG00000026914	Psmd14	2610312C03Rik|3200001M20Rik|AA986732|Pad1|Poh1|rpm11	proteasome (prosome, macropain) 26S subunit, non-ATPase, 14	protein-coding
1010	chr2	154892627	154892777	+	14.6	0.663	4	112	exon (NM_026030, exon 1 of 9)	exon (NM_026030, exon 1 of 9)	204	NM_026030	67204	Mm.377134	NM_026030	ENSMUSG00000074656	Eif2s2	2810026E11Rik|38kDa|AA408636|AA571381|AA986487|AW822225|D2Ertd303e|EIF2|EIF2B	eukaryotic translation initiation factor 2, subunit 2 (beta)	protein-coding
6659	chr9	108490806	108490956	+	14.6	0.745	2	114.5	TTS (NM_008483)	TTS (NM_008483)	205	NM_145407	71472	Mm.289706	NM_027804	ENSMUSG00000006676	Usp19	8430421I07Rik|AI047774|Zmynd9	ubiquitin specific peptidase 19	protein-coding
9531	chr13	63815375	63815525	+	14.6	0.81	3	116.5	exon (NM_001361124, exon 1 of 10)	exon (NM_001361124, exon 1 of 10)	210	NM_023507	76251	Mm.186610	NM_023507	ENSMUSG00000021470	Ercc6l2	0610007P08Rik|1700019D06Rik|9330134C04Rik|Rad26l|Sr278	excision repair cross-complementing rodent repair deficiency, complementation group 6 like 2	protein-coding
5894	chr8	105827031	105827181	+	14.6	0.782	3	111	promoter-TSS (NM_024445)	promoter-TSS (NM_024445)	244	NM_145824	74334	Mm.4206	NM_145824	ENSMUSG00000037415	Ranbp10	4432417N03Rik	RAN binding protein 10	protein-coding
9120	chr12	113000243	113000393	+	14.6	0.596	6	110	exon (NM_028193, exon 1 of 18)	exon (NM_028193, exon 1 of 18)	303	NM_028193	72308	Mm.196721	NM_028193	ENSMUSG00000011158	Brf1	2510002F24Rik|GTF3B|TAF3C|TAFIII90|TFIIIB90|mTFIIIB90	BRF1, RNA polymerase III transcription initiation factor 90 kDa subunit	protein-coding
11488	chr17	84790379	84790529	+	14.6	0.654	5.5	110	exon (NM_028233, exon 1 of 38)	exon (NM_028233, exon 1 of 38)	332	NM_028233	72416	Mm.217027	NM_028233	ENSMUSG00000024120	Lrpprc	3110001K13Rik|C76645|Gp130|Lrp130|Lsfc	leucine-rich PPR-motif containing	protein-coding
2585	chr4	155831687	155831837	+	14.6	0.629	6.5	110.5	intron (NM_025338, intron 1 of 3)	CpG	493	NM_025338	66077	Mm.28999	NM_025338	ENSMUSG00000065990	Aurkaip1	0610033H09Rik|Aip|Akip|MRP-S38	aurora kinase A interacting protein 1	protein-coding
9124	chr12	110696695	110696845	+	14.5	0.687	7.5	110	promoter-TSS (NM_010480)	promoter-TSS (NM_010480)	-375	NM_010480	15519	Mm.1843	NM_010480	ENSMUSG00000021270	Hsp90aa1	86kDa|89kDa|AL024080|AL024147|Hsp86-1|Hsp89|Hsp90|Hspca|hsp4	heat shock protein 90, alpha (cytosolic), class A member 1	protein-coding
10061	chr14	25458989	25459139	+	14.5	0.731	1	109.5	promoter-TSS (NM_001310666)	promoter-TSS (NM_001310666)	-121	NM_183208	328365	Mm.227484	NM_183208	ENSMUSG00000007817	Zmiz1	BC065120|E330020C23|Gm10397|I920194n01|Rai17|Zimp10	zinc finger, MIZ-type containing 1	protein-coding
11489	chr17	66111636	66111786	+	14.5	0.809	2	111	promoter-TSS (NM_001037757)	promoter-TSS (NM_001037757)	66	NM_001037757	68767	Mm.296545	NM_026833	ENSMUSG00000024101	Washc1	1110049F14Rik|ORF19|Wash|Wash1	WASH complex subunit 1	protein-coding
8012	chr11	60913630	60913780	+	14.5	0.691	6	111	promoter-TSS (NM_025294)	promoter-TSS (NM_025294)	87	NM_025294	24083	Mm.22780	NM_025294	ENSMUSG00000018931	Natd1	AI256713|F3-2|Gm16515|Gtlf3b	N-acetyltransferase domain containing 1	protein-coding
6660	chr9	113708086	113708236	+	14.5	0.694	5.5	109	promoter-TSS (NM_001164677)	promoter-TSS (NM_001164677)	98	NM_001164677	18571	Mm.29816	NM_011052	ENSMUSG00000032504	Pdcd6ip	AI480591|AW544830|Aip1|Alix|C76364|Eig2|mKIAA1375	programmed cell death 6 interacting protein	protein-coding
1013	chr2	158028521	158028671	+	14.5	0.624	5	109	promoter-TSS (NM_001291136)	promoter-TSS (NM_001291136)	99	NM_001291136	70470	Mm.290810	NM_027434	ENSMUSG00000027651	Rprd1b	2610304G08Rik|2810446G03Rik|Crept	regulation of nuclear pre-mRNA domain containing 1B	protein-coding
75	chr1	163994600	163994750	+	14.5	0.74	1.5	109	promoter-TSS (NM_027279)	promoter-TSS (NM_027279)	121	NM_201364	381306	Mm.28152	NM_201364	ENSMUSG00000041406	BC055324	-	cDNA sequence BC055324	protein-coding
6662	chr9	106368681	106368831	+	14.5	0.655	8.5	112	5' UTR (NM_153459, exon 1 of 3)	5' UTR (NM_153459, exon 1 of 3)	124	NM_153459	235584	Mm.275584	NM_153459	ENSMUSG00000053716	Dusp7	AU015694|Mkpx|Pyst2	dual specificity phosphatase 7	protein-coding
74	chr1	33669585	33669735	+	14.5	0.679	5	111	promoter-TSS (NR_033199)	promoter-TSS (NR_033199)	134	NM_008922	19076	Mm.27705	NM_008922	ENSMUSG00000026134	Prim2	AI323589	DNA primase, p58 subunit	protein-coding
6661	chr9	64172720	64172870	+	14.5	0.703	4	111.5	promoter-TSS (NM_024212)	promoter-TSS (NM_024212)	136	NM_026507	68014	Mm.335237	NM_026507	ENSMUSG00000032400	Zwilch	2310031L18Rik	zwilch kinetochore protein	protein-coding
5896	chr8	71406081	71406231	+	14.5	0.647	5	109	intron (NM_001310502, intron 1 of 8)	CpG	144	NM_172756	234396	Mm.216549	NM_172756	ENSMUSG00000046295	Ankle1	8430438L13Rik|Ankrd41|C430003I23|Lem3	ankyrin repeat and LEM domain containing 1	protein-coding
8014	chr11	61854873	61855023	+	14.5	0.547	8	116	5' UTR (NM_013881, exon 1 of 27)	5' UTR (NM_013881, exon 1 of 27)	144	NM_013881	29869	Mm.162025	NM_013881	ENSMUSG00000004798	Ulk2	A830085I22Rik|AU015340|Unc51.2|mKIAA0623	unc-51 like kinase 2	protein-coding
1014	chr2	167421792	167421942	+	14.5	0.67	7.5	112	intron (NM_001304542, intron 1 of 15)	CpG	157	NM_001304540	77031	Mm.278924	NM_148929	ENSMUSG00000039463	Slc9a8	1200006P13Rik|6430709P13Rik|AI182282|NHE-8|NHE8	solute carrier family 9 (sodium/hydrogen exchanger), member 8	protein-coding
9125	chr12	21286046	21286196	+	14.5	0.669	2.5	113.5	promoter-TSS (NM_018813)	promoter-TSS (NM_018813)	163	NM_008403	16413	Mm.273333	NM_008403	ENSMUSG00000062352	Itgb1bp1	AI449260|AU019480|Icap1	integrin beta 1 binding protein 1	protein-coding
10551	chr15	98145463	98145613	+	14.5	0.749	5	109.5	intron (NM_001170711, intron 1 of 3)	CpG	164	NM_001170710	78541	Mm.200766	NM_030121	ENSMUSG00000048175	Asb8	4930539L19Rik|AI788835|C430011H06Rik	ankyrin repeat and SOCS box-containing 8	protein-coding
1976	chr3	94886713	94886863	+	14.5	0.766	4	111.5	exon (NM_008945, exon 1 of 7)	exon (NM_008945, exon 1 of 7)	170	NM_008945	19172	Mm.368	NM_008945	ENSMUSG00000005779	Psmb4	Pros-27	proteasome (prosome, macropain) subunit, beta type 4	protein-coding
8013	chr11	65807270	65807420	+	14.5	0.788	2.5	109.5	intron (NM_001302374, intron 1 of 6)	CpG	170	NM_026107	52712	Mm.340052	NM_026107	ENSMUSG00000018347	Zkscan6	1700128E15Rik|D11Ertd714e|KOX11|Zfp535|Znf18	zinc finger with KRAB and SCAN domains 6	protein-coding
1978	chr3	96697187	96697337	+	14.5	0.654	5	112.5	intron (NM_001165949, intron 1 of 13)	CpG	186	NM_001165949	229615	Mm.1635	NM_018812	ENSMUSG00000028101	Pias3	Pias3l	protein inhibitor of activated STAT 3	protein-coding
3484	chr5	110770437	110770587	+	14.5	0.696	4	108	promoter-TSS (NR_152254)	promoter-TSS (NR_152254)	205	NM_029337	75560	Mm.270487	NM_029337	ENSMUSG00000029505	Ep400	1700020J09Rik|AU023439|mDomino|mKIAA1498|p400	E1A binding protein p400	protein-coding
6663	chr9	99243498	99243648	+	14.5	0.747	2.5	112	intron (NM_023873, intron 1 of 17)	CpG	232	NM_023873	68121	Mm.288739	NM_023873	ENSMUSG00000056267	Cep70	6720484E09Rik|Bite|C030018L16Rik	centrosomal protein 70	protein-coding
10550	chr15	38299497	38299647	+	14.5	0.622	7	109	intron (NM_013692, intron 1 of 3)	CpG	328	NM_001357677	21847	Mm.4292	NM_013692	ENSMUSG00000037465	Klf10	AI115143|EGR[a]|Egral|Gdnfif|TIEG-1|Tieg|Tieg1|mGIF	Kruppel-like factor 10	protein-coding
1977	chr3	96727957	96728107	+	14.5	0.643	6.5	112	promoter-TSS (NM_028925)	promoter-TSS (NM_028925)	421	NM_026406	67845	Mm.386792	NM_026406	ENSMUSG00000028098	Rnf115	2610028E05Rik|AU042696|Zfp364	ring finger protein 115	protein-coding
9126	chr12	111039437	111039587	+	14.4	0.755	5	115	promoter-TSS (NM_198023)	promoter-TSS (NM_198023)	-286	NM_198023	217864	Mm.23808	NM_198023	ENSMUSG00000037896	Rcor1	5730409O11|6720480E22Rik|AU042633|D12Wsu95e|Rocr1|mKIAA0071	REST corepressor 1	protein-coding
76	chr1	93342950	93343100	+	14.4	0.61	4.5	113.5	promoter-TSS (NM_023200)	promoter-TSS (NM_023200)	-237	NM_080850	269224	Mm.379454	NM_080850	ENSMUSG00000026274	Pask	mKIAA0135	PAS domain containing serine/threonine kinase	protein-coding
12374	chr19	6975038	6975188	+	14.4	0.812	4.5	108.5	promoter-TSS (NM_008889)	promoter-TSS (NM_008889)	65	NM_008889	18938	Mm.140	NM_008889	ENSMUSG00000056612	Ppp1r14b	AOM172|PHI-1|PLCB3N|Png	protein phosphatase 1, regulatory (inhibitor) subunit 14B	protein-coding
6665	chr9	108649264	108649414	+	14.4	0.66	4	108.5	promoter-TSS (NM_011790)	promoter-TSS (NM_011790)	69	NM_001357283	23807	Mm.290447	NM_011790	ENSMUSG00000064145	Arih2	AI843547|ARI2|TRIAD1|UIP48	ariadne RBR E3 ubiquitin protein ligase 2	protein-coding
5897	chr8	120668336	120668486	+	14.4	0.74	3	108.5	promoter-TSS (NM_001293559)	promoter-TSS (NM_001293559)	91	NM_001293559	12857	Mm.386758	NM_009941	ENSMUSG00000031818	Cox4i1	AL024441|COX|COX IV-1|COXIV|Cox4|Cox4a|IV-1	cytochrome c oxidase subunit 4I1	protein-coding
1018	chr2	39004962	39005112	+	14.4	0.715	4.5	115	promoter-TSS (NM_025592)	promoter-TSS (NM_025592)	94	NM_025592	66489	Mm.345333	NM_025592	ENSMUSG00000062997	Rpl35	2410039E09Rik	ribosomal protein L35	protein-coding
6666	chr9	115310244	115310394	+	14.4	0.755	5	110	5' UTR (NM_024222, exon 1 of 16)	5' UTR (NM_024222, exon 1 of 16)	102	NM_024222	68292	Mm.296158	NM_024222	ENSMUSG00000032437	Stt3b	1300006C19Rik|Simp	STT3, subunit of the oligosaccharyltransferase complex, homolog B (S. cerevisiae)	protein-coding
10555	chr15	79141068	79141218	+	14.4	0.651	3	112.5	promoter-TSS (NM_027231)	promoter-TSS (NM_027231)	108	NM_001310579	27660	Mm.390827	NM_138581	ENSMUSG00000033029	1700088E04Rik	ESTJ0827E04	RIKEN cDNA 1700088E04 gene	protein-coding
2586	chr4	108579490	108579640	+	14.4	0.732	2	110.5	promoter-TSS (NM_172697)	promoter-TSS (NM_172697)	111	NM_011015	18392	Mm.294154	NM_011015	ENSMUSG00000028587	Orc1	AA545195|MmORC1|Orc1l	origin recognition complex, subunit 1	protein-coding
12372	chr19	41980943	41981093	+	14.4	0.857	3	109	promoter-TSS (NM_145500)	promoter-TSS (NM_145500)	118	NM_028152	72199	Mm.218940	NM_028152	ENSMUSG00000025159	Mms19	2410001K24Rik|2610042O15Rik|AI316855|C79368|C86341|Mms19l	MMS19 (MET18 S. cerevisiae)	protein-coding
1017	chr2	156863166	156863316	+	14.4	0.649	6.5	114	promoter-TSS (NR_015591)	promoter-TSS (NR_015591)	119	NM_026124	67388	Mm.29264	NM_026124	ENSMUSG00000027637	1110008F13Rik	AI316789	RIKEN cDNA 1110008F13 gene	protein-coding
3486	chr5	21784965	21785115	+	14.4	0.76	2.5	112	promoter-TSS (NM_011188)	promoter-TSS (NM_011188)	125	NM_009584	22791	Mm.266312	NM_009584	ENSMUSG00000029014	Dnajc2	AU020218|MIDA1|Zrf1|Zrf2	DnaJ heat shock protein family (Hsp40) member C2	protein-coding
4361	chr6	125131937	125132087	+	14.4	0.768	1.5	109.5	intron (NM_138747, intron 1 of 15)	CpG	129	NM_138747	110109	Mm.29203	NM_138747	ENSMUSG00000038279	Nop2	120kDa|A530002O17|Nol1	NOP2 nucleolar protein	protein-coding
10553	chr15	76069580	76069730	+	14.4	0.69	4	110	TTS (NM_133691)	TTS (NM_133691)	129	NM_001310542	105782	Mm.25568	NM_134089	ENSMUSG00000022568	Scrib	AI118201|CRIB|Crc|SCRIB1|Scrb1|mKIAA0147|vartul	scribbled planar cell polarity	protein-coding
9127	chr12	59131512	59131662	+	14.4	0.705	10	109.5	exon (NM_001165253, exon 1 of 23)	exon (NM_001165253, exon 1 of 23)	134	NM_001165253	338320	Mm.213215	NM_146034	ENSMUSG00000021000	Mia2	Ctage5|D12Bwg0579e|Mea6|Mgea|Mgea6	melanoma inhibitory activity 2	protein-coding
1016	chr2	167631792	167631942	+	14.4	0.631	9.5	109.5	intron (NM_001311131, intron 1 of 4)	CpG	138	NM_001311131	66589	Mm.278783	NM_023230	ENSMUSG00000078923	Ube2v1	0610011J09Rik|AI256840|CROC-1|CROC1|D7Bwg1382e|UEV-1	ubiquitin-conjugating enzyme E2 variant 1	protein-coding
77	chr1	95313692	95313842	+	14.4	0.714	5.5	108.5	5' UTR (NM_026321, exon 1 of 3)	5' UTR (NM_026321, exon 1 of 3)	139	NM_026321	67698	Mm.272705	NM_026321	ENSMUSG00000051185	Fam174a	2310044D20Rik|Fam174|Naa6|Tmem157	family with sequence similarity 174, member A	protein-coding
10063	chr14	57825946	57826096	+	14.4	0.609	1	112	promoter-TSS (NM_026401)	promoter-TSS (NM_026401)	142	NM_198605	219114	Mm.30173	NM_198605	ENSMUSG00000021965	Ska3	F630043A04Rik	spindle and kinetochore associated complex subunit 3	protein-coding
8016	chr11	117849305	117849455	+	14.4	0.746	1	108.5	exon (NM_009689, exon 1 of 4)	exon (NM_009689, exon 1 of 4)	143	NM_009689	11799	Mm.8552	NM_009689	ENSMUSG00000017716	Birc5	AAC-11|Api4|TIAP|survivin40	baculoviral IAP repeat-containing 5	protein-coding
10062	chr14	67716171	67716321	+	14.4	0.737	2.5	109	promoter-TSS (NM_001110162)	promoter-TSS (NM_001110162)	148	NM_134073	105440	Mm.6720	NM_134073	ENSMUSG00000034327	Kctd9	-	potassium channel tetramerisation domain containing 9	protein-coding
10556	chr15	79687642	79687792	+	14.4	0.648	6.5	117.5	5' UTR (NM_028792, exon 1 of 4)	5' UTR (NM_028792, exon 1 of 4)	155	NM_028792	74158	Mm.323393	NM_028792	ENSMUSG00000022426	Josd1	1300006C06Rik|mKIAA0063	Josephin domain containing 1	protein-coding
6664	chr9	119322191	119322341	+	14.4	0.583	6.5	113.5	non-coding (NR_045693, exon 1 of 19)	non-coding (NR_045693, exon 1 of 19)	161	NR_045693	108737	Mm.293565	NM_133985	ENSMUSG00000036737	Oxsr1	2210022N24Rik|2810422B09Rik|AI462649|AW209236|Osr1|mKIAA1101	oxidative-stress responsive 1	protein-coding
12375	chr19	27429671	27429821	+	14.4	0.761	1.5	125	promoter-TSS (NR_027987)	promoter-TSS (NR_027987)	162	NR_131940	52874	Mm.261027	NM_177474	ENSMUSG00000041360	Pum3	1110069H02Rik|AA675048|D19Bwg1357e	pumilio RNA-binding family member 3	protein-coding
8017	chr11	54787462	54787612	+	14.4	0.751	1	118	intron (NM_178626, intron 1 of 5)	CpG	166	NM_178626	72729	Mm.29476	NM_178626	ENSMUSG00000052298	Cdc42se2	2810404F18Rik|AA408783|AA536669|SPEC2	CDC42 small effector 2	protein-coding
8018	chr11	51584850	51585000	+	14.4	0.83	3	108.5	TTS (NM_153393)	TTS (NM_153393)	168	NM_028398	72947	Mm.256875	NM_028398	ENSMUSG00000020359	Phykpl	2900006B13Rik|Agxt2l2	5-phosphohydroxy-L-lysine phospholyase	protein-coding
3485	chr5	90223752	90223902	+	14.4	0.783	2.5	109.5	exon (NM_001033310, exon 1 of 6)	exon (NM_001033310, exon 1 of 6)	169	NM_001033310	231430	Mm.319697	NM_001033310	ENSMUSG00000035505	Cox18	BC038311	cytochrome c oxidase assembly protein 18	protein-coding
9128	chr12	71831182	71831332	+	14.4	0.733	6	109	5' UTR (NM_026102, exon 1 of 26)	5' UTR (NM_026102, exon 1 of 26)	189	NM_172464	208846	Mm.87417	NM_026102	ENSMUSG00000034574	Daam1	-	dishevelled associated activator of morphogenesis 1	protein-coding
8015	chr11	59839417	59839567	+	14.4	0.717	4.5	108.5	intron (NM_011991, intron 1 of 11)	CpG	275	NM_011991	26572	Mm.40	NM_011991	ENSMUSG00000019373	Cops3	Csn3|Sgn3	COP9 signalosome subunit 3	protein-coding
12373	chr19	34192466	34192616	+	14.4	0.704	3.5	108	promoter-TSS (NM_001360717)	promoter-TSS (NM_001360717)	312	NM_029682	76630	Mm.130952	NM_029682	ENSMUSG00000024776	Stambpl1	1700095N21Rik|8230401J17Rik|ALMalpha|AMSH-FP	STAM binding protein like 1	protein-coding
1979	chr3	129830999	129831149	+	14.4	0.632	2.5	120	intron (NM_026578, intron 1 of 6)	CpG	322	NM_026578	68147	Mm.24873	NM_026578	ENSMUSG00000028010	Gar1	AA409823|AI326794|C430047J18Rik|Nola1	GAR1 ribonucleoprotein	protein-coding
12376	chr19	46305006	46305156	+	14.4	0.607	3.5	113.5	promoter-TSS (NM_001177370)	promoter-TSS (NM_001177370)	344	NM_001177369	18034	Mm.102365	NM_019408	ENSMUSG00000025225	Nfkb2	NF-kappaB2|lyt|p49|p49/p100|p50B|p52	nuclear factor of kappa light polypeptide gene enhancer in B cells 2, p49/p100	protein-coding
2587	chr4	107368090	107368240	+	14.4	0.602	4	109.5	intron (NM_028355, intron 1 of 17)	CpG	381	NM_028355	72787	Mm.28478	NM_028355	ENSMUSG00000028614	Ndc1	2810475A17Rik|AI450313|Tmem48|sks	NDC1 transmembrane nucleoporin	protein-coding
11490	chr17	47610998	47611148	+	14.4	0.766	0.5	109.5	promoter-TSS (NM_020048)	promoter-TSS (NM_020048)	419	NM_016859	53414	Mm.472101	NM_016859	ENSMUSG00000023988	Bysl	Bys|Enp1	bystin-like	protein-coding
10554	chr15	102471022	102471172	+	14.4	0.721	5	110.5	intron (NM_001174073, intron 1 of 12)	CpG	465	NM_001174073	18521	Mm.236513	NM_011042	ENSMUSG00000056851	Pcbp2	AW412548|Hnrpx|alphaCP-2	poly(rC) binding protein 2	protein-coding
1019	chr2	160872445	160872595	+	14.4	0.652	2.5	115.5	intron (NM_177263, intron 1 of 3)	CpG	470	NM_177263	320799	Mm.436734	NM_177263	ENSMUSG00000035877	Zhx3	1810059C13Rik|4932418O04Rik|9530010N21Rik|Tix1|mKIAA0395	zinc fingers and homeoboxes 3	protein-coding
1020	chr2	156721120	156721270	+	14.3	0.642	9.5	111	promoter-TSS (NR_040505)	promoter-TSS (NR_040505)	-84	NM_001042487	228836	Mm.22094	NM_146128	ENSMUSG00000061689	Dlgap4	AI225853|BC024558|DAP-4|DAP4|SAPAP-4|Sapap4|WBP16	DLG associated protein 4	protein-coding
2588	chr4	124693398	124693548	+	14.3	0.757	1.5	112	promoter-TSS (NM_026031)	promoter-TSS (NM_026031)	81	NM_026031	67205	Mm.259121	NM_026031	ENSMUSG00000028907	Utp11	2700082D03Rik|CGI-94|Cgi94|Utp11l	UTP11 small subunit processome component	protein-coding
3489	chr5	139460376	139460526	+	14.3	0.644	5	109	promoter-TSS (NM_028469)	promoter-TSS (NM_028469)	83	NM_028469	73212	Mm.84294	NM_028469	ENSMUSG00000053553	3110082I17Rik	AW411904	RIKEN cDNA 3110082I17 gene	protein-coding
3488	chr5	123907311	123907461	+	14.3	0.701	4.5	107.5	intron (NM_026603, intron 1 of 7)	CpG	111	NM_026603	68184	Mm.28549	NM_026603	ENSMUSG00000023106	Denr	1500003K04Rik	density-regulated protein	protein-coding
78	chr1	10037962	10038112	+	14.3	0.755	4	110.5	promoter-TSS (NM_026493)	promoter-TSS (NM_026493)	122	NM_013715	26754	Mm.402384	NM_013715	ENSMUSG00000025917	Cops5	AI303502|CSN5|Jab1|Mov34|Sgn5	COP9 signalosome subunit 5	protein-coding
12377	chr19	34922405	34922555	+	14.3	0.733	3	107.5	intron (NM_183046, intron 1 of 31)	CpG	122	NM_001362434	240641	Mm.278471	NM_183046	ENSMUSG00000024795	Kif20b	33cex|C330014J10Rik|MPP1|Mphosph1|magoo	kinesin family member 20B	protein-coding
11067	chr16	48994253	48994403	+	14.3	0.77	2.5	108.5	promoter-TSS (NM_001356425)	promoter-TSS (NM_001356425)	140	NM_172616	224171	Mm.24491	NM_172616	ENSMUSG00000033031	C330027C09Rik	AA408511|AU018569|Cip2a|Kiaa1524	RIKEN cDNA C330027C09 gene	protein-coding
5900	chr8	69791255	69791405	+	14.3	0.661	8.5	110	exon (NM_133224, exon 1 of 26)	exon (NM_133224, exon 1 of 26)	167	NM_133224	170759	Mm.186066	NM_133224	ENSMUSG00000031862	Atp13a1	Atp13a|Cgi152|catp	ATPase type 13A1	protein-coding
80	chr1	9545518	9545668	+	14.3	0.632	7.5	116	exon (NM_021511, exon 1 of 1)	exon (NM_021511, exon 1 of 1)	185	NM_021511	59014	Mm.29061	NM_021511	ENSMUSG00000061024	Rrs1	5730466A07Rik|AA415037|D1Ertd701e|Rrr	ribosome biogenesis regulator 1	protein-coding
79	chr1	71102554	71102704	+	14.3	0.621	6.5	107	intron (NM_007525, intron 1 of 10)	CpG	343	NM_007525	12021	Mm.10764	NM_007525	ENSMUSG00000026196	Bard1	-	BRCA1 associated RING domain 1	protein-coding
9129	chr12	85374288	85374438	+	14.3	0.747	4.5	108	intron (NM_026775, intron 1 of 4)	CpG	354	NM_026775	68581	Mm.379159	NM_026775	ENSMUSG00000021248	Tmed10	1110014C03Rik|Tmp21|p23|p24delta1	transmembrane p24 trafficking protein 10	protein-coding
87	chr1	166003202	166003352	+	14.2	0.811	0	107	promoter-TSS (NM_011137)	promoter-TSS (NM_011137)	-643	NM_198932	18986	Mm.245261	NM_011137	ENSMUSG00000026565	Pou2f1	2810482H01Rik|NF-A1|Oct-1|Oct1|Otf-1|Otf1	POU domain, class 2, transcription factor 1	protein-coding
12379	chr19	6974469	6974619	+	14.2	0.699	3	108	promoter-TSS (NM_008889)	promoter-TSS (NM_008889)	-504	NM_008889	18938	Mm.140	NM_008889	ENSMUSG00000056612	Ppp1r14b	AOM172|PHI-1|PLCB3N|Png	protein phosphatase 1, regulatory (inhibitor) subunit 14B	protein-coding
1021	chr2	181592574	181592724	+	14.2	0.607	5.5	106	promoter-TSS (NM_001164597)	promoter-TSS (NM_001164597)	-188	NM_001164597	269401	Mm.386888	NM_001164597	ENSMUSG00000000823	Zfp512b	Gm632|Znf512b	zinc finger protein 512B	protein-coding
1024	chr2	27475451	27475601	+	14.2	0.645	5.5	108.5	promoter-TSS (NM_023336)	promoter-TSS (NM_023336)	-128	NM_023336	67382	Mm.28721	NM_023336	ENSMUSG00000026918	Brd3	2410084F24Rik|AW060456|Fsrg2|ORFX|RINGL3	bromodomain containing 3	protein-coding
9133	chr12	78226476	78226626	+	14.2	0.632	6	109.5	promoter-TSS (NM_145965)	promoter-TSS (NM_145965)	-104	NM_172952	268566	Mm.341742	NM_145965	ENSMUSG00000047454	Gphn	5730552E08Rik|AI662856|BC027112|C230040D23|GPH|GPHRYN|geph	gephyrin	protein-coding
4976	chr7	135716319	135716469	+	14.2	0.732	0.5	116	promoter-TSS (NM_001081117)	promoter-TSS (NM_001081117)	-15	NM_001081117	17345	Mm.4078	NM_001081117	ENSMUSG00000031004	Mki67	D630048A14Rik|Ki-67|Ki67	antigen identified by monoclonal antibody Ki 67	protein-coding
11491	chr17	56935298	56935448	+	14.2	0.668	4.5	108.5	promoter-TSS (NM_022328)	promoter-TSS (NM_022328)	15	NM_022328	64144	Mm.148748	NM_022328	ENSMUSG00000024212	Mllt1	AA407901|BAM11|ENL|LTG19	myeloid/lymphoid or mixed-lineage leukemia; translocated to, 1	protein-coding
10064	chr14	8098191	8098341	+	14.2	0.661	2.5	120	promoter-TSS (NM_178279)	promoter-TSS (NM_178279)	55	NM_001360313	218699	Mm.29515	NM_145458	ENSMUSG00000033885	Pxk	C230080L11Rik|D14Ertd813e|Monaka|Slob	PX domain containing serine/threonine kinase	protein-coding
11069	chr16	11134390	11134540	+	14.2	0.691	9	119.5	promoter-TSS (NM_029582)	promoter-TSS (NM_029582)	67	NM_029582	106200	Mm.291015	NM_029582	ENSMUSG00000022498	Txndc11	2810408E11Rik|AI427833|EFP1|Txdc11	thioredoxin domain containing 11	protein-coding
1023	chr2	181581823	181581973	+	14.2	0.761	4.5	107.5	promoter-TSS (NM_026765)	promoter-TSS (NM_026765)	75	NM_026765	68556	Mm.232400	NM_026765	ENSMUSG00000089917	Uckl1	1110007H10Rik|Urkl1	uridine-cytidine kinase 1-like 1	protein-coding
4362	chr6	83326044	83326194	+	14.2	0.717	2.5	112.5	promoter-TSS (NM_145571)	promoter-TSS (NM_145571)	80	NM_145571	232157	Mm.29500	NM_145571	ENSMUSG00000043131	Mob1a	4022402H07Rik|MOB1|MOB4B|Mobk1b|Mobkl1b	MOB kinase activator 1A	protein-coding
11071	chr16	17722742	17722892	+	14.2	0.792	2.5	110.5	promoter-TSS (NM_001285886)	promoter-TSS (NM_001285886)	83	NM_001285886	94112	Mm.208970	NM_033609	ENSMUSG00000012114	Med15	A230074L19Rik|AW536074|Pcqap|mPcqap	mediator complex subunit 15	protein-coding
1022	chr2	153291432	153291582	+	14.2	0.647	6	109	promoter-TSS (NM_008444)	promoter-TSS (NM_008444)	91	NM_008444	16569	Mm.315560	NM_008444	ENSMUSG00000027475	Kif3b	AI854312|AW549267|mKIAA0359	kinesin family member 3B	protein-coding
4363	chr6	97178953	97179103	+	14.2	0.689	3	108	promoter-TSS (NM_001081111)	promoter-TSS (NM_001081111)	96	NM_001081111	232286	Mm.30893	NM_001081111	ENSMUSG00000030059	Tmf1	7030402D04Rik|Gm153|Tmf1`	TATA element modulatory factor 1	protein-coding
5901	chr8	120114175	120114325	+	14.2	0.786	5	114.5	promoter-TSS (NM_001163762)	promoter-TSS (NM_001163762)	98	NM_172286	234797	Mm.101958	NM_172286	ENSMUSG00000031824	6430548M08Rik	AW049007|Kiaa0513|mKIAA0513	RIKEN cDNA 6430548M08 gene	protein-coding
5904	chr8	107056903	107057053	+	14.2	0.693	5	118	promoter-TSS (NM_139229)	promoter-TSS (NM_139229)	101	NM_001164472	66164	Mm.334789	NM_025391	ENSMUSG00000031917	Nip7	1110017C15Rik|6330509M23Rik|AA408773|AA410017|PEachy	NIP7, nucleolar pre-rRNA processing protein	protein-coding
10557	chr15	59315118	59315268	+	14.2	0.677	3.5	112.5	5' UTR (NM_009270, exon 1 of 11)	5' UTR (NM_009270, exon 1 of 11)	101	NM_009270	20775	Mm.296169	NM_009270	ENSMUSG00000022351	Sqle	AI323792	squalene epoxidase	protein-coding
6667	chr9	61914320	61914470	+	14.2	0.791	2.5	106.5	exon (NM_018853, exon 1 of 3)	exon (NM_018853, exon 1 of 3)	115	NM_018853	56040	Mm.3158	NM_018853	ENSMUSG00000007892	Rplp1	2410042H16Rik|Arpp1|C430017H15Rik	ribosomal protein, large, P1	protein-coding
81	chr1	39367893	39368043	+	14.2	0.748	3.5	108	5' UTR (NM_001252218, exon 1 of 4)	5' UTR (NM_001252218, exon 1 of 4)	117	NM_053257	114641	Mm.379302	NM_053257	ENSMUSG00000073702	Rpl31	Dts	ribosomal protein L31	protein-coding
5903	chr8	40511558	40511708	+	14.2	0.57	6	124.5	promoter-TSS (NM_033560)	promoter-TSS (NM_033560)	121	NM_001361939	18983	Mm.272551	NM_011135	ENSMUSG00000031601	Cnot7	AU022737|CAF-1|Caf1|Pop2	CCR4-NOT transcription complex, subunit 7	protein-coding
9132	chr12	54986134	54986284	+	14.2	0.66	5	108.5	5' UTR (NM_013815, exon 1 of 27)	5' UTR (NM_013815, exon 1 of 27)	127	NM_013815	217578	Mm.479583	NM_013815	ENSMUSG00000035021	Baz1a	Acf1|B930060C03|BC065123|Gtl5|Wcrf180|cbp146	bromodomain adjacent to zinc finger domain 1A	protein-coding
11070	chr16	56037572	56037722	+	14.2	0.807	3	109.5	5' UTR (NM_029092, exon 1 of 2)	5' UTR (NM_029092, exon 1 of 2)	127	NM_029092	52575	Mm.288742	NM_029092	ENSMUSG00000044763	Trmt10c	1300018J16Rik|D16Ertd454e|Rg9mtd1|Rnmtd1	tRNA methyltransferase 10C	protein-coding
83	chr1	180195817	180195967	+	14.2	0.727	1.5	109.5	5' UTR (NM_001359268, exon 1 of 16)	5' UTR (NM_001359268, exon 1 of 16)	128	NM_001359268	67426	Mm.38330	NM_023341	ENSMUSG00000026489	Coq8a	4632432J16Rik|AI462003|Adck3|Cabc1|mKIAA0451	coenzyme Q8A	protein-coding
8022	chr11	75732947	75733097	+	14.2	0.679	6	110.5	5' UTR (NM_009536, exon 1 of 6)	5' UTR (NM_009536, exon 1 of 6)	135	NM_009536	22627	Mm.234700	NM_009536	ENSMUSG00000020849	Ywhae	AU019196	tyrosine 3-monooxygenase/tryptophan 5-monooxygenase activation protein, epsilon polypeptide	protein-coding
84	chr1	43934063	43934213	+	14.2	0.684	2.5	108	exon (NM_001310540, exon 1 of 29)	exon (NM_001310540, exon 1 of 29)	144	NM_001310540	22019	Mm.401675	NM_009418	ENSMUSG00000041763	Tpp2	TPP-2|TppII	tripeptidyl peptidase II	protein-coding
86	chr1	60180672	60180822	+	14.2	0.732	3	109.5	intron (NM_173444, intron 1 of 54)	(CGGGG)n|Simple_repeat|Simple_repeat	148	NM_173444	269198	Mm.205224	NM_173444	ENSMUSG00000073664	Nbeal1	2310076G13Rik|A530050O19Rik|A530083I02Rik|AI662228|ALS2CR17	neurobeachin like 1	protein-coding
5905	chr8	70042511	70042661	+	14.2	0.651	4.5	107	promoter-TSS (NM_027481)	promoter-TSS (NM_027481)	148	NM_028993	74549	Mm.269061	NM_028993	ENSMUSG00000031858	Mau2	9130404D08Rik|A930019L04Rik|C77863|C79014|Mau-2|mKIAA0892	MAU2 sister chromatid cohesion factor	protein-coding
10558	chr15	82016442	82016592	+	14.2	0.763	3	106.5	promoter-TSS (NM_134095)	promoter-TSS (NM_134095)	148	NM_010247	14375	Mm.288809	NM_010247	ENSMUSG00000022471	Xrcc6	70kDa|G22p1|Ku70	X-ray repair complementing defective repair in Chinese hamster cells 6	protein-coding
8019	chr11	120673050	120673200	+	14.2	0.835	1	109.5	exon (NM_026877, exon 1 of 16)	exon (NM_026877, exon 1 of 16)	152	NM_026877	68938	Mm.294020	NM_026877	ENSMUSG00000025142	Aspscr1	1190006K01Rik|ASPC|ASPCR1|ASPL|ASPS|RCC17|TUG	alveolar soft part sarcoma chromosome region, candidate 1 (human)	protein-coding
1981	chr3	96172586	96172736	+	14.2	0.736	6.5	108.5	TTS (NM_181409)	TTS (NM_181409)	155	NM_153053	107701	Mm.219671	NM_153053	ENSMUSG00000068856	Sf3b4	SF3b49|SF3b50|Sap49	splicing factor 3b, subunit 4	protein-coding
4365	chr6	89595416	89595566	+	14.2	0.758	1.5	110	exon (NM_025351, exon 1 of 8)	exon (NM_025351, exon 1 of 8)	161	NM_001167736	66098	Mm.20313	NM_025351	ENSMUSG00000030086	Chchd6	0710001P09Rik|1700021B03Rik	coiled-coil-helix-coiled-coil-helix domain containing 6	protein-coding
8020	chr11	51967719	51967869	+	14.2	0.698	10	107.5	exon (NM_029976, exon 1 of 3)	exon (NM_029976, exon 1 of 3)	163	NM_029976	52626	Mm.289456	NM_029976	ENSMUSG00000020392	Cdkn2aipnl	A430101B06Rik|AA409260|D11Ertd497e|MNCb-1520	CDKN2A interacting protein N-terminal like	protein-coding
12380	chr19	3851861	3852011	+	14.2	0.736	2	107.5	non-coding (NR_073190, exon 1 of 13)	non-coding (NR_073190, exon 1 of 13)	163	NM_013490	12660	Mm.225505	NM_013490	ENSMUSG00000024843	Chka	CK|CK/EK-alpha|Chetk-alpha|Chk|ChoK|EK|EtnK-alpha	choline kinase alpha	protein-coding
12010	chr18	67800203	67800353	+	14.2	0.779	3.5	110	promoter-TSS (NR_045376)	promoter-TSS (NR_045376)	171	NM_027556	70799	Mm.30857	NM_027556	ENSMUSG00000024542	Cep192	4631422C13Rik|D430014P18Rik	centrosomal protein 192	protein-coding
11068	chr16	59471873	59472023	+	14.2	0.79	4	110.5	intron (NM_025910, intron 1 of 9)	CpG	173	NM_025910	67014	Mm.289150	NM_025910	ENSMUSG00000022724	Riox2	1810047J07Rik|2410057H13Rik|3830408E23Rik|AI449204|Mina	ribosomal oxygenase 2	protein-coding
4364	chr6	137735188	137735338	+	14.2	0.734	2.5	109.5	5' UTR (NM_011499, exon 1 of 10)	5' UTR (NM_011499, exon 1 of 10)	181	NM_011499	20901	Mm.22584	NM_011499	ENSMUSG00000030224	Strap	AW557906|C78091|C79202|Unrip	serine/threonine kinase receptor associated protein	protein-coding
9131	chr12	100199578	100199728	+	14.2	0.59	9.5	107.5	promoter-TSS (NM_001313934)	promoter-TSS (NM_001313934)	218	NM_009790	12313	Mm.285993	NM_009790	ENSMUSG00000001175	Calm1	AI256814|AI327027|AI461935|AL024000|CaM|Calm|Cam1	calmodulin 1	protein-coding
12009	chr18	68300022	68300172	+	14.2	0.741	4.5	110.5	promoter-TSS (NM_026440)	promoter-TSS (NM_026440)	236	NM_153794	108654	Mm.125857	NM_153794	ENSMUSG00000038121	Fam210a	4933403F05Rik|AA987140|AV134576|AW491926	family with sequence similarity 210, member A	protein-coding
6668	chr9	114933642	114933792	+	14.2	0.632	6.5	111	exon (NM_175380, exon 1 of 8)	exon (NM_175380, exon 1 of 8)	270	NM_175380	333433	Mm.38198	NM_175380	ENSMUSG00000050627	Gpd1l	2210409H23Rik|D9Ertd660e	glycerol-3-phosphate dehydrogenase 1-like	protein-coding
82	chr1	79761373	79761523	+	14.2	0.634	10	107.5	intron (NM_027057, intron 1 of 4)	CpG	321	NM_001111279	69368	Mm.293273	NM_027057	ENSMUSG00000073643	Wdfy1	1700013B03Rik|1700120F24Rik|FENS-1|Jr1|WDF1|ZFYVE17|mKIAA1435	WD repeat and FYVE domain containing 1	protein-coding
1982	chr3	84039702	84039852	+	14.2	0.58	8	111.5	intron (NM_172681, intron 1 of 34)	CpG	384	NM_172681	229473	Mm.28838	NM_172681	ENSMUSG00000033767	Tmem131l	D930015E06Rik|Kiaa0922|mKIAA0922	transmembrane 131 like	protein-coding
8021	chr11	6199972	6200122	+	14.2	0.62	2	106.5	exon (NM_173748, exon 1 of 6)	exon (NM_173748, exon 1 of 6)	404	NM_173748	209586	Mm.25321	NM_173748	ENSMUSG00000053838	Nudcd3	AI427847|BC024322|mKIAA1068	NudC domain containing 3	protein-coding
3490	chr5	114567189	114567339	+	14.1	0.647	1.5	109.5	promoter-TSS (NM_001004180)	promoter-TSS (NM_001004180)	-987	NM_001004180	433940	Mm.194212	NM_001004180	ENSMUSG00000041930	Fam222a	-	family with sequence similarity 222, member A	protein-coding
6670	chr9	108567583	108567733	+	14.1	0.691	4	108	promoter-TSS (NM_023247)	promoter-TSS (NM_023247)	-316	NM_023247	66706	Mm.29471	NM_023247	ENSMUSG00000070283	Ndufaf3	4733401H18Rik	NADH dehydrogenase (ubiquinone) 1 alpha subcomplex, assembly factor 3	protein-coding
8025	chr11	32455097	32455247	+	14.1	0.709	4.5	110.5	promoter-TSS (NM_001361561)	promoter-TSS (NM_001361561)	-198	NM_001361561	327900	Mm.260956	NM_173784	ENSMUSG00000044949	Ubtd2	4930571L24|9630054F20Rik|AI645720	ubiquitin domain containing 2	protein-coding
8027	chr11	45955223	45955373	+	14.1	0.693	2	106.5	promoter-TSS (NM_001290737)	promoter-TSS (NM_001290737)	-110	NM_001290737	66628	Mm.269083	NM_001080969	ENSMUSG00000011254	Thg1l	-	tRNA-histidine guanylyltransferase 1-like (S. cerevisiae)	protein-coding
9135	chr12	85599410	85599560	+	14.1	0.651	6	106	promoter-TSS (NM_030887)	promoter-TSS (NM_030887)	69	NM_030887	81703	Mm.103560	NM_030887	ENSMUSG00000034271	Jdp2	Jundm2|Jundp2|TIF	Jun dimerization protein 2	protein-coding
11492	chr17	56304317	56304467	+	14.1	0.748	2	106	promoter-TSS (NM_001111080)	promoter-TSS (NM_001111080)	79	NM_001111080	18140	Mm.42196	NM_010931	ENSMUSG00000001228	Uhrf1	AL022808|ICBP90|Np95|RNF106	ubiquitin-like, containing PHD and RING finger domains, 1	protein-coding
91	chr1	151755398	151755548	+	14.1	0.632	3.5	113	promoter-TSS (NR_151473)	promoter-TSS (NR_151473)	99	NM_001311165	66967	Mm.337691	NM_001039644	ENSMUSG00000043019	Edem3	2310050N11Rik	ER degradation enhancer, mannosidase alpha-like 3	protein-coding
10065	chr14	25694223	25694373	+	14.1	0.755	7.5	106	exon (NM_134084, exon 1 of 6)	exon (NM_134084, exon 1 of 6)	128	NM_134084	105675	Mm.41656	NM_134084	ENSMUSG00000021868	Ppif	AW457192|CyP-D|CyP-F|CypD|PPIase	peptidylprolyl isomerase F (cyclophilin F)	protein-coding
1025	chr2	118479481	118479631	+	14.1	0.774	2.5	111	intron (NM_009273, intron 1 of 4)	CpG-8397	140	NM_009273	20813	Mm.363404	NM_009273	ENSMUSG00000009549	Srp14	14kDa|AW536328	signal recognition particle 14	protein-coding
9535	chr13	98926158	98926308	+	14.1	0.631	6	105.5	intron (NM_178716, intron 1 of 23)	CpG	151	NM_178716	238799	Mm.173286	NM_178716	ENSMUSG00000009470	Tnpo1	AU021749|D13Ertd688e|IPO2|Kpnb2|MIP|MIP1|TRN	transportin 1	protein-coding
10560	chr15	78877267	78877417	+	14.1	0.718	2	106.5	5' UTR (NM_145929, exon 1 of 17)	5' UTR (NM_145929, exon 1 of 17)	152	NM_145929	106039	Mm.251331	NM_145929	ENSMUSG00000033128	Gga1	4930406E12Rik|AU016030|AW209092	golgi associated, gamma adaptin ear containing, ARF binding protein 1	protein-coding
8023	chr11	120991104	120991254	+	14.1	0.745	2	110	5' UTR (NM_139059, exon 1 of 9)	5' UTR (NM_139059, exon 1 of 9)	154	NM_139059	104318	Mm.216227	NM_027874	ENSMUSG00000025162	Csnk1d	1200006A05Rik|AA409348|D930010H05Rik	casein kinase 1, delta	protein-coding
11072	chr16	14361639	14361789	+	14.1	0.718	6	108	intron (NM_008576, intron 1 of 30)	CpG	156	NM_008576	17250	Mm.196634	NM_008576	ENSMUSG00000023088	Abcc1	Abcc1a|Abcc1b|MRP|Mdrap|Mrp1	ATP-binding cassette, sub-family C (CFTR/MRP), member 1	protein-coding
8024	chr11	34833408	34833558	+	14.1	0.811	0.5	108.5	intron (NM_027411, intron 1 of 11)	CpG	158	NM_027411	70385	Mm.194368	NM_027411	ENSMUSG00000069910	Spdl1	1700018I02Rik|2600001J17Rik|2810049B11Rik|AA409762|Ccdc99	spindle apparatus coiled-coil protein 1	protein-coding
88	chr1	33814357	33814507	+	14.1	0.61	7	107.5	5' UTR (NM_001359275, exon 1 of 16)	5' UTR (NM_001359275, exon 1 of 16)	163	NM_001290700	98403	Mm.289103	NM_133817	ENSMUSG00000042197	Zfp451	4930515K21Rik|4933435G09Rik|AI596398|COASTER|Kiaa0576-hp|Znf451|mKIAA1702	zinc finger protein 451	protein-coding
8026	chr11	79254457	79254607	+	14.1	0.726	3.5	107.5	5' UTR (NM_019653, exon 1 of 9)	5' UTR (NM_019653, exon 1 of 9)	163	NM_019653	78889	Mm.307022	NM_019653	ENSMUSG00000017677	Wsb1	1110056B13Rik|2700038M07Rik	WD repeat and SOCS box-containing 1	protein-coding
2590	chr4	137594264	137594414	+	14.1	0.7	7	107	5' UTR (NM_001347227, exon 1 of 27)	5' UTR (NM_001347227, exon 1 of 27)	167	NM_130879	170707	Mm.218478	NM_130879	ENSMUSG00000043411	Usp48	2810449C13Rik|AI115503|BC021769|D330022K21Rik|Usp31	ubiquitin specific peptidase 48	protein-coding
90	chr1	63177185	63177335	+	14.1	0.702	3.5	109.5	promoter-TSS (NM_001160039)	promoter-TSS (NM_001160039)	429	NM_018796	55949	Mm.2718	NM_018796	ENSMUSG00000025967	Eef1b2	2810017J07Rik|Eef1b	eukaryotic translation elongation factor 1 beta 2	protein-coding
5906	chr8	79640042	79640192	+	14.1	0.664	2	110	intron (NM_001081164, intron 1 of 20)	CpG	441	NM_001081164	73945	Mm.34348	NM_001081164	ENSMUSG00000036990	Otud4	4930431L18Rik|AI449692|D8Ertd69e|mKIAA1046	OTU domain containing 4	protein-coding
5913	chr8	40511020	40511170	+	14	0.721	6	111.5	promoter-TSS (NM_033560)	promoter-TSS (NM_033560)	-616	NM_001361938	18983	Mm.272551	NM_011135	ENSMUSG00000031601	Cnot7	AU022737|CAF-1|Caf1|Pop2	CCR4-NOT transcription complex, subunit 7	protein-coding
10561	chr15	84922903	84923053	+	14	0.772	3.5	105	promoter-TSS (NM_016714)	promoter-TSS (NM_016714)	-450	NM_016714	18141	Mm.28379	NM_016714	ENSMUSG00000016619	Nup50	1700030K07Rik|AI413123|Npap60	nucleoporin 50	protein-coding
5911	chr8	18845967	18846117	+	14	0.83	3.5	107.5	promoter-TSS (NM_026792)	promoter-TSS (NM_026792)	-237	NM_026792	52123	Mm.24117	NM_026792	ENSMUSG00000031467	Agpat5	1110013A05Rik|D8Ertd319e	1-acylglycerol-3-phosphate O-acyltransferase 5 (lysophosphatidic acid acyltransferase, epsilon)	protein-coding
2593	chr4	152177851	152178001	+	14	0.683	7.5	106.5	promoter-TSS (NM_133348)	promoter-TSS (NM_133348)	-174	NM_133348	70025	Mm.296191	NM_133348	ENSMUSG00000028937	Acot7	2410041A17Rik|Ach1|Act|Bach|CTE-IIa|Cte-II|Lach1	acyl-CoA thioesterase 7	protein-coding
1984	chr3	51415799	51415949	+	14	0.579	6	117	promoter-TSS (NM_053089)	promoter-TSS (NM_053089)	-142	NM_053089	74838	Mm.275281	NM_053089	ENSMUSG00000063273	Naa15	5730450D16Rik|6330400I15|ASTBDN|Narg1|Tbdn-1|mNAT1	N(alpha)-acetyltransferase 15, NatA auxiliary subunit	protein-coding
1027	chr2	28699969	28700119	+	14	0.612	7.5	115	promoter-TSS (NM_027283)	promoter-TSS (NM_027283)	-117	NM_001033874	68870	Mm.273318	NM_001033874	ENSMUSG00000026807	Ak8	1190002A17Rik|AK 8	adenylate kinase 8	protein-coding
12381	chr19	45998385	45998535	+	14	0.752	4.5	106	promoter-TSS (NM_198296)	promoter-TSS (NM_198296)	28	NM_198296	71617	Mm.210949	NM_198296	ENSMUSG00000039901	9130011E15Rik	AI431055|AW050122	RIKEN cDNA 9130011E15 gene	protein-coding
11075	chr16	49699267	49699417	+	14	0.77	4.5	107.5	promoter-TSS (NM_028680)	promoter-TSS (NM_028680)	48	NM_028680	73916	Mm.241276	NM_028680	ENSMUSG00000032965	Ift57	4833420A15Rik|Esrrbl1|Hippi|MHS4R2	intraflagellar transport 57	protein-coding
10564	chr15	89122987	89123137	+	14	0.784	5	106.5	promoter-TSS (NM_001163319)	promoter-TSS (NM_001163319)	88	NM_001163319	328580	Mm.380934	NM_001163319	ENSMUSG00000051786	Tubgcp6	AI843275|D430023H11|GCP-6|mKIAA1669	tubulin, gamma complex associated protein 6	protein-coding
1029	chr2	28699483	28699633	+	14	0.698	5.5	106.5	promoter-TSS (NM_027283)	promoter-TSS (NM_027283)	93	NM_027283	69987	Mm.239376	NM_027283	ENSMUSG00000026809	Spaca9	1700026L06Rik|MAST	sperm acrosome associated 9	protein-coding
5907	chr8	110217979	110218129	+	14	0.778	2.5	115	promoter-TSS (NM_146215)	promoter-TSS (NM_146215)	94	NM_146215	234728	Mm.275341	NM_146215	ENSMUSG00000046441	Cmtr2	AU022703|C730036L12Rik|Ftsjd1|MTr2	cap methyltransferase 2	protein-coding
11073	chr16	16302984	16303134	+	14	0.666	3	111	promoter-TSS (NR_038046)	promoter-TSS (NR_038046)	94	NR_038046	70120	Mm.37486	NM_198246	ENSMUSG00000022792	Yars2	2210023C10Rik|tyrRS	tyrosyl-tRNA synthetase 2 (mitochondrial)	protein-coding
1030	chr2	32570885	32571035	+	14	0.669	4.5	107.5	intron (NM_010073, intron 1 of 3)	intron (NM_010073, intron 1 of 3)	102	NM_010073	13481	Mm.22001	NM_010073	ENSMUSG00000026810	Dpm2	AW557993|R75484	dolichol-phosphate (beta-D) mannosyltransferase 2	protein-coding
8032	chr11	84819336	84819486	+	14	0.611	2	105	5' UTR (NM_145433, exon 1 of 5)	5' UTR (NM_145433, exon 1 of 5)	104	NM_145433	217038	Mm.280825	NM_145433	ENSMUSG00000018405	Mrm1	A530065E19Rik	mitochondrial rRNA methyltransferase 1	protein-coding
11074	chr16	64851540	64851690	+	14	0.688	4.5	109.5	promoter-TSS (NM_001357416)	promoter-TSS (NM_001357416)	108	NM_001347245	72020	Mm.25960	NM_028059	ENSMUSG00000047141	Zfp654	1600021C16Rik|1810008K20Rik|433036|Gm5488|Znf654	zinc finger protein 654	protein-coding
10562	chr15	31601354	31601504	+	14	0.642	6.5	106.5	promoter-TSS (NM_026546)	promoter-TSS (NM_026546)	110	NM_001348035	12465	Mm.282158	NM_007637	ENSMUSG00000022234	Cct5	CCT-epsilon|Ccte|TCP-1-epsilon|TCPE|mKIAA0098	chaperonin containing Tcp1, subunit 5 (epsilon)	protein-coding
10563	chr15	31530852	31531002	+	14	0.649	4.5	103	5' UTR (NM_172606, exon 1 of 26)	5' UTR (NM_172606, exon 1 of 26)	110	NM_172606	223455	Mm.272185	NM_172606	ENSMUSG00000039100	2019-03-06	3830408G03|F830029L24Rik|mKIAA0597	membrane-associated ring finger (C3HC4) 6	protein-coding
11493	chr17	74717789	74717939	+	14	0.729	3	108	5' UTR (NM_152817, exon 1 of 20)	5' UTR (NM_152817, exon 1 of 20)	114	NM_152817	74196	Mm.209503	NM_152817	ENSMUSG00000024078	Ttc27	2610511O17Rik	tetratricopeptide repeat domain 27	protein-coding
11495	chr17	15527106	15527256	+	14	0.797	2.5	107.5	exon (NM_008799, exon 1 of 6)	exon (NM_008799, exon 1 of 6)	120	NM_008799	18567	Mm.323	NM_008799	ENSMUSG00000014771	Pdcd2	AI528543|Pcd2|RP-8	programmed cell death 2	protein-coding
8030	chr11	113565618	113565768	+	14	0.765	2	109.5	5' UTR (NM_001166503, exon 1 of 10)	5' UTR (NM_001166503, exon 1 of 10)	122	NM_027216	69806	Mm.341021	NM_027216	ENSMUSG00000041654	Slc39a11	1810074D23Rik	solute carrier family 39 (metal ion transporter), member 11	protein-coding
5915	chr8	95434670	95434820	+	14	0.707	3	105	5' UTR (NM_008187, exon 1 of 6)	5' UTR (NM_008187, exon 1 of 6)	124	NM_008187	14894	Mm.2080	NM_008187	ENSMUSG00000031796	Cfap20	2600014O15Rik|AL024127|Gtl3|T10-2A2	cilia and flagella associated protein 20	protein-coding
5908	chr8	110997620	110997770	+	14	0.744	0.5	105	exon (NM_007916, exon 1 of 12)	exon (NM_007916, exon 1 of 12)	128	NM_007916	13680	Mm.287901	NM_007916	ENSMUSG00000015023	Ddx19a	DBP5|Ddx19|Eif4a-rs1	DEAD (Asp-Glu-Ala-Asp) box polypeptide 19a	protein-coding
5912	chr8	94601994	94602144	+	14	0.676	3.5	107	promoter-TSS (NM_028221)	promoter-TSS (NM_028221)	128	NM_026274	67610	Mm.109074	NM_026274	ENSMUSG00000050079	Rspry1	4930470D19Rik|AI608258	ring finger and SPRY domain containing 1	protein-coding
8028	chr11	5444640	5444790	+	14	0.712	3.5	110	5' UTR (NM_001080924, exon 1 of 9)	5' UTR (NM_001080924, exon 1 of 9)	132	NM_001080924	407821	Mm.216313	NM_001080924	ENSMUSG00000041961	Znrf3	Gm1167	zinc and ring finger 3	protein-coding
8031	chr11	60727055	60727205	+	14	0.659	5	106	exon (NM_001302207, exon 1 of 30)	exon (NM_001302207, exon 1 of 30)	133	NM_001302207	14248	Mm.339755	NM_022009	ENSMUSG00000002812	Flii	3632430F08Rik|Fliih	flightless I actin binding protein	protein-coding
2591	chr4	119294303	119294453	+	14	0.74	1	105.5	5' UTR (NM_011732, exon 1 of 8)	5' UTR (NM_011732, exon 1 of 8)	135	NM_011732	22608	Mm.258204	NM_011732	ENSMUSG00000028639	Ybx1	1700102N10Rik|C79409|EF1A|MSY1|Nsep1|YB-1|dbpB|mYB-1a	Y box protein 1	protein-coding
9537	chr13	119408797	119408947	+	14	0.607	5.5	105.5	intron (NM_001308506, intron 1 of 16)	CpG	139	NM_008710	18115	Mm.132584	NM_008710	ENSMUSG00000116207	Nnt	4930423F13Rik|AI323702|BB168308	nicotinamide nucleotide transhydrogenase	protein-coding
9141	chr12	80260156	80260306	+	14	0.725	4.5	107.5	5' UTR (NM_001346669, exon 1 of 21)	5' UTR (NM_001346669, exon 1 of 21)	140	NM_134156	109711	Mm.253564	NM_134156	ENSMUSG00000015143	Actn1	3110023F10Rik|Actn1a	actinin, alpha 1	protein-coding
5909	chr8	85071827	85071977	+	14	0.82	7	119	exon (NM_001039514, exon 1 of 9)	exon (NM_001039514, exon 1 of 9)	145	NM_001039514	330817	Mm.193086	NM_201408	ENSMUSG00000060038	Dhps	Dhs	deoxyhypusine synthase	protein-coding
10066	chr14	55745765	55745915	+	14	0.763	3	106	promoter-TSS (NM_026819)	promoter-TSS (NM_026819)	147	NM_026403	67842	Mm.180338	NM_026403	ENSMUSG00000019297	Nop9	2610027L16Rik	NOP9 nucleolar protein	protein-coding
2594	chr4	117019486	117019636	+	14	0.818	1	107	intron (NM_001111277, intron 1 of 11)	CpG	159	NM_001355225	108067	Mm.34612	NM_175135	ENSMUSG00000028683	Eif2b3	1190002P15Rik	eukaryotic translation initiation factor 2B, subunit 3	protein-coding
9536	chr13	34163050	34163200	+	14	0.829	3.5	106	exon (NM_001101430, exon 1 of 3)	exon (NM_001101430, exon 1 of 3)	161	NM_001101430	69666	Mm.24788	NM_001101430	ENSMUSG00000071451	Psmg4	PAC-4|mPAC4	proteasome (prosome, macropain) assembly chaperone 4	protein-coding
5910	chr8	116921197	116921347	+	14	0.661	2	106.5	promoter-TSS (NM_028131)	promoter-TSS (NM_028131)	164	NM_026844	66531	Mm.4011	NM_026844	ENSMUSG00000014633	Cmc2	1110046L09Rik|2310061C15Rik|DC13	COX assembly mitochondrial protein 2	protein-coding
9139	chr12	59061225	59061375	+	14	0.757	6.5	106	5' UTR (NM_030057, exon 1 of 6)	5' UTR (NM_030057, exon 1 of 6)	172	NM_030057	78232	Mm.290070	NM_030057	ENSMUSG00000020993	Trappc6b	5830498C14Rik|C79212	trafficking protein particle complex 6B	protein-coding
6671	chr9	36726410	36726560	+	14	0.706	4	105	intron (NM_007691, intron 1 of 12)	CpG	173	NM_007691	12649	Mm.16753	NM_007691	ENSMUSG00000032113	Chek1	C85740|Chk1|rad27	checkpoint kinase 1	protein-coding
6672	chr9	108508103	108508253	+	14	0.835	2.5	105	exon (NM_133794, exon 1 of 24)	exon (NM_133794, exon 1 of 24)	173	NM_133794	97541	Mm.272427	NM_133794	ENSMUSG00000032604	Qars	1110018N24Rik|1200016L19Rik|C80286|GLNRS	glutaminyl-tRNA synthetase	protein-coding
9137	chr12	83596973	83597123	+	14	0.679	7	109.5	5' UTR (NM_183154, exon 1 of 12)	5' UTR (NM_183154, exon 1 of 12)	174	NM_001359167	217695	Mm.59257	NM_183154	ENSMUSG00000042628	Zfyve1	DFCP1|G630053K23|TAFF1|ZNFN2A1|mKIAA1589	zinc finger, FYVE domain containing 1	protein-coding
9142	chr12	75669283	75669433	+	14	0.78	4	108.5	intron (NM_028203, intron 1 of 1)	CpG	179	NM_028203	72338	Mm.341719	NM_028203	ENSMUSG00000045690	Wdr89	2600001A11Rik	WD repeat domain 89	protein-coding
1026	chr2	25546685	25546835	+	14	0.783	5	105	intron (NM_009422, intron 1 of 10)	CpG	180	NM_009422	22030	Mm.3399	NM_009422	ENSMUSG00000026942	Traf2	AI325259	TNF receptor-associated factor 2	protein-coding
8029	chr11	53300223	53300373	+	14	0.749	3	108.5	5' UTR (NM_008300, exon 1 of 19)	5' UTR (NM_008300, exon 1 of 19)	181	NM_008300	15525	Mm.239865	NM_008300	ENSMUSG00000020361	Hspa4	70kDa|AI317151|APG-2|Hsp110|Hsp70RY|mKIAA4025	heat shock protein 4	protein-coding
5914	chr8	122432679	122432829	+	14	0.764	2.5	113	TTS (NM_138656)	TTS (NM_138656)	186	NM_001301284	13057	Mm.271671	NM_007806	ENSMUSG00000006519	Cyba	b558|nmf333|p22-phox|p22phox	cytochrome b-245, alpha polypeptide	protein-coding
9136	chr12	84408765	84408915	+	14	0.707	12.5	107.5	promoter-TSS (NM_028377)	promoter-TSS (NM_028377)	189	NM_001026214	12499	Mm.10211	NM_007647	ENSMUSG00000021236	Entpd5	AI196558|AI987697|Cd39l4|ER-UDPase|NTPDase-5|NTPDase5|Pcph|mNTPase	ectonucleoside triphosphate diphosphohydrolase 5	protein-coding
1028	chr2	143915595	143915745	+	14	0.777	3.5	105.5	intron (NM_019771, intron 1 of 3)	CpG	339	NM_019771	56431	Mm.28919	NM_019771	ENSMUSG00000015932	Dstn	2610043P17Rik|ADF|AU042046|Dsn|corn1|sid23p	destrin	protein-coding
2592	chr4	138973170	138973320	+	14	0.653	9.5	106.5	5' UTR (NM_029857, exon 1 of 17)	5' UTR (NM_029857, exon 1 of 17)	340	NM_029857	77056	Mm.122336	NM_029857	ENSMUSG00000041143	Tmco4	4632413C14Rik|AI430825	transmembrane and coiled-coil domains 4	protein-coding
1983	chr3	88424720	88424870	+	14	0.578	6	111	5' UTR (NM_178696, exon 1 of 4)	5' UTR (NM_178696, exon 1 of 4)	346	NM_178696	229517	Mm.301740	NM_178696	ENSMUSG00000050144	Slc25a44	6720482A19|B430110G05Rik	solute carrier family 25, member 44	protein-coding
5916	chr8	109692867	109693017	+	14	0.641	9	106.5	intron (NR_155034, intron 1 of 10)	CpG	352	NM_028018	71955	Mm.290036	NM_028018	ENSMUSG00000031729	Ist1	2400003C14Rik|AW536298|mKIAA0174	increased sodium tolerance 1 homolog (yeast)	protein-coding
9143	chr12	84317147	84317297	+	14	0.564	7.5	106	intron (NM_001252582, intron 1 of 7)	CpG	363	NM_144833	52708	Mm.255150	NM_144833	ENSMUSG00000042472	Zfp410	Apa1|D12Ertd748e|Znf410	zinc finger protein 410	protein-coding
9140	chr12	102877858	102878008	+	14	0.589	7.5	109	intron (NM_172806, intron 1 of 11)	CpG	473	NM_172806	238386	Mm.63456	NM_172806	ENSMUSG00000041702	Btbd7	5730507E09Rik|8030448M07|E130118E17Rik|FUP1|mKIAA1525	BTB (POZ) domain containing 7	protein-coding
8033	chr11	62457496	62457646	+	13.9	0.757	3.5	105.5	promoter-TSS (NM_177229)	promoter-TSS (NM_177229)	-239	NM_177229	20185	Mm.271814	NM_011308	ENSMUSG00000018501	Ncor1	5730405M06Rik|A230020K14Rik|N-CoR|RIP13|Rxrip13|mKIAA1047	nuclear receptor co-repressor 1	protein-coding
3491	chr5	31697680	31697830	+	13.9	0.632	5.5	107	promoter-TSS (NM_181282)	promoter-TSS (NM_181282)	-145	NM_153196	71336	Mm.22519	NM_153196	ENSMUSG00000029136	Rbks	5230400M11Rik|AI326806|RBSK|RK	ribokinase	protein-coding
92	chr1	93479070	93479220	+	13.9	0.721	5.5	105	promoter-TSS (NM_133808)	promoter-TSS (NM_133808)	84	NM_001159719	18000	Mm.428652	NM_010891	ENSMUSG00000026276	2019-09-02	AW208991|Nedd-5|Nedd5|mKIAA0158	septin 2	protein-coding
95	chr1	92641788	92641938	+	13.9	0.752	4.5	108	promoter-TSS (NR_028108)	promoter-TSS (NR_028108)	85	NR_028108	66915	Mm.30179	NM_001163425	ENSMUSG00000073616	Cops9	1110002M09Rik|Myeov2	COP9 signalosome subunit 9	protein-coding
2595	chr4	117891831	117891981	+	13.9	0.766	3	105.5	promoter-TSS (NM_026344)	promoter-TSS (NM_026344)	97	NM_026344	67728	Mm.13823	NM_026344	ENSMUSG00000028540	Dph2	9130020C19Rik|AI467389|Dph2l2	DPH2 homolog	protein-coding
3492	chr5	121220250	121220400	+	13.9	0.805	2.5	111	5' UTR (NM_181421, exon 1 of 76)	5' UTR (NM_181421, exon 1 of 76)	106	NM_181421	269700	Mm.184589	NM_181421	ENSMUSG00000042744	Hectd4	A130010L24|AU042671|BC019639|EG545802|Gm15800|mKIAA0614	HECT domain E3 ubiquitin protein ligase 4	protein-coding
1031	chr2	173659889	173660039	+	13.9	0.721	4	111	promoter-TSS (NR_027957)	promoter-TSS (NR_027957)	119	NM_024436	19334	Mm.275304	NM_024436	ENSMUSG00000027519	Rab22a	3732413A17Rik|AI662177|AW319644|AW550514|E130120E14Rik|Rab22	RAB22A, member RAS oncogene family	protein-coding
9538	chr13	59769568	59769718	+	13.9	0.713	7	107.5	promoter-TSS (NR_015349)	promoter-TSS (NR_015349)	146	NM_026921	69046	Mm.7884	NM_026921	ENSMUSG00000044792	Isca1	1810010A06Rik|Hbld2	iron-sulfur cluster assembly 1	protein-coding
6674	chr9	108569968	108570118	+	13.9	0.694	1.5	107	exon (NM_026378, exon 1 of 12)	exon (NM_026378, exon 1 of 12)	151	NM_026378	67789	Mm.458081	NM_026378	ENSMUSG00000019039	Dalrd3	6330580J24Rik|C77829|mir-425	DALR anticodon binding domain containing 3	protein-coding
10565	chr15	100422828	100422978	+	13.9	0.666	8	106.5	promoter-TSS (NR_040351)	promoter-TSS (NR_040351)	152	NM_008732	18174	Mm.234608	NM_008732	ENSMUSG00000023030	Slc11a2	DCT1|DMT1|Nramp2|mk|van	solute carrier family 11 (proton-coupled divalent metal ion transporters), member 2	protein-coding
5918	chr8	85026913	85027063	+	13.9	0.667	5.5	104.5	exon (NM_026760, exon 1 of 3)	exon (NM_026760, exon 1 of 3)	155	NM_026760	68544	Mm.196005	NM_026760	ENSMUSG00000041203	Trir	1110002H14Rik|2310036O22Rik|AI854688	telomerase RNA component interacting RNase	protein-coding
11076	chr16	4879604	4879754	+	13.9	0.609	5.5	104.5	exon (NM_145359, exon 1 of 3)	exon (NM_145359, exon 1 of 3)	172	NM_145359	207740	Mm.268895	NM_145359	ENSMUSG00000039568	Ubald1	1500031H01Rik|BC013706|Fam100a	UBA-like domain containing 1	protein-coding
8034	chr11	3266208	3266358	+	13.9	0.755	11.5	108.5	exon (NM_007879, exon 1 of 9)	exon (NM_007879, exon 1 of 9)	180	NM_007879	13494	Mm.3250	NM_007879	ENSMUSG00000020457	Drg1	AA408859|AI132520|DRG-1|NEDD-3|Nedd3	developmentally regulated GTP binding protein 1	protein-coding
3493	chr5	23783452	23783602	+	13.9	0.712	3	105.5	5' UTR (NM_001289780, exon 1 of 17)	5' UTR (NM_001289780, exon 1 of 17)	184	NM_178403	78697	Mm.58660	NM_178403	ENSMUSG00000057541	Pus7	C330017I15Rik	pseudouridylate synthase 7	protein-coding
9144	chr12	116047843	116047993	+	13.9	0.753	4.5	108	intron (NM_019565, intron 1 of 2)	CpG	194	NM_019565	56220	Mm.254997	NM_019565	ENSMUSG00000042063	Zfp386	Kzf1|mKIAA4205	zinc finger protein 386 (Kruppel-like)	protein-coding
93	chr1	152766666	152766816	+	13.9	0.657	9	111.5	promoter-TSS (NM_001346119)	promoter-TSS (NM_001346119)	199	NM_026369	67771	Mm.288974	NM_026369	ENSMUSG00000008475	Arpc5	5830443F10Rik|p16-Arc	actin related protein 2/3 complex, subunit 5	protein-coding
5917	chr8	69996065	69996215	+	13.9	0.67	6.5	105.5	5' UTR (NM_145596, exon 1 of 13)	5' UTR (NM_145596, exon 1 of 13)	244	NM_001286450	234366	Mm.270044	NM_145596	ENSMUSG00000036180	Gatad2a	1110066C11Rik|BC031407|C80248	GATA zinc finger domain containing 2A	protein-coding
96	chr1	180641378	180641528	+	13.9	0.64	4.5	106.5	intron (NM_001103182, intron 1 of 14)	CpG	303	NR_120498	72568	Mm.275044	NM_175186	ENSMUSG00000058729	Lin9	2700022J23Rik|Bara|Lin-9|TGS|TGS1|mLin-9	lin-9 homolog (C. elegans)	protein-coding
94	chr1	86582327	86582477	+	13.9	0.785	2.5	105.5	promoter-TSS (NM_172974)	promoter-TSS (NM_172974)	383	NM_001360817	18582	Mm.12925	NM_008801	ENSMUSG00000026239	Pde6d	AI841218|PrBP/delta	phosphodiesterase 6D, cGMP-specific, rod, delta	protein-coding
10067	chr14	67008317	67008467	+	13.9	0.834	0	108	intron (NM_009761, intron 1 of 5)	CpG	485	NM_009761	12177	Mm.29820	NM_009761	ENSMUSG00000022051	Bnip3l	C86132|D14Ertd719e|Nip3L|Nix	BCL2/adenovirus E1B interacting protein 3-like	protein-coding
10567	chr15	86214420	86214570	+	13.8	0.516	9	116	promoter-TSS (NM_145476)	promoter-TSS (NM_145476)	36	NM_145476	223754	Mm.28904	NM_145476	ENSMUSG00000051864	Tbc1d22a	BC023106|D15Ertd781e	TBC1 domain family, member 22a	protein-coding
2598	chr4	156234724	156234874	+	13.8	0.672	4	103.5	promoter-TSS (NM_198305)	promoter-TSS (NM_198305)	58	NM_198305	231003	Mm.423038	NM_198305	ENSMUSG00000078485	Klhl17	AL022703|BC058738	kelch-like 17	protein-coding
1035	chr2	152105515	152105665	+	13.8	0.639	5.5	111	promoter-TSS (NM_029688)	promoter-TSS (NM_029688)	66	NM_029688	76650	Mm.218639	NM_029688	ENSMUSG00000032802	Srxn1	1700127B04Rik|AI854065|AW488194|Npn3|Srx|Srx1|TX01	sulfiredoxin 1 homolog (S. cerevisiae)	protein-coding
11498	chr17	46496795	46496945	+	13.8	0.785	1.5	104.5	promoter-TSS (NM_207161)	promoter-TSS (NM_207161)	81	NM_207161	381101	Mm.35801	NM_207161	ENSMUSG00000040658	Dnph1	C76683|Rcl	2'-deoxynucleoside 5'-phosphate N-hydrolase 1	protein-coding
10570	chr15	59373991	59374141	+	13.8	0.709	3.5	110.5	promoter-TSS (NM_026746)	promoter-TSS (NM_026746)	86	NM_153548	223593	Mm.218665	NM_153548	ENSMUSG00000022350	Washc5	AL022848|C76463|E430025E21Rik|Kiaa0196|mKIAA0196|strumpellin	WASH complex subunit 5	protein-coding
12383	chr19	47090784	47090934	+	13.8	0.641	4.5	107	promoter-TSS (NM_011053)	promoter-TSS (NM_011053)	93	NM_011053	18572	Mm.41166	NM_011053	ENSMUSG00000025047	Pdcd11	1110021I22Rik|ALG-4|Pdcd7|mKIAA0185	programmed cell death 11	protein-coding
6675	chr9	44407733	44407883	+	13.8	0.823	3	103.5	promoter-TSS (NM_024266)	promoter-TSS (NM_024266)	94	NM_024266	75617	Mm.292027	NM_024266	ENSMUSG00000009927	Rps25	2810009D21Rik	ribosomal protein S25	protein-coding
7331	chr10	120227081	120227231	+	13.8	0.784	2	110.5	promoter-TSS (NM_025431)	promoter-TSS (NM_025431)	96	NM_025431	66225	Mm.291755	NM_025431	ENSMUSG00000020224	Llph	1190005P17Rik	LLP homolog, long-term synaptic facilitation (Aplysia)	protein-coding
1032	chr2	147013029	147013179	+	13.8	0.611	8	109	5' UTR (NM_011917, exon 1 of 30)	5' UTR (NM_011917, exon 1 of 30)	105	NM_001356403	24128	Mm.3065	NM_011917	ENSMUSG00000027433	Xrn2	-	5'-3' exoribonuclease 2	protein-coding
11499	chr17	46674075	46674225	+	13.8	0.78	2.5	103.5	TTS (NM_027910)	TTS (NM_027910)	105	NM_144857	224823	Mm.45101	NM_144857	ENSMUSG00000023971	Rrp36	-	ribosomal RNA processing 36 homolog (S. cerevisiae)	protein-coding
8036	chr11	6267545	6267695	+	13.8	0.725	7	105.5	intron (NM_026538, intron 1 of 13)	CpG-1708	109	NM_026538	52513	Mm.29810	NM_026538	ENSMUSG00000004393	Ddx56	2600001H07Rik|D11Ertd619e|Noh61	DEAD (Asp-Glu-Ala-Asp) box polypeptide 56	protein-coding
5919	chr8	123065543	123065693	+	13.8	0.746	6.5	114	exon (NM_153176, exon 1 of 17)	exon (NM_153176, exon 1 of 17)	110	NM_153176	234847	Mm.292075	NM_153176	ENSMUSG00000000738	Spg7	AI452278|AU015315|Cmar|PGN	SPG7, paraplegin matrix AAA peptidase subunit	protein-coding
10568	chr15	76710677	76710827	+	13.8	0.718	6	103.5	promoter-TSS (NM_058214)	promoter-TSS (NM_058214)	111	NM_001358891	223664	Mm.277582	NM_145471	ENSMUSG00000033728	Lrrc14	E130306I01Rik|mKIAA0014	leucine rich repeat containing 14	protein-coding
1987	chr3	89418102	89418252	+	13.8	0.769	1.5	104	promoter-TSS (NM_011368)	promoter-TSS (NM_011368)	114	NM_016904	54124	Mm.3049	NM_016904	ENSMUSG00000028044	Cks1b	2410005G18Rik|2610005D03Rik|AA407784|Cks1|sid1334	CDC28 protein kinase 1b	protein-coding
11079	chr16	91646778	91646928	+	13.8	0.726	4	115	promoter-TSS (NM_178880)	promoter-TSS (NM_178880)	119	NM_001357351	14450	Mm.4505	NM_010256	ENSMUSG00000022962	Gart	Gaps|Prgs	phosphoribosylglycinamide formyltransferase	protein-coding
100	chr1	54926187	54926337	+	13.8	0.523	5.5	108	5' UTR (NM_001081433, exon 1 of 28)	5' UTR (NM_001081433, exon 1 of 28)	125	NM_001081433	329154	Mm.397910	NM_001081433	ENSMUSG00000052331	Ankrd44	4930444A19Rik|A130096K20|E130014H08Rik|PP6-ARS-B	ankyrin repeat domain 44	protein-coding
9150	chr12	98747018	98747168	+	13.8	0.729	6.5	104	non-coding (NR_027648, exon 1 of 13)	non-coding (NR_027648, exon 1 of 13)	125	NM_029334	75553	Mm.25549	NM_029334	ENSMUSG00000021012	Zc3h14	1010001P15Rik|1700016A15Rik|2700069A02Rik|AU014748	zinc finger CCCH type containing 14	protein-coding
1034	chr2	69206007	69206157	+	13.8	0.756	2	105.5	5' UTR (NM_001305800, exon 1 of 7)	5' UTR (NM_001305800, exon 1 of 7)	131	NM_001199123	66442	Mm.272969	NM_025565	ENSMUSG00000005233	Spc25	2600017H08Rik|2610205L13Rik|Spbc25	SPC25, NDC80 kinetochore complex component, homolog (S. cerevisiae)	protein-coding
12011	chr18	67289286	67289436	+	13.8	0.799	4.5	104.5	5' UTR (NM_053261, exon 1 of 8)	5' UTR (NM_053261, exon 1 of 8)	138	NM_053261	114663	Mm.34079	NM_053261	ENSMUSG00000024525	Impa2	2210415D20Rik|AI326924|AW259601	inositol (myo)-1(or 4)-monophosphatase 2	protein-coding
8035	chr11	82908181	82908331	+	13.8	0.748	5.5	104.5	intron (NM_145431, intron 1 of 12)	CpG-2340	139	NM_145431	217011	Mm.29176	NM_145431	ENSMUSG00000020692	Nle1	AL022765|BC018399|Nle|l11Jus1|l11Jus4	notchless homolog 1	protein-coding
11078	chr16	10412003	10412153	+	13.8	0.865	2	111	exon (NM_011955, exon 2 of 11)	exon (NM_011955, exon 2 of 11)	140	NM_011955	26425	Mm.29037	NM_011955	ENSMUSG00000022503	Nubp1	-	nucleotide binding protein 1	protein-coding
1986	chr3	145576283	145576433	+	13.8	0.762	4.5	104	5' UTR (NM_001081094, exon 1 of 10)	5' UTR (NM_001081094, exon 1 of 10)	142	NM_001346521	229937	Mm.24586	NM_001081094	ENSMUSG00000074182	Znhit6	2410019A14Rik	zinc finger, HIT type 6	protein-coding
10566	chr15	100615729	100615879	+	13.8	0.77	4	113	promoter-TSS (NR_045701)	promoter-TSS (NR_045701)	142	NM_011873	23994	Mm.486175	NM_011873	ENSMUSG00000000346	Dazap2	AI314727|Brbp|Gcap28|Prtb|gt6-12|mKIAA0058	DAZ associated protein 2	protein-coding
2596	chr4	106316289	106316439	+	13.8	0.685	5.5	105	5' UTR (NM_183225, exon 1 of 68)	5' UTR (NM_183225, exon 1 of 68)	151	NM_183225	329908	Mm.234544	NM_183225	ENSMUSG00000028514	Usp24	2700066K03Rik|2810030C21Rik|AI414051|B130021E18|C79851	ubiquitin specific peptidase 24	protein-coding
9148	chr12	70111807	70111957	+	13.8	0.763	9.5	111.5	promoter-TSS (NR_104398)	promoter-TSS (NR_104398)	153	NM_001286079	18080	Mm.244047	NM_008697	ENSMUSG00000021068	Nin	3110068G20Rik|AI385615|AU024711|mKIAA1565	ninein	protein-coding
2597	chr4	115000201	115000351	+	13.8	0.788	1	104	5' UTR (NM_009185, exon 1 of 17)	5' UTR (NM_009185, exon 1 of 17)	158	NM_001304553	20460	Mm.3988	NM_009185	ENSMUSG00000028718	Stil	Sil	Scl/Tal1 interrupting locus	protein-coding
11497	chr17	56584350	56584500	+	13.8	0.725	4.5	107.5	promoter-TSS (NM_001163300)	promoter-TSS (NM_001163300)	160	NM_001029979	224902	Mm.214973	NM_001029979	ENSMUSG00000042625	Safb2	AA389433|AI255170|mKIAA0138	scaffold attachment factor B2	protein-coding
8038	chr11	34783669	34783819	+	13.8	0.791	3.5	104.5	intron (NM_033374, intron 1 of 51)	intron (NM_033374, intron 1 of 51)	161	NM_033374	94176	Mm.380679	NM_033374	ENSMUSG00000020143	Dock2	AI662014|AW122239|CED-5|Hch|MBC	dedicator of cyto-kinesis 2	protein-coding
9149	chr12	71016059	71016209	+	13.8	0.695	2.5	105.5	promoter-TSS (NR_045055)	promoter-TSS (NR_045055)	167	NM_001081195	238247	Mm.241601	NM_001081195	ENSMUSG00000048118	Arid4a	A630009N03|A630067N03Rik|Rbbp1	AT rich interactive domain 4A (RBP1-like)	protein-coding
4977	chr7	44548570	44548720	+	13.8	0.787	2	104.5	TTS (NM_001285519)	TTS (NM_001285519)	170	NM_011131	18971	Mm.16549	NM_011131	ENSMUSG00000038644	Pold1	125kDa	polymerase (DNA directed), delta 1, catalytic subunit	protein-coding
5922	chr8	69716657	69716807	+	13.8	0.848	2.5	104	5' UTR (NM_001359086, exon 1 of 6)	5' UTR (NM_001359086, exon 1 of 6)	170	NM_001359087	66869	Mm.334581	NM_181274	ENSMUSG00000054648	Zfp869	1200003I07Rik	zinc finger protein 869	protein-coding
11077	chr16	87354290	87354440	+	13.8	0.878	2	104.5	exon (NM_001159331, exon 1 of 5)	exon (NM_001159331, exon 1 of 5)	180	NM_026366	67768	Mm.296532	NM_026366	ENSMUSG00000044442	N6amt1	5830445C04Rik|Hemk2|Pred28	N-6 adenine-specific DNA methyltransferase 1 (putative)	protein-coding
5920	chr8	123102458	123102608	+	13.8	0.655	2	105.5	promoter-TSS (NR_028128)	promoter-TSS (NR_028128)	183	NM_016738	270106	Mm.319719	NM_016738	ENSMUSG00000000740	Rpl13	A52|L13	ribosomal protein L13	protein-coding
11496	chr17	24895230	24895380	+	13.8	0.806	3.5	108.5	promoter-TSS (NM_001163102)	promoter-TSS (NM_001163102)	185	NM_023260	79044	Mm.328851	NM_023260	ENSMUSG00000038880	Mrps34	0610007F04Rik|5330430D13Rik|AV001970|Tce2	mitochondrial ribosomal protein S34	protein-coding
101	chr1	58973633	58973783	+	13.8	0.675	3.5	103.5	promoter-TSS (NM_172406)	promoter-TSS (NM_172406)	186	NM_172656	227154	Mm.286006	NM_172656	ENSMUSG00000026027	Stradb	AA792893|Als2cr2|B830008M19|D1Ucla2|ILPIP|ILPIPA|PRO1038|Papk|Syradb	STE20-related kinase adaptor beta	protein-coding
8037	chr11	106999261	106999411	+	13.8	0.734	1	104	intron (NM_010655, intron 1 of 10)	CpG	189	NM_010655	16647	Mm.12508	NM_010655	ENSMUSG00000018362	Kpna2	2410044B12Rik|IPOA1|PTAC58|Rch1	karyopherin (importin) alpha 2	protein-coding
4367	chr6	83317333	83317483	+	13.8	0.807	0.5	104	intron (NM_008638, intron 1 of 7)	CpG	196	NM_008638	17768	Mm.443	NM_008638	ENSMUSG00000005667	Mthfd2	AW558851|NMDMC	methylenetetrahydrofolate dehydrogenase (NAD+ dependent), methenyltetrahydrofolate cyclohydrolase	protein-coding
1033	chr2	125782561	125782711	+	13.8	0.789	3	104	5' UTR (NM_177608, exon 1 of 18)	5' UTR (NM_177608, exon 1 of 18)	234	NM_177608	70354	Mm.138091	NM_133725	ENSMUSG00000035093	Secisbp2l	3110001I20Rik|AI504340|C630011I23	SECIS binding protein 2-like	protein-coding
4366	chr6	134641107	134641257	+	13.8	0.776	2.5	107.5	5' UTR (NM_026371, exon 1 of 4)	5' UTR (NM_026371, exon 1 of 4)	242	NM_026371	67774	Mm.41892	NM_026371	ENSMUSG00000042992	Borcs5	5830457J20Rik|AW124643|Loh12cr1	BLOC-1 related complex subunit 5	protein-coding
5921	chr8	48110200	48110350	+	13.8	0.608	4.5	108.5	5' UTR (NM_001161515, exon 1 of 6)	5' UTR (NM_001161515, exon 1 of 6)	262	NM_001161515	320685	Mm.121549	NM_178788	ENSMUSG00000031562	Dctd	6030466N05Rik	dCMP deaminase	protein-coding
9151	chr12	24651596	24651746	+	13.8	0.653	7.5	107.5	intron (NM_178357, intron 1 of 3)	CpG	300	NM_178357	194655	Mm.9616	NM_178357	ENSMUSG00000020653	Klf11	9830142A17|D12Ertd427e|Tieg2|Tieg2b|Tieg3	Kruppel-like factor 11	protein-coding
12382	chr19	46761877	46762027	+	13.8	0.608	8.5	106	exon (NM_033569, exon 1 of 8)	exon (NM_033569, exon 1 of 8)	343	NM_033569	94219	Mm.306903	NM_033569	ENSMUSG00000064105	Cnnm2	AU015877|AW048635|Acdp2|Clp2	cyclin M2	protein-coding
6676	chr9	57589744	57589894	+	13.8	0.668	2	105	intron (NM_027895, intron 1 of 15)	intron (NM_027895, intron 1 of 15)	367	NM_027895	71742	Mm.155877	NM_027895	ENSMUSG00000032308	Ulk3	1200015E14Rik	unc-51-like kinase 3	protein-coding
10569	chr15	85336699	85336849	+	13.8	0.594	8.5	104	intron (NM_016843, intron 1 of 11)	CpG	393	NM_016843	54138	Mm.248906	NM_016843	ENSMUSG00000016541	Atxn10	AI325283|C77170|E46|Sca10|TEG-169|Tex169	ataxin 10	protein-coding
9147	chr12	54985770	54985920	+	13.8	0.582	3.5	104.5	intron (NM_013815, intron 1 of 26)	CpG-3178	491	NM_013815	217578	Mm.479583	NM_013815	ENSMUSG00000035021	Baz1a	Acf1|B930060C03|BC065123|Gtl5|Wcrf180|cbp146	bromodomain adjacent to zinc finger domain 1A	protein-coding
12385	chr19	4509900	4510050	+	13.7	0.701	2	103	promoter-TSS (NM_001162946)	promoter-TSS (NM_001162946)	-497	NM_001162946	18563	Mm.1845	NM_008797	ENSMUSG00000024892	Pcx	Pc|Pcb	pyruvate carboxylase	protein-coding
5925	chr8	83972485	83972635	+	13.7	0.802	5	109.5	promoter-TSS (NM_008854)	promoter-TSS (NM_008854)	-418	NM_008854	18747	Mm.19111	NM_008854	ENSMUSG00000005469	Prkaca	PKCD|Pkaca	protein kinase, cAMP dependent, catalytic, alpha	protein-coding
3496	chr5	100674117	100674267	+	13.7	0.736	4	103.5	promoter-TSS (NM_027978)	promoter-TSS (NM_027978)	64	NM_027978	71883	Mm.260661	NM_027978	ENSMUSG00000029319	Coq2	2310002F18Rik|PHB:PPT	coenzyme Q2 4-hydroxybenzoate polyprenyltransferase	protein-coding
12012	chr18	65800582	65800732	+	13.7	0.707	2	106.5	promoter-TSS (NM_025468)	promoter-TSS (NM_025468)	79	NM_025468	66286	Mm.27800	NM_025468	ENSMUSG00000024516	Sec11c	1810029G24Rik|Sec11l3	SEC11 homolog C, signal peptidase complex subunit	protein-coding
6678	chr9	40455597	40455747	+	13.7	0.671	3.5	105.5	promoter-TSS (NM_172768)	promoter-TSS (NM_172768)	92	NM_172768	235283	Mm.138434	NM_172768	ENSMUSG00000040111	Gramd1b	3222402H23|A930008A22Rik|AI593249|mKIAA1201	GRAM domain containing 1B	protein-coding
8039	chr11	57518460	57518610	+	13.7	0.636	4	112.5	promoter-TSS (NM_145426)	promoter-TSS (NM_145426)	109	NM_001168667	67726	Mm.25632	NM_026342	ENSMUSG00000020523	Fam114a2	1810073G14Rik|9030624B09Rik	family with sequence similarity 114, member A2	protein-coding
3494	chr5	117287378	117287528	+	13.7	0.861	2	103	exon (NM_018858, exon 1 of 4)	exon (NM_018858, exon 1 of 4)	111	NM_018858	23980	Mm.195898	NM_018858	ENSMUSG00000032959	Pebp1	HCNP|Pbp|Pbp1|Pbpr|Rkip	phosphatidylethanolamine binding protein 1	protein-coding
7332	chr10	79960188	79960338	+	13.7	0.743	5	103	exon (NM_175450, exon 1 of 10)	exon (NM_175450, exon 1 of 10)	111	NM_175450	216156	Mm.35828	NM_175450	ENSMUSG00000035754	Wdr18	2310012I10Rik|AU044733|AW122032	WD repeat domain 18	protein-coding
10571	chr15	76331338	76331488	+	13.7	0.768	2.5	106	TTS (NM_175399)	TTS (NM_175399)	119	NM_010331	14731	Mm.5903	NM_010331	ENSMUSG00000022561	Gpaa1	C80044|mGAA1	GPI anchor attachment protein 1	protein-coding
10573	chr15	76625890	76626040	+	13.7	0.714	3.5	103	TTS (NM_183091)	TTS (NM_183091)	119	NM_001305668	66914	Mm.30028	NM_025842	ENSMUSG00000115987	Vps28	1110014J03Rik|CIIA|D730005C08Rik	vacuolar protein sorting 28	protein-coding
5927	chr8	105565866	105566016	+	13.7	0.716	4.5	107	TTS (NM_007427)	TTS (NM_007427)	123	NM_013477	11972	Mm.17708	NM_013477	ENSMUSG00000013160	Atp6v0d1	AI267038|Ac39|Atp6d|P39|VATX|Vma6	ATPase, H+ transporting, lysosomal V0 subunit D1	protein-coding
11500	chr17	15498069	15498219	+	13.7	0.779	3.5	105	intron (NM_011185, intron 1 of 5)	CpG	132	NM_011185	19170	Mm.32912	NM_011185	ENSMUSG00000014769	Psmb1	AA409053|C81484|Lmpc5	proteasome (prosome, macropain) subunit, beta type 1	protein-coding
3495	chr5	143527783	143527933	+	13.7	0.68	7	105	5' UTR (NM_009007, exon 1 of 6)	5' UTR (NM_009007, exon 1 of 6)	135	NM_009007	19353	Mm.292510	NM_009007	ENSMUSG00000001847	Rac1	AL023026|D5Ertd559e	Rac family small GTPase 1	protein-coding
1988	chr3	89349815	89349965	+	13.7	0.646	4	109	TTS (NM_029974)	TTS (NM_029974)	138	NM_001037722	11490	Mm.274049	NM_009614	ENSMUSG00000028041	Adam15	AD56|MDC15	a disintegrin and metallopeptidase domain 15 (metargidin)	protein-coding
12013	chr18	75005911	75006061	+	13.7	0.722	7	106	5' UTR (NM_001001181, exon 1 of 3)	5' UTR (NM_001001181, exon 1 of 3)	147	NM_001358306	407819	Mm.29866	NM_001001181	ENSMUSG00000036299	BC031181	-	cDNA sequence BC031181	protein-coding
6679	chr9	99568672	99568822	+	13.7	0.611	6	105.5	5' UTR (NM_001166138, exon 1 of 12)	5' UTR (NM_001166138, exon 1 of 12)	152	NM_001166138	74125	Mm.234823	NM_028768	ENSMUSG00000032468	Armc8	1200015K23Rik|Gid5|HSPC056	armadillo repeat containing 8	protein-coding
6677	chr9	22468128	22468278	+	13.7	0.727	1.5	104.5	5' UTR (NM_018739, exon 1 of 6)	5' UTR (NM_018739, exon 1 of 6)	153	NM_018739	55934	Mm.38235	NM_018739	ENSMUSG00000032239	Rp9	PAP-1|Rp9h	retinitis pigmentosa 9 (human)	protein-coding
102	chr1	75142482	75142632	+	13.7	0.63	4.5	105	promoter-TSS (NM_001305232)	promoter-TSS (NM_001305232)	154	NM_026977	69171	Mm.28193	NM_026977	ENSMUSG00000033159	Cnppd1	1810031K17Rik|AU043960	cyclin Pas1/PHO80 domain containing 1	protein-coding
5926	chr8	117498372	117498522	+	13.7	0.714	3	115	intron (NM_172285, intron 1 of 32)	CpG	172	NM_172285	234779	Mm.192699	NM_172285	ENSMUSG00000034330	Plcg2	PLC-gamma-2|PLCgamma2|Plcg-2	phospholipase C, gamma 2	protein-coding
4978	chr7	101301829	101301979	+	13.7	0.717	4	103.5	exon (NM_001111111, exon 1 of 18)	exon (NM_001111111, exon 1 of 18)	184	NR_152152	73683	Mm.275744	NM_001111111	ENSMUSG00000047767	Atg16l2	2410118P20Rik	autophagy related 16-like 2 (S. cerevisiae)	protein-coding
3497	chr5	121836593	121836743	+	13.7	0.711	3	108	promoter-TSS (NM_001306126)	promoter-TSS (NM_001306126)	191	NM_001306127	16923	Mm.65493	NM_008507	ENSMUSG00000042594	Sh2b3	AI429800|Lnk	SH2B adaptor protein 3	protein-coding
9152	chr12	83520586	83520736	+	13.7	0.836	2.5	106	intron (NM_030246, intron 1 of 13)	CpG	195	NM_030246	73828	Mm.38238	NM_030246	ENSMUSG00000021222	Dcaf4	1110018E21Rik|Wdr21	DDB1 and CUL4 associated factor 4	protein-coding
9153	chr12	86947465	86947615	+	13.7	0.576	7.5	103.5	intron (NM_173735, intron 1 of 3)	intron (NM_173735, intron 1 of 3)	197	NM_173735	217732	Mm.22337	NM_173735	ENSMUSG00000034157	Cipc	2310044G17Rik|AI842544|AI853744|Kiaa1737|mKIAA1737	CLOCK interacting protein, circadian	protein-coding
1037	chr2	71873374	71873524	+	13.7	0.798	3	107	exon (NM_172665, exon 1 of 11)	exon (NM_172665, exon 1 of 11)	225	NM_172665	228026	Mm.34411	NM_172665	ENSMUSG00000006494	Pdk1	B830012B01|D530020C15Rik	pyruvate dehydrogenase kinase, isoenzyme 1	protein-coding
5924	chr8	94012227	94012377	+	13.7	0.51	7.5	107.5	exon (NM_011787, exon 1 of 14)	exon (NM_011787, exon 1 of 14)	338	NM_011787	23802	Mm.34641	NM_011787	ENSMUSG00000031751	Amfr	gp78	autocrine motility factor receptor	protein-coding
10572	chr15	98917659	98917809	+	13.7	0.611	6.5	103	intron (NM_029098, intron 1 of 16)	CpG	364	NM_029098	74775	Mm.385020	NM_029098	ENSMUSG00000022999	Lmbr1l	1110013E13Rik|AA415653|D15Ertd735e|Limr	limb region 1 like	protein-coding
8044	chr11	119942618	119942768	+	13.6	0.832	3.5	102	promoter-TSS (NM_130862)	promoter-TSS (NM_130862)	-399	NM_130862	108100	Mm.197534	NM_130862	ENSMUSG00000025372	Baiap2	IRSp53|R75030	brain-specific angiogenesis inhibitor 1-associated protein 2	protein-coding
10068	chr14	55560529	55560679	+	13.6	0.868	1.5	104	promoter-TSS (NM_001199009)	promoter-TSS (NM_001199009)	-319	NM_001199009	28199	Mm.11535	NM_133734	ENSMUSG00000022214	Dcaf11	0710008A13Rik|C76035|D14Ucla1|Dacf11|GLO14|Wdr23	DDB1 and CUL4 associated factor 11	protein-coding
10574	chr15	89180942	89181092	+	13.6	0.777	2.5	107	promoter-TSS (NM_138749)	promoter-TSS (NM_138749)	-229	NM_138749	140570	Mm.267514	NM_138749	ENSMUSG00000036606	Plxnb2	Debt|plexin-B2	plexin B2	protein-coding
104	chr1	180725760	180725910	+	13.6	0.709	4	104	promoter-TSS (NM_133225)	promoter-TSS (NM_133225)	-208	NM_133225	170760	Mm.272981	NM_133225	ENSMUSG00000026499	Acbd3	60kDa|8430407O11Rik|D1Ertd10e|GCP60|GOLPH1|Gocap1|Pap7	acyl-Coenzyme A binding domain containing 3	protein-coding
6682	chr9	74952664	74952814	+	13.6	0.588	7.5	112.5	promoter-TSS (NM_001113283)	promoter-TSS (NM_001113283)	-141	NR_153342	235493	Mm.208955	NM_153584	ENSMUSG00000034858	Fam214a	6330415I01Rik|AI553555|C130047D21Rik|Kiaa1370|mKIAA1370	family with sequence similarity 214, member A	protein-coding
109	chr1	9700203	9700353	+	13.6	0.585	7.5	105.5	promoter-TSS (NM_001290397)	promoter-TSS (NM_001290397)	-69	NM_008651	17864	Mm.479	NM_008651	ENSMUSG00000025912	Mybl1	A-myb|G1-419-6|repro9	myeloblastosis oncogene-like 1	protein-coding
103	chr1	91494543	91494693	+	13.6	0.686	4	104	promoter-TSS (NM_028718)	promoter-TSS (NM_028718)	-50	NM_028718	74019	Mm.318430	NM_028718	ENSMUSG00000034292	Traf3ip1	3930402D05Rik|AU041749|MIP-T3	TRAF3 interacting protein 1	protein-coding
1039	chr2	181287855	181288005	+	13.6	0.729	3.5	116.5	promoter-TSS (NM_198169)	promoter-TSS (NM_198169)	36	NM_198169	229004	Mm.220423	NM_198169	ENSMUSG00000038705	Gmeb2	AI839884	glucocorticoid modulatory element binding protein 2	protein-coding
1992	chr3	96905154	96905304	+	13.6	0.667	5	107	promoter-TSS (NM_026229)	promoter-TSS (NM_026229)	69	NM_026229	67549	Mm.46722	NM_026229	ENSMUSG00000028096	Gpr89	4933412D19Rik|Gpr89a|SH120	G protein-coupled receptor 89	protein-coding
3498	chr5	145231759	145231909	+	13.6	0.663	3.5	102	promoter-TSS (NM_028298)	promoter-TSS (NM_028298)	75	NM_028298	72611	Mm.206555	NM_028298	ENSMUSG00000007812	Zfp655	2700038I16Rik|9030409O18Rik|mKIAA4222	zinc finger protein 655	protein-coding
5932	chr8	91313072	91313222	+	13.6	0.761	3	102.5	promoter-TSS (NM_173431)	promoter-TSS (NM_173431)	75	NM_173431	244585	Mm.324592	NM_173431	ENSMUSG00000033282	Rpgrip1l	1700047E16Rik|4931437C01|Ftm|Nphp8	Rpgrip1-like	protein-coding
9155	chr12	52097751	52097901	+	13.6	0.829	1.5	110.5	promoter-TSS (NM_029760)	promoter-TSS (NM_029760)	80	NM_029760	76826	Mm.244781	NM_029760	ENSMUSG00000035142	Nubpl	2410170E07Rik	nucleotide binding protein-like	protein-coding
12386	chr19	47464250	47464400	+	13.6	0.719	5.5	102.5	promoter-TSS (NM_001164717)	promoter-TSS (NM_001164717)	86	NM_008018	14218	Mm.127560	NM_008018	ENSMUSG00000053617	Sh3pxd2a	2310014D11Rik|AA589508|AI256723|AI413738|C230050L11|EG329070|Fish|Gm5098|Sh3md1|TSK5|Tks5	SH3 and PX domains 2A	protein-coding
10575	chr15	76080701	76080851	+	13.6	0.732	4.5	102.5	promoter-TSS (NM_001164600)	promoter-TSS (NM_001164600)	94	NM_001164600	67959	Mm.29965	NM_028364	ENSMUSG00000002524	Puf60	2410104I19Rik|2810454F19Rik|SIAHBP1	poly-U binding splicing factor 60	protein-coding
5930	chr8	107048443	107048593	+	13.6	0.653	7.5	103	promoter-TSS (NM_026513)	promoter-TSS (NM_026513)	96	NM_026513	68023	Mm.482335	NM_026513	ENSMUSG00000078931	Pdf	2610019N19Rik	peptide deformylase (mitochondrial)	protein-coding
9156	chr12	13269167	13269317	+	13.6	0.712	2	102.5	exon (NM_027706, exon 1 of 52)	exon (NM_027706, exon 1 of 52)	115	NM_027706	71169	Mm.177520	NM_027706	ENSMUSG00000020576	Nbas	4933425L03Rik|Nag	neuroblastoma amplified sequence	protein-coding
5931	chr8	46471082	46471232	+	13.6	0.676	2.5	104	5' UTR (NM_007981, exon 1 of 21)	5' UTR (NM_007981, exon 1 of 21)	120	NM_007981	14081	Mm.210323	NM_007981	ENSMUSG00000018796	Acsl1	Acas|Acas1|Acs|FACS|Facl2|LACS 1|LACS1	acyl-CoA synthetase long-chain family member 1	protein-coding
8040	chr11	120484682	120484832	+	13.6	0.711	3	105.5	TTS (NM_008244)	TTS (NM_008244)	120	NM_027204	56282	Mm.133851	NM_027204	ENSMUSG00000039640	Mrpl12	0610034O11Rik|1500031N16Rik|L12mt|MRP-L12|Rpml12	mitochondrial ribosomal protein L12	protein-coding
12388	chr19	53310554	53310704	+	13.6	0.687	6.5	106	promoter-TSS (NM_001360348)	promoter-TSS (NM_001360348)	123	NM_001008542	17859	Mm.2154	NM_010847	ENSMUSG00000025025	Mxi1	Gm10197|Mad2|bHLHc11	MAX interactor 1, dimerization protein	protein-coding
8041	chr11	16951459	16951609	+	13.6	0.793	3.5	102.5	promoter-TSS (NR_110425)	promoter-TSS (NR_110425)	124	NM_176982	319701	Mm.120672	NM_176982	ENSMUSG00000044966	Fbxo48	A630050E13Rik	F-box protein 48	protein-coding
111	chr1	93343695	93343845	+	13.6	0.779	3	103	promoter-TSS (NM_080850)	intron (NM_023200, intron 1 of 9)	125	NM_023200	66385	Mm.88704	NM_023200	ENSMUSG00000026275	Ppp1r7	2310014J01Rik|SDS22	protein phosphatase 1, regulatory (inhibitor) subunit 7	protein-coding
106	chr1	185204221	185204371	+	13.6	0.625	12	105	exon (NM_001163754, exon 1 of 35)	exon (NM_001163754, exon 1 of 35)	128	NM_001163754	98732	Mm.275841	NM_172649	ENSMUSG00000039318	Rab3gap2	1110059F07Rik|2010002H18Rik|5830469C09|AI851069|AW743433|RAB3-GAP150|mKIAA0839	RAB3 GTPase activating protein subunit 2	protein-coding
3499	chr5	123572812	123572962	+	13.6	0.803	2.5	104	exon (NM_029929, exon 1 of 13)	exon (NM_029929, exon 1 of 13)	128	NM_029929	77573	Mm.41372	NM_029929	ENSMUSG00000029434	Vps33a	3830421M04Rik|AI503300|AW048546|AW554476|bf	VPS33A CORVET/HOPS core subunit	protein-coding
5928	chr8	83594274	83594424	+	13.6	0.697	4	107.5	exon (NM_027179, exon 1 of 12)	exon (NM_027179, exon 1 of 12)	142	NM_134118	106529	Mm.352239	NM_027179	ENSMUSG00000031708	Tecr	2410016D23Rik|A230102P12Rik|AI173355|D17Ertd178e|Gpsn2|SC2	trans-2,3-enoyl-CoA reductase	protein-coding
1041	chr2	5012574	5012724	+	13.6	0.833	1.5	103	promoter-TSS (NM_001305259)	promoter-TSS (NM_001305259)	142	NM_027290	70024	Mm.23828	NM_027290	ENSMUSG00000026669	Mcm10	2410041F14Rik|AU018508|C330019M07Rik|C79164	minichromosome maintenance 10 replication initiation factor	protein-coding
1038	chr2	3474765	3474915	+	13.6	0.774	2.5	102	exon (NM_022724, exon 1 of 6)	exon (NM_022724, exon 1 of 6)	146	NR_027509	64707	Mm.23483	NM_022724	ENSMUSG00000026646	Suv39h2	4930507K23Rik|AA536750|D030054H19Rik|D2Ertd544e|KMT1B	suppressor of variegation 3-9 2	protein-coding
2602	chr4	88094701	88094851	+	13.6	0.784	1.5	105.5	intron (NM_001081184, intron 1 of 43)	CpG	146	NM_001081184	230393	Mm.287210	NM_001081184	ENSMUSG00000038368	Focad	-	focadhesin	protein-coding
8042	chr11	120467706	120467856	+	13.6	0.787	3.5	103.5	promoter-TSS (NM_197995)	promoter-TSS (NM_197995)	146	NM_008244	15239	Mm.7919	NM_008244	ENSMUSG00000025793	Hgs	Hgr|Hrs|ZFYVE8|tn	HGF-regulated tyrosine kinase substrate	protein-coding
107	chr1	86064691	86064841	+	13.6	0.67	4.5	102	5' UTR (NM_027357, exon 1 of 25)	5' UTR (NM_027357, exon 1 of 25)	147	NM_027357	70247	Mm.280013	NM_027357	ENSMUSG00000026229	Psmd1	2410026J11Rik|P112|S1	proteasome (prosome, macropain) 26S subunit, non-ATPase, 1	protein-coding
11501	chr17	25861291	25861441	+	13.6	0.734	1.5	102	exon (NM_001163766, exon 1 of 41)	exon (NM_001163766, exon 1 of 41)	149	NM_001163766	106618	Mm.35470	NM_134124	ENSMUSG00000073434	Wdr90	3230401M21Rik|AI551153|mKIAA1924	WD repeat domain 90	protein-coding
1991	chr3	97767776	97767926	+	13.6	0.754	5	104	non-coding (NR_110360, exon 1 of 17)	non-coding (NR_110360, exon 1 of 17)	163	NR_110360	83679	Mm.129840	NM_031401	ENSMUSG00000038170	Pde4dip	4732458A06Rik|9430063L05Rik|C87016|D130016K21Rik|D3Bwg1078e|Usmg4|mKIAA0454	phosphodiesterase 4D interacting protein (myomegalin)	protein-coding
105	chr1	16619095	16619245	+	13.6	0.668	3	104	intron (NM_001271016, intron 1 of 6)	CpG	168	NR_073122	66799	Mm.122430	NM_025773	ENSMUSG00000025939	Ube2w	6130401J04Rik	ubiquitin-conjugating enzyme E2W (putative)	protein-coding
2603	chr4	94602998	94603148	+	13.6	0.683	5	115.5	5' UTR (NM_172695, exon 1 of 14)	5' UTR (NM_172695, exon 1 of 14)	174	NM_172695	18786	Mm.490101	NM_172695	ENSMUSG00000028577	Plaa	2410007N06|AI536418|AU018445|AW208417|D4Ertd618e|PLA2P|PLAP|Ufd3	phospholipase A2, activating protein	protein-coding
2601	chr4	153957342	153957492	+	13.6	0.606	6.5	109	intron (NM_001163019, intron 1 of 2)	CpG	180	NM_001163019	97159	Mm.7066	NM_175287	ENSMUSG00000047613	A430005L14Rik	C79672	RIKEN cDNA A430005L14 gene	protein-coding
5933	chr8	105605335	105605485	+	13.6	0.694	7.5	102.5	intron (NM_001081241, intron 1 of 21)	CpG	181	NM_001081241	75687	Mm.41261	NM_001081241	ENSMUSG00000038604	Ripor1	2310066E14Rik|AI837433|Fam65a	RHO family interacting cell polarization regulator 1	protein-coding
1990	chr3	116507911	116508061	+	13.6	0.766	3.5	104	exon (NM_025517, exon 1 of 11)	exon (NM_025517, exon 1 of 11)	189	NM_025517	66368	Mm.251228	NM_025517	ENSMUSG00000000339	Rtca	2310009A18Rik|AI450277|RPC|Rtcd1	RNA 3'-terminal phosphate cyclase	protein-coding
1989	chr3	95434506	95434656	+	13.6	0.754	3.5	104	intron (NM_001037737, intron 1 of 21)	CpG	191	NM_009709	11863	Mm.250265	NM_009709	ENSMUSG00000015522	Arnt	D3Ertd557e|Drnt|ESTM42|Hif1b|W08714|bHLHe2|mKIAA4051	aryl hydrocarbon receptor nuclear translocator	protein-coding
8043	chr11	50377836	50377986	+	13.6	0.657	4	105.5	intron (NM_001347487, intron 1 of 12)	CpG	192	NM_001347487	59013	Mm.21740	NM_021510	ENSMUSG00000007850	Hnrnph1	AI642080|E430005G16Rik|Hnrnph|Hnrph1	heterogeneous nuclear ribonucleoprotein H1	protein-coding
1040	chr2	90847286	90847436	+	13.6	0.739	3	106	exon (NM_001317241, exon 1 of 13)	exon (NM_001317241, exon 1 of 13)	206	NM_019758	56428	Mm.28023	NM_019758	ENSMUSG00000027282	Mtch2	2310034D24Rik|4930539J07Rik|HSPC032	mitochondrial carrier 2	protein-coding
12387	chr19	46076048	46076198	+	13.6	0.558	2	102.5	exon (NM_053086, exon 1 of 13)	exon (NM_053086, exon 1 of 13)	276	NM_001039351	70769	Mm.402190	NM_053086	ENSMUSG00000015176	Nolc1	NOPP130|NOPP140|P130	nucleolar and coiled-body phosphoprotein 1	protein-coding
110	chr1	180569172	180569322	+	13.6	0.647	7	104.5	intron (NM_007415, intron 1 of 22)	CpG	356	NM_007415	11545	Mm.277779	NM_007415	ENSMUSG00000026496	Parp1	5830444G22Rik|AI893648|ARTD1|Adprp|Adprt1|C80510|PARP|PPOL|msPARP|parp-1|sPARP-1	poly (ADP-ribose) polymerase family, member 1	protein-coding
2600	chr4	135856397	135856547	+	13.6	0.584	8.5	105.5	intron (NM_001080387, intron 1 of 5)	CpG	401	NM_001284196	14105	Mm.10229	NM_010178	ENSMUSG00000028676	Srsf10	FUSIP2|Fusip1|NSSR1|NSSR2|Nssr|SRrp40|Sfrs13a|Srsf13a|TASR|TASR1|TASR2	serine/arginine-rich splicing factor 10	protein-coding
3500	chr5	150593977	150594127	+	13.6	0.616	2.5	103.5	intron (NM_133898, intron 1 of 4)	CpG	473	NM_133898	100637	Mm.279932	NM_133898	ENSMUSG00000041132	N4bp2l1	2410024N18Rik|AI428195|B230342M21Rik	NEDD4 binding protein 2-like 1	protein-coding
1993	chr3	88531723	88531873	+	13.5	0.493	6	102	promoter-TSS (NM_001029890)	promoter-TSS (NM_001029890)	-597	NM_001029890	72640	Mm.275154	NM_001029890	ENSMUSG00000074480	Mex3a	2700083E18Rik|Gm411|Rkhd4	mex3 RNA binding family member A	protein-coding
1046	chr2	129198377	129198527	+	13.5	0.726	4.5	103	promoter-TSS (NM_001159593)	promoter-TSS (NM_001159593)	-321	NM_015747	20515	Mm.272675	NM_015747	ENSMUSG00000027397	Slc20a1	AI607883|Glvr-1|Glvr1	solute carrier family 20, member 1	protein-coding
1048	chr2	51934756	51934906	+	13.5	0.816	4	104.5	promoter-TSS (NM_001141982)	promoter-TSS (NM_001141982)	-187	NM_001141982	71684	Mm.28309	NM_030243	ENSMUSG00000036249	Rbm43	0610033I05Rik	RNA binding motif protein 43	protein-coding
1995	chr3	88621189	88621339	+	13.5	0.603	8	104	promoter-TSS (NM_001198912)	promoter-TSS (NM_001198912)	-130	NM_001198912	16800	Mm.239329	NM_008487	ENSMUSG00000028059	Arhgef2	AA408978|GEF|GEF-H1|GEFH1|LFP40|Lbcl1|Lfc|P40|mKIAA0651	rho/rac guanine nucleotide exchange factor (GEF) 2	protein-coding
4368	chr6	94500142	94500292	+	13.5	0.552	4	107.5	promoter-TSS (NM_026255)	promoter-TSS (NM_026255)	-97	NM_026255	67582	Mm.280725	NM_026255	ENSMUSG00000045100	Slc25a26	4930433D19Rik|4933433F13Rik|AW557176|D6Bwg0781e|Slc25a6	solute carrier family 25 (mitochondrial carrier, phosphate carrier), member 26	protein-coding
8046	chr11	116335361	116335511	+	13.5	0.726	7	101.5	promoter-TSS (NM_008240)	promoter-TSS (NM_008240)	-82	NM_008240	15223	Mm.378938	NM_008240	ENSMUSG00000034227	Foxj1	FKHL-13|HFH-4|Hfh4	forkhead box J1	protein-coding
11503	chr17	31855648	31855798	+	13.5	0.741	4	104.5	promoter-TSS (NM_010831)	promoter-TSS (NM_010831)	81	NM_010831	17691	Mm.290941	NM_010831	ENSMUSG00000024042	Sik1	Hrt-20|Msk|Sik|Sik-1|Snf1lk	salt inducible kinase 1	protein-coding
3501	chr5	32785469	32785619	+	13.5	0.789	2.5	102	promoter-TSS (NM_177298)	promoter-TSS (NM_177298)	82	NM_177298	320951	Mm.273765	NM_177298	ENSMUSG00000023452	Pisd	9030221M09Rik	phosphatidylserine decarboxylase	protein-coding
12391	chr19	38223961	38224111	+	13.5	0.805	4	102	promoter-TSS (NM_001081075)	promoter-TSS (NM_001081075)	96	NM_001081075	70567	Mm.30607	NM_001081075	ENSMUSG00000054237	Fra10ac1	5730455O13Rik|AI448293	FRA10AC1 homolog (human)	protein-coding
1043	chr2	26910836	26910986	+	13.5	0.692	4	102	promoter-TSS (NM_011513)	promoter-TSS (NM_011513)	104	NM_013721	27176	Mm.328601	NM_013721	ENSMUSG00000062647	Rpl7a	Surf3	ribosomal protein L7A	protein-coding
6684	chr9	103201882	103202032	+	13.5	0.83	4.5	101.5	exon (NM_009275, exon 1 of 7)	exon (NM_009275, exon 1 of 7)	108	NM_009275	20818	Mm.273053	NM_009275	ENSMUSG00000032553	Srprb	AA409543	signal recognition particle receptor, B subunit	protein-coding
5934	chr8	124897518	124897668	+	13.5	0.623	6	102	promoter-TSS (NM_001111141)	promoter-TSS (NM_001111141)	112	NM_198103	102058	Mm.347360	NM_198103	ENSMUSG00000074030	Exoc8	AI414418|EXO84|Exo84p|R74783|SEC84	exocyst complex component 8	protein-coding
1044	chr2	119112856	119113006	+	13.5	0.698	3	105	5' UTR (NM_011234, exon 1 of 10)	5' UTR (NM_011234, exon 1 of 10)	114	NM_011234	19361	Mm.330492	NM_011234	ENSMUSG00000027323	Rad51	AV304093|Rad51a|Reca	RAD51 recombinase	protein-coding
11082	chr16	31081243	31081393	+	13.5	0.665	3	106.5	exon (NM_198626, exon 1 of 4)	exon (NM_198626, exon 1 of 4)	114	NM_198626	268880	Mm.286693	NM_198626	ENSMUSG00000047434	Xxylt1	AI480653	xyloside xylosyltransferase 1	protein-coding
112	chr1	165763811	165763961	+	13.5	0.671	5	101.5	exon (NM_011804, exon 1 of 4)	exon (NM_011804, exon 1 of 4)	128	NR_149310	433375	Mm.294885	NM_011804	ENSMUSG00000040713	Creg1	AA755314|Creg	cellular repressor of E1A-stimulated genes 1	protein-coding
113	chr1	167284923	167285073	+	13.5	0.637	7	102	5' UTR (NM_030724, exon 1 of 7)	5' UTR (NM_030724, exon 1 of 7)	129	NM_030724	80914	Mm.280895	NM_030724	ENSMUSG00000026558	Uck2	AA407809|AI481316|AU018180|AU020720|TSA903|UK|UMK|Umpk	uridine-cytidine kinase 2	protein-coding
8047	chr11	54438244	54438394	+	13.5	0.625	5.5	103	exon (NM_173753, exon 1 of 18)	exon (NM_173753, exon 1 of 18)	140	NM_173753	216742	Mm.34087	NM_173753	ENSMUSG00000035992	Fnip1	A730024A03Rik|AI838773|AW557298	folliculin interacting protein 1	protein-coding
10576	chr15	10981826	10981976	+	13.5	0.921	4	102.5	exon (NM_008537, exon 1 of 5)	exon (NM_008537, exon 1 of 5)	145	NM_008537	17117	Mm.2787	NM_008537	ENSMUSG00000022244	Amacr	Macr1	alpha-methylacyl-CoA racemase	protein-coding
1045	chr2	156144303	156144453	+	13.5	0.639	8	107.5	promoter-TSS (NM_010911)	promoter-TSS (NM_010911)	145	NM_025946	67067	Mm.371623	NM_025946	ENSMUSG00000067847	Romo1	2010100O12Rik|AI853864	reactive oxygen species modulator 1	protein-coding
11080	chr16	17201269	17201419	+	13.5	0.672	7	102	intron (NM_009456, intron 1 of 3)	CpG	148	NM_009456	22195	Mm.3074	NM_009456	ENSMUSG00000038965	Ube2l3	C79827|UbcM4|Ubce7	ubiquitin-conjugating enzyme E2L 3	protein-coding
11502	chr17	71475113	71475263	+	13.5	0.639	4.5	103.5	5' UTR (NM_028887, exon 1 of 48)	5' UTR (NM_028887, exon 1 of 48)	155	NM_028887	74355	Mm.194450	NM_028887	ENSMUSG00000024054	Smchd1	4931400A14Rik|AW554188|MommeD1|mKIAA0650	SMC hinge domain containing 1	protein-coding
114	chr1	20820080	20820230	+	13.5	0.699	5.5	101.5	exon (NM_008563, exon 1 of 17)	exon (NM_008563, exon 1 of 17)	157	NM_008563	17215	Mm.4502	NM_008563	ENSMUSG00000041859	Mcm3	AL033361|C80350|Mcmd|P1|P1-MCM3|p1.m	minichromosome maintenance complex component 3	protein-coding
12014	chr18	61726099	61726249	+	13.5	0.75	2.5	102	promoter-TSS (NR_029432)	promoter-TSS (NR_029432)	157	NM_021296	17714	Mm.269657	NM_021296	ENSMUSG00000024580	Grpel2	mt-GrpE#2|mt-Grpel2	GrpE-like 2, mitochondrial	protein-coding
8045	chr11	74724150	74724300	+	13.5	0.663	6.5	101	promoter-TSS (NR_037610)	promoter-TSS (NR_037610)	159	NM_013625	18472	Mm.397111	NM_013625	ENSMUSG00000020745	Pafah1b1	LIS-1|Lis1|MMS10-U|Mdsh|Ms10u|Pafaha	platelet-activating factor acetylhydrolase, isoform 1b, subunit 1	protein-coding
8048	chr11	50210580	50210730	+	13.5	0.655	4	103.5	exon (NM_011018, exon 1 of 8)	exon (NM_011018, exon 1 of 8)	165	NM_011018	18412	Mm.40828	NM_011018	ENSMUSG00000015837	Sqstm1	A170|OSF-6|Osi|STAP|STONE14|p62	sequestosome 1	protein-coding
2604	chr4	139192992	139193142	+	13.5	0.779	4	102	intron (NM_001037761, intron 1 of 9)	CpG	168	NM_009798	12345	Mm.2945	NM_009798	ENSMUSG00000028745	Capzb	1700120C01Rik|AI325129|CPB1|CPB2|CPbeat2|CPbeta1|CPbeta2|Cappb1	capping protein (actin filament) muscle Z-line, beta	protein-coding
9540	chr13	119690447	119690597	+	13.5	0.733	5	103	intron (NM_001291439, intron 1 of 9)	CpG	171	NM_001291439	208715	Mm.61526	NM_145942	ENSMUSG00000093930	Hmgcs1	B130032C06Rik	3-hydroxy-3-methylglutaryl-Coenzyme A synthase 1	protein-coding
12389	chr19	8920489	8920639	+	13.5	0.783	2	108.5	5' UTR (NM_024256, exon 1 of 5)	5' UTR (NM_024256, exon 1 of 5)	171	NM_024256	72727	Mm.259	NM_024256	ENSMUSG00000071649	B3gat3	2810405M13Rik	beta-1,3-glucuronyltransferase 3 (glucuronosyltransferase I)	protein-coding
1042	chr2	103761023	103761173	+	13.5	0.72	5.5	102	5' UTR (NM_153126, exon 1 of 29)	5' UTR (NM_153126, exon 1 of 29)	172	NM_153126	98956	Mm.288005	NM_153126	ENSMUSG00000027185	Nat10	AI429152	N-acetyltransferase 10	protein-coding
1047	chr2	132263287	132263437	+	13.5	0.74	4	103.5	5' UTR (NM_138651, exon 1 of 13)	5' UTR (NM_138651, exon 1 of 13)	214	NM_001291040	110911	Mm.284503	NM_138651	ENSMUSG00000058793	Cds2	5730450N06Rik|5730460C18Rik|AI854580|D2Wsu127e	CDP-diacylglycerol synthase (phosphatidate cytidylyltransferase) 2	protein-coding
12390	chr19	60790336	60790486	+	13.5	0.678	6	106.5	intron (NM_010123, intron 1 of 21)	CpG	282	NM_010123	13669	Mm.2238	NM_010123	ENSMUSG00000024991	Eif3a	A830012B05Rik|Csma|Eif3|Eif3s10|mKIAA0139	eukaryotic translation initiation factor 3, subunit A	protein-coding
6683	chr9	53247695	53247845	+	13.5	0.624	6.5	102	intron (NM_029936, intron 1 of 17)	CpG	342	NM_029936	77591	Mm.133560	NM_029936	ENSMUSG00000053289	Ddx10	4632415A01Rik|AI646054	DEAD (Asp-Glu-Ala-Asp) box polypeptide 10	protein-coding
1994	chr3	90509069	90509219	+	13.5	0.671	7	108	intron (NM_001293777, intron 1 of 5)	C-rich|Low_complexity|Low_complexity	354	NM_001293778	66511	Mm.154136	NM_023215	ENSMUSG00000001017	Chtop	2500003M10Rik|Fop|Srag	chromatin target of PRMT1	protein-coding
11505	chr17	26508710	26508860	+	13.4	0.787	3	102	promoter-TSS (NM_013642)	promoter-TSS (NM_013642)	-313	NM_013642	19252	Mm.239041	NM_013642	ENSMUSG00000024190	Dusp1	3CH134|MKP1|Ptpn16|U19515|erp|mkp-1	dual specificity phosphatase 1	protein-coding
10577	chr15	59648324	59648474	+	13.4	0.748	5	105.5	promoter-TSS (NM_144549)	promoter-TSS (NM_144549)	-255	NM_144549	211770	Mm.40298	NM_144549	ENSMUSG00000032501	Trib1	A530090O15Rik|TRB-1|Trb1	tribbles pseudokinase 1	protein-coding
11084	chr16	32430663	32430813	+	13.4	0.717	5.5	103.5	promoter-TSS (NM_009981)	promoter-TSS (NM_009981)	-183	NM_009981	13026	Mm.98775	NM_009981	ENSMUSG00000005615	Pcyt1a	CTalpha|Cctalpha|Ctpct|Cttalpha	phosphate cytidylyltransferase 1, choline, alpha isoform	protein-coding
11506	chr17	30576358	30576508	+	13.4	0.582	1	100.5	promoter-TSS (NM_027060)	promoter-TSS (NM_027060)	-146	NM_172618	224671	Mm.41220	NM_027060	ENSMUSG00000062202	Btbd9	1700023F20Rik|4930402L05|AI464421	BTB (POZ) domain containing 9	protein-coding
6685	chr9	119401961	119402111	+	13.4	0.595	4	102	promoter-TSS (NM_001313757)	promoter-TSS (NM_001313757)	-142	NM_001313757	11481	Mm.8940	NM_007397	ENSMUSG00000061393	Acvr2b	4930516B21Rik|ActRIIB	activin receptor IIB	protein-coding
11085	chr16	20621238	20621388	+	13.4	0.6	8.5	101.5	promoter-TSS (NM_028420)	promoter-TSS (NM_028420)	-35	NM_028420	73047	Mm.425977	NM_028420	ENSMUSG00000051146	Camk2n2	2900075A18Rik	calcium/calmodulin-dependent protein kinase II inhibitor 2	protein-coding
5936	chr8	111536576	111536726	+	13.4	0.74	5.5	112	promoter-TSS (NM_001168621)	promoter-TSS (NM_001168621)	11	NM_001168621	170737	Mm.271578	NM_133206	ENSMUSG00000033545	Znrf1	B830022L21Rik|Rnf42|Zrfp1|nin283	zinc and ring finger 1	protein-coding
1050	chr2	127247982	127248132	+	13.4	0.76	4	103	promoter-TSS (NM_025296)	promoter-TSS (NM_025296)	82	NM_175145	69470	Mm.200889	NM_175145	ENSMUSG00000034850	Tmem127	2310003P10Rik|AI314202|AI317350	transmembrane protein 127	protein-coding
5938	chr8	106211068	106211218	+	13.4	0.662	4	101.5	promoter-TSS (NM_001007567)	promoter-TSS (NM_001007567)	89	NM_145404	214572	Mm.251804	NM_145404	ENSMUSG00000060098	Prmt7	4933402B05Rik|BC006705	protein arginine N-methyltransferase 7	protein-coding
8049	chr11	31671694	31671844	+	13.4	0.839	2.5	103	promoter-TSS (NM_001024919)	promoter-TSS (NM_001024919)	93	NM_001024919	69556	Mm.34183	NM_001024919	ENSMUSG00000044502	Bod1	2310022M17Rik|BOD2.1|Fam44b	biorientation of chromosomes in cell division 1	protein-coding
11083	chr16	57121735	57121885	+	13.4	0.604	6	101	promoter-TSS (NM_138599)	promoter-TSS (NM_138599)	96	NM_138599	28185	Mm.196933	NM_138599	ENSMUSG00000022752	Tomm70a	2610044B22Rik|D16Ium22|D16Ium22e|D16Wsu109e|Tom70|Tomm70|mKIAA0719	translocase of outer mitochondrial membrane 70A	protein-coding
12392	chr19	45006262	45006412	+	13.4	0.63	5.5	106	promoter-TSS (NM_153796)	promoter-TSS (NM_153796)	105	NM_053164	94067	Mm.44174	NM_053164	ENSMUSG00000025208	Mrpl43	4930442D21Rik|bMRP36a	mitochondrial ribosomal protein L43	protein-coding
1049	chr2	84714981	84715131	+	13.4	0.702	0.5	103.5	5' UTR (NM_144887, exon 1 of 12)	5' UTR (NM_144887, exon 1 of 12)	108	NM_144887	228136	Mm.288508	NM_144887	ENSMUSG00000034075	Zdhhc5	1110032A17Rik|AI451382|Zisp	zinc finger, DHHC domain containing 5	protein-coding
5937	chr8	85036950	85037100	+	13.4	0.683	3.5	101	promoter-TSS (NM_001122843)	promoter-TSS (NM_001122843)	110	NM_145390	212999	Mm.220357	NM_145390	ENSMUSG00000031691	Tnpo2	1110034O24Rik|AA414969|AI464345|AI852433|IPO3|Knpb2b|Kpnb2b|TRN2	transportin 2 (importin 3, karyopherin beta 2b)	protein-coding
7335	chr10	62651030	62651180	+	13.4	0.746	6	104	exon (NM_053183, exon 1 of 15)	exon (NM_053183, exon 1 of 15)	113	NM_053183	94213	Mm.114116	NM_053183	ENSMUSG00000020076	Ddx50	4933429B04Rik|8430408E17Rik|GU2|RH-II	DEAD (Asp-Glu-Ala-Asp) box polypeptide 50	protein-coding
1998	chr3	54735580	54735730	+	13.4	0.603	9.5	104.5	promoter-TSS (NM_027148)	promoter-TSS (NM_027148)	116	NM_025442	66248	Mm.144218	NM_025442	ENSMUSG00000036632	Alg5	1500026A19Rik|2600005J22Rik|AV009521|AV170001|AW545564	asparagine-linked glycosylation 5 (dolichyl-phosphate beta-glucosyltransferase)	protein-coding
11504	chr17	24936772	24936922	+	13.4	0.755	3	102.5	exon (NM_001163447, exon 1 of 32)	exon (NM_001163447, exon 1 of 32)	130	NM_013931	30957	Mm.43081	NM_013931	ENSMUSG00000024163	Mapk8ip3	BB120594|D17Wsu15e|JIP-3|JSAP1|JSAP1a|JSAP1b|JSAP1c|JSAP1d|Jip3|Syd2|mKIAA1066	mitogen-activated protein kinase 8 interacting protein 3	protein-coding
3503	chr5	146948717	146948867	+	13.4	0.762	6	101	exon (NM_025652, exon 1 of 9)	exon (NM_025652, exon 1 of 9)	135	NM_025652	66596	Mm.196528	NM_025652	ENSMUSG00000016503	Gtf3a	2010015D03Rik|2610111I01Rik|5330403M05Rik	general transcription factor III A	protein-coding
6687	chr9	96196349	96196499	+	13.4	0.606	4.5	100.5	5' UTR (NM_001184708, exon 1 of 10)	5' UTR (NM_001184708, exon 1 of 10)	149	NM_178667	211586	Mm.17977	NM_178667	ENSMUSG00000032411	Tfdp2	1110029I05Rik|A330080J22Rik|DP-3|DP3	transcription factor Dp 2	protein-coding
1051	chr2	121413566	121413716	+	13.4	0.687	7	100.5	promoter-TSS (NM_007952)	promoter-TSS (NM_007952)	151	NM_153075	212670	Mm.384318	NM_153075	ENSMUSG00000033486	Catsper2	-	cation channel, sperm associated 2	protein-coding
5939	chr8	56551215	56551365	+	13.4	0.738	0.5	103	promoter-TSS (NM_001009951)	promoter-TSS (NM_001009951)	156	NM_015791	50753	Mm.251174	NM_015791	ENSMUSG00000038206	Fbxo8	Fbx8	F-box protein 8	protein-coding
6689	chr9	98986460	98986610	+	13.4	0.744	2	102.5	intron (NM_011810, intron 1 of 4)	CpG	162	NM_001122851	23873	Mm.74605	NM_011810	ENSMUSG00000032463	Faim	-	Fas apoptotic inhibitory molecule	protein-coding
12393	chr19	36926171	36926321	+	13.4	0.72	1.5	103	5' UTR (NM_001080706, exon 1 of 38)	5' UTR (NM_001080706, exon 1 of 38)	167	NM_001080706	107182	Mm.295062	NM_001080706	ENSMUSG00000040565	Btaf1	AI414500|AI447930|E430027O22Rik|TAF170	B-TFIID TATA-box binding protein associated factor 1	protein-coding
5935	chr8	71676481	71676631	+	13.4	0.795	3.5	101.5	5' UTR (NM_010589, exon 1 of 25)	5' UTR (NM_010589, exon 1 of 25)	173	NM_010589	16453	Mm.249645	NM_010589	ENSMUSG00000031805	Jak3	fae|wil	Janus kinase 3	protein-coding
9541	chr13	104109365	104109515	+	13.4	0.733	4.5	102	promoter-TSS (NM_001361054)	promoter-TSS (NM_001361054)	174	NM_029447	75805	Mm.127692	NM_029447	ENSMUSG00000021710	Nln	4930472G13Rik|C79345	neurolysin (metallopeptidase M3 family)	protein-coding
115	chr1	191317867	191318017	+	13.4	0.841	1.5	105	exon (NM_025424, exon 1 of 4)	exon (NM_025424, exon 1 of 4)	176	NM_025424	66208	Mm.46444	NM_025424	ENSMUSG00000037499	Nenf	1110060M21Rik|SCIRP10|Spuf	neuron derived neurotrophic factor	protein-coding
6688	chr9	51008818	51008968	+	13.4	0.537	5	104.5	5' UTR (NM_178710, exon 1 of 16)	5' UTR (NM_178710, exon 1 of 16)	180	NM_178710	235344	Mm.104932	NM_178710	ENSMUSG00000037112	Sik2	G630080D20Rik|Snf1lk2	salt inducible kinase 2	protein-coding
7334	chr10	42761603	42761753	+	13.4	0.699	2.5	101.5	5' UTR (NM_153055, exon 1 of 21)	5' UTR (NM_153055, exon 1 of 21)	182	NM_001359285	140740	Mm.214344	NM_153055	ENSMUSG00000019802	Sec63	5730478J10Rik|AI649014|AW319215	SEC63-like (S. cerevisiae)	protein-coding
3504	chr5	33657710	33657860	+	13.4	0.752	2	101.5	promoter-TSS (NM_001310541)	promoter-TSS (NM_001310541)	192	NM_026698	68366	Mm.491151	NM_026698	ENSMUSG00000019295	Tmem129	0610039G24Rik|2410015J15Rik|AA409575	transmembrane protein 129	protein-coding
11086	chr16	87432336	87432486	+	13.4	0.71	4	103.5	TTS (NM_016924)	TTS (NM_016924)	195	NM_001081068	78913	Mm.249005	NM_001081068	ENSMUSG00000052299	Ltn1	4930528H02Rik|AV266914|C87237|Listerin|Rnf160|Zfp294	listerin E3 ubiquitin protein ligase 1	protein-coding
116	chr1	160212608	160212758	+	13.4	0.741	4.5	101	5' UTR (NM_009786, exon 1 of 6)	5' UTR (NM_009786, exon 1 of 6)	209	NM_009786	12301	Mm.10702	NM_009786	ENSMUSG00000014226	Cacybp	SIP	calcyclin binding protein	protein-coding
9157	chr12	108178865	108179015	+	13.4	0.515	10.5	100.5	promoter-TSS (NM_009832)	promoter-TSS (NM_009832)	344	NM_028262	52690	Mm.159185	NM_028262	ENSMUSG00000056770	Setd3	2610102I01Rik|2610305M23Rik|6030490B17Rik|D12Ertd771e	SET domain containing 3	protein-coding
5940	chr8	64947458	64947608	+	13.4	0.703	5.5	103	intron (NM_001163747, intron 1 of 4)	CpG	348	NM_028427	73067	Mm.294445	NM_028427	ENSMUSG00000025521	Tmem192	3110005G23Rik	transmembrane protein 192	protein-coding
117	chr1	34842544	34842694	+	13.4	0.648	1.5	102	intron (NM_001160236, intron 1 of 6)	CpG	431	NM_174997	214469	Mm.120151	NM_174997	ENSMUSG00000037503	Fam168b	Mani|mKIAA4042	family with sequence similarity 168, member B	protein-coding
4979	chr7	16273157	16273307	+	13.4	0.715	5.5	102	TTS (NM_001136471)	TTS (NM_001136471)	460	NM_001136270	66300	Mm.218698	NM_001136270	ENSMUSG00000091811	Inafm1	2610014I16Rik|Prr24	InaF motif containing 1	protein-coding
1052	chr2	163017012	163017162	+	13.3	0.778	2.5	101.5	promoter-TSS (NM_172150)	promoter-TSS (NM_172150)	-266	NM_172150	245866	Mm.34034	NM_172150	ENSMUSG00000017858	Ift52	BC037708|NGD5	intraflagellar transport 52	protein-coding
11087	chr16	3884352	3884502	+	13.3	0.643	6	100.5	promoter-TSS (NM_029090)	promoter-TSS (NM_029090)	-192	NM_001290689	74763	Mm.28403	NM_029090	ENSMUSG00000005982	Naa60	1200013P24Rik|AI315146|HAT4|Nat15|NatF	N(alpha)-acetyltransferase 60, NatF catalytic subunit	protein-coding
12395	chr19	53329498	53329648	+	13.3	0.675	1.5	103	promoter-TSS (NM_001360346)	promoter-TSS (NM_001360346)	-122	NM_001360347	17859	Mm.2154	NM_010847	ENSMUSG00000025025	Mxi1	Gm10197|Mad2|bHLHc11	MAX interactor 1, dimerization protein	protein-coding
9160	chr12	117843689	117843839	+	13.3	0.582	10	100.5	promoter-TSS (NM_146040)	promoter-TSS (NM_146040)	-97	NM_146040	217946	Mm.281149	NM_146040	ENSMUSG00000021175	Cdca7l	BC006933|JPO2	cell division cycle associated 7 like	protein-coding
122	chr1	33908093	33908243	+	13.3	0.581	9	103	promoter-TSS (NM_001276764)	promoter-TSS (NM_001276764)	-57	NM_001276764	13518	Mm.336625	NM_010081	ENSMUSG00000026131	Dst	2310001O04Rik|A830042E19Rik|AW554249|BP230|BPAG1-n|Bpag|Bpag1|Macf2|ah|athetoid|dt|mKIAA0728|nmf203|nmf339	dystonin	protein-coding
10069	chr14	55635527	55635677	+	13.3	0.656	5	103.5	promoter-TSS (NM_024267)	promoter-TSS (NM_024267)	82	NM_024267	75751	Mm.27546	NM_024267	ENSMUSG00000002319	Ipo4	8430408O15Rik|AA409693|Imp4a|RanBP4	importin 4	protein-coding
2606	chr4	155734822	155734972	+	13.3	0.604	4.5	100.5	promoter-TSS (NM_001101506)	promoter-TSS (NM_001101506)	93	NM_001101506	381582	Mm.379515	NM_001101506	ENSMUSG00000084845	Tmem240	EG381582|Gm5151	transmembrane protein 240	protein-coding
5943	chr8	111259016	111259166	+	13.3	0.663	5	107	exon (NM_009149, exon 1 of 26)	exon (NM_009149, exon 1 of 26)	111	NM_009149	20340	Mm.276271	NM_009149	ENSMUSG00000003316	Glg1	AI593353|AW537898|CFR|CFR-1|ESL-1|MG-160|MG160|Selel	golgi apparatus protein 1	protein-coding
124	chr1	191326021	191326171	+	13.3	0.676	5.5	101	intron (NM_025864, intron 1 of 7)	CpG	131	NM_025864	66950	Mm.236300	NM_025864	ENSMUSG00000026627	Tmem206	2310028N02Rik|AI118576	transmembrane protein 206	protein-coding
3505	chr5	31048355	31048505	+	13.3	0.738	2	105.5	promoter-TSS (NM_177870)	promoter-TSS (NM_177870)	132	NM_001177621	330064	Mm.205463	NM_177870	ENSMUSG00000006641	Slc5a6	E430023I20	solute carrier family 5 (sodium-dependent vitamin transporter), member 6	protein-coding
6691	chr9	86571634	86571784	+	13.3	0.84	4.5	105	promoter-TSS (NM_001145969)	promoter-TSS (NM_001145969)	133	NM_028352	109785	Mm.390201	NM_028352	ENSMUSG00000056131	Pgm3	2810473H05Rik|Agm1|BB187688|C77933|PAGM|Pgm-3	phosphoglucomutase 3	protein-coding
119	chr1	93512165	93512315	+	13.3	0.711	8	100.5	intron (NM_145519, intron 1 of 26)	intron (NM_145519, intron 1 of 26)	136	NM_145519	227377	Mm.243091	NM_145519	ENSMUSG00000034066	Farp2	AI465173|BC009153|D030026M03Rik|Fir|mKIAA0793	FERM, RhoGEF and pleckstrin domain protein 2	protein-coding
8051	chr11	43433793	43433943	+	13.3	0.822	3	102	intron (NM_198936, intron 1 of 15)	CpG	137	NM_148673	193116	Mm.28200	NM_148673	ENSMUSG00000020409	Slu7	AU018913|D11Ertd730e|D3Bwg0878e	SLU7 splicing factor homolog (S. cerevisiae)	protein-coding
5944	chr8	106210720	106210870	+	13.3	0.693	5.5	100	promoter-TSS (NM_145404)	promoter-TSS (NM_145404)	138	NR_152744	66432	Mm.269029	NM_001007567	ENSMUSG00000033106	Slc7a6os	2010007L18Rik|2400002F02Rik	solute carrier family 7, member 6 opposite strand	protein-coding
8050	chr11	120713549	120713699	+	13.3	0.668	2.5	102	promoter-TSS (NM_153545)	promoter-TSS (NM_153545)	143	NM_016665	20892	Mm.259716	NM_016665	ENSMUSG00000025144	Cenpx	Stra13	centromere protein X	protein-coding
10579	chr15	80977838	80977988	+	13.3	0.784	3	105	intron (NM_001357669, intron 1 of 20)	CpG	148	NM_134091	105835	Mm.274943	NM_134091	ENSMUSG00000042303	Sgsm3	1810012I01Rik|AI428557|BB175482|Cip85|R75178|RUSC3|Rutbc3	small G protein signaling modulator 3	protein-coding
12394	chr19	10881519	10881669	+	13.3	0.744	2.5	102	intron (NM_134142, intron 1 of 3)	intron (NM_134142, intron 1 of 3)	149	NM_134142	68539	Mm.251890	NM_134142	ENSMUSG00000034659	Tmem109	1110006I15Rik|AA958958|C77652	transmembrane protein 109	protein-coding
8052	chr11	58938675	58938825	+	13.3	0.722	7.5	101.5	exon (NM_022423, exon 1 of 4)	exon (NM_022423, exon 1 of 4)	156	NM_022423	108660	Mm.249986	NM_022423	ENSMUSG00000020496	Rnf187	2410016F01Rik|AB030190|RACO-1	ring finger protein 187	protein-coding
11507	chr17	56326131	56326281	+	13.3	0.749	2	105	5' UTR (NM_001357909, exon 1 of 22)	5' UTR (NM_001357909, exon 1 of 22)	156	NM_172132	193796	Mm.45047	NM_172132	ENSMUSG00000024201	Kdm4b	4732474L06Rik|Jmjd2b	lysine (K)-specific demethylase 4B	protein-coding
120	chr1	82839543	82839693	+	13.3	0.682	9	102	5' UTR (NM_010472, exon 1 of 13)	5' UTR (NM_010472, exon 1 of 13)	158	NM_001310713	15463	Mm.392569	NM_010472	ENSMUSG00000026159	Agfg1	AU045498|C130049H11Rik|C85612|D730048C23Rik|Hrb|RAB|Rip	ArfGAP with FG repeats 1	protein-coding
3506	chr5	122264224	122264374	+	13.3	0.771	3	100.5	exon (NM_001039153, exon 1 of 14)	exon (NM_001039153, exon 1 of 14)	161	NR_104441	654470	Mm.28804	NM_001039153	ENSMUSG00000038593	Tctn1	G730031O11Rik|Tect1	tectonic family member 1	protein-coding
7336	chr10	42276498	42276648	+	13.3	0.718	2.5	101	5' UTR (NM_019740, exon 1 of 4)	5' UTR (NM_019740, exon 1 of 4)	169	NM_019740	56484	Mm.338613	NM_019740	ENSMUSG00000048756	Foxo3	1110048B16Rik|2010203A17Rik|C76856|FKHRL1|Fkhr2|Foxo3a	forkhead box O3	protein-coding
121	chr1	13373831	13373981	+	13.3	0.645	4	100	intron (NM_008678, intron 1 of 22)	CpG	177	NM_008678	17978	Mm.2537	NM_008678	ENSMUSG00000005886	Ncoa2	D1Ertd433e|GRIP-1|Grip1|KAT13C|NCoA-2|SRC-2|TIF2|bHLHe75	nuclear receptor coactivator 2	protein-coding
9542	chr13	24831774	24831924	+	13.3	0.661	7.5	100.5	promoter-TSS (NM_025790)	promoter-TSS (NM_025790)	190	NM_019551	56196	Mm.427162	NM_019551	ENSMUSG00000035958	Tdp2	D13Ertd656e|Ttrap	tyrosyl-DNA phosphodiesterase 2	protein-coding
11088	chr16	16896613	16896763	+	13.3	0.787	7	100.5	intron (NM_176833, intron 1 of 7)	intron (NM_176833, intron 1 of 7)	219	NM_176833	68606	Mm.230296	NM_176833	ENSMUSG00000026181	Ppm1f	1110021B16Rik|4933427B07Rik|CaMKPase|Popx2|mKIAA0015	protein phosphatase 1F (PP2C domain containing)	protein-coding
5942	chr8	120101160	120101310	+	13.3	0.579	7.5	101	5' UTR (NM_133967, exon 1 of 8)	5' UTR (NM_133967, exon 1 of 8)	237	NM_133967	102193	Mm.240076	NM_133967	ENSMUSG00000031823	Zdhhc7	AL024087|Gramp2	zinc finger, DHHC domain containing 7	protein-coding
9161	chr12	11266199	11266349	+	13.3	0.681	4	100.5	promoter-TSS (NM_177331)	promoter-TSS (NM_177331)	388	NM_025695	67241	Mm.173953	NM_025695	ENSMUSG00000020608	Smc6	2810489L22Rik|3830418C19Rik|AA990493|AU018782|AW742439|SMC-6|Smc6l1|mKIAA4103	structural maintenance of chromosomes 6	protein-coding
3511	chr5	76951017	76951167	+	13.2	0.753	1.5	103	promoter-TSS (NM_001356973)	promoter-TSS (NM_001356973)	-210	NM_001356974	67054	Mm.182931	NM_025939	ENSMUSG00000029247	Paics	2610511I09Rik|ADE2H1|AIRC|PAIS	phosphoribosylaminoimidazole carboxylase, phosphoribosylaminoribosylaminoimidazole, succinocarboxamide synthetase	protein-coding
1054	chr2	167932061	167932211	+	13.2	0.688	3	99.5	promoter-TSS (NM_011201)	promoter-TSS (NM_011201)	-191	NM_011201	19246	Mm.277916	NM_011201	ENSMUSG00000027540	Ptpn1	PTP-1B|PTP-HA2|PTP1B	protein tyrosine phosphatase, non-receptor type 1	protein-coding
3509	chr5	93093224	93093374	+	13.2	0.608	2.5	100	promoter-TSS (NM_001347377)	promoter-TSS (NM_001347377)	-117	NM_001347377	52398	Mm.394184	NM_001009818	ENSMUSG00000058013	2019-09-11	6230410I01Rik|AW548875|D5Ertd606e	septin 11	protein-coding
9165	chr12	101028930	101029080	+	13.2	0.596	11.5	108.5	promoter-TSS (NM_001362342)	promoter-TSS (NM_001362342)	-114	NM_001362342	68339	Mm.156217	NM_026681	ENSMUSG00000021182	Ccdc88c	0610010D24Rik|AV000935|AW324073|Daple|mKIAA1509	coiled-coil domain containing 88C	protein-coding
1053	chr2	35979589	35979739	+	13.2	0.676	4	103.5	promoter-TSS (NM_029774)	promoter-TSS (NM_029774)	-40	NM_029774	74410	Mm.21591	NM_028921	ENSMUSG00000026885	Ttll11	4932702F08Rik|4933424A20Rik|AU043211|D2Ertd624e	tubulin tyrosine ligase-like family, member 11	protein-coding
11093	chr16	55895236	55895386	+	13.2	0.733	4	103.5	promoter-TSS (NM_001134457)	promoter-TSS (NM_001134457)	-32	NM_001134457	385658	Mm.310635	NM_001134457	ENSMUSG00000075033	Nxpe3	Fam55c|Gm1752|Gm611	neurexophilin and PC-esterase domain family, member 3	protein-coding
128	chr1	93754940	93755090	+	13.2	0.563	6.5	99.5	promoter-TSS (NM_025920)	promoter-TSS (NM_025920)	-18	NM_174874	66615	Mm.29087	NM_174874	ENSMUSG00000026280	Atg4b	2510009N07Rik|AW048066|Apg4b|Atg4bl|Autl1	autophagy related 4B, cysteine peptidase	protein-coding
2608	chr4	133130599	133130749	+	13.2	0.767	4	101.5	promoter-TSS (NM_153423)	promoter-TSS (NM_153423)	41	NM_153423	242687	Mm.23566	NM_153423	ENSMUSG00000028868	Wasf2	AW742646|D4Ertd13e|WAVE2	WAS protein family, member 2	protein-coding
127	chr1	190911623	190911773	+	13.2	0.65	3	100	promoter-TSS (NM_178775)	promoter-TSS (NM_178775)	72	NM_178775	320119	Mm.220912	NM_178775	ENSMUSG00000089872	Rps6kc1	AA682037|B130003F20Rik|C80612|Rpk118	ribosomal protein S6 kinase polypeptide 1	protein-coding
1060	chr2	29619730	29619880	+	13.2	0.706	5	107	promoter-TSS (NM_001039087)	promoter-TSS (NM_001039087)	85	NM_054050	107746	Mm.298274	NM_054050	ENSMUSG00000039844	Rapgef1	4932418O06Rik|C3G|Grf2	Rap guanine nucleotide exchange factor (GEF) 1	protein-coding
4981	chr7	81829266	81829416	+	13.2	0.641	6	104.5	promoter-TSS (NM_146193)	promoter-TSS (NM_146193)	90	NM_146193	83962	Mm.439893	NM_146193	ENSMUSG00000025103	Btbd1	1190005H08Rik	BTB (POZ) domain containing 1	protein-coding
1057	chr2	180920769	180920919	+	13.2	0.717	5	103	promoter-TSS (NM_173761)	promoter-TSS (NM_173761)	92	NM_173761	228994	Mm.30205	NM_173761	ENSMUSG00000038848	Ythdf1	2210410K23Rik|8030473O16	YTH domain family 1	protein-coding
9167	chr12	28750226	28750376	+	13.2	0.773	3.5	100.5	promoter-TSS (NM_001161410)	promoter-TSS (NM_001161410)	93	NM_001161410	217449	Mm.132006	NM_178811	ENSMUSG00000020628	Trappc12	CGI-87|D930014A20Rik|Ttc15	trafficking protein particle complex 12	protein-coding
7338	chr10	14705308	14705458	+	13.2	0.846	0.5	106.5	promoter-TSS (NR_045824)	promoter-TSS (NR_045824)	106	NM_025418	66201	Mm.227983	NM_025418	ENSMUSG00000019868	Vta1	1110001D18Rik|1110059P08Rik|AU040813|C85340|LIP5|SBP1	vesicle (multivesicular body) trafficking 1	protein-coding
5948	chr8	4253136	4253286	+	13.2	0.746	6	99.5	exon (NM_133968, exon 1 of 5)	exon (NM_133968, exon 1 of 5)	109	NM_133968	102209	Mm.28452	NM_133968	ENSMUSG00000011837	Snapc2	0610007H10Rik|AU015675	small nuclear RNA activating complex, polypeptide 2	protein-coding
10581	chr15	81871708	81871858	+	13.2	0.804	0	99.5	promoter-TSS (NM_080633)	promoter-TSS (NM_080633)	109	NM_026737	68479	Mm.271715	NM_026737	ENSMUSG00000061360	Phf5a	1110007B08Rik	PHD finger protein 5A	protein-coding
9164	chr12	51691001	51691151	+	13.2	0.581	6.5	103	5' UTR (NM_021710, exon 1 of 6)	5' UTR (NM_021710, exon 1 of 6)	110	NM_021710	11782	Mm.386749	NM_021710	ENSMUSG00000020955	Ap4s1	AI314282	adaptor-related protein complex AP-4, sigma 1	protein-coding
6692	chr9	106891752	106891902	+	13.2	0.774	1.5	102	TTS (NM_153413)	TTS (NM_153413)	111	NM_029103	74840	Mm.29778	NM_029103	ENSMUSG00000032575	Manf	3230402M22Rik|AA407711|AA408789|AA673178|Armet|D17914|D18Mgi17	mesencephalic astrocyte-derived neurotrophic factor	protein-coding
11090	chr16	10835099	10835249	+	13.2	0.839	7	110.5	exon (NM_001162932, exon 1 of 2)	exon (NM_001162932, exon 1 of 2)	115	NM_001162932	223970	Mm.325777	NM_001033278	ENSMUSG00000037991	Rmi2	A630055G03Rik|Gm537|Gm929	RecQ mediated genome instability 2	protein-coding
6698	chr9	122865814	122865964	+	13.2	0.853	2	99.5	intron (NM_001359935, intron 1 of 6)	CpG	117	NM_173364	235682	Mm.326477	NM_173364	ENSMUSG00000047036	Zfp445	AW610627|ZNF168|Znf445|mszf29|mszf50	zinc finger protein 445	protein-coding
6696	chr9	104062927	104063077	+	13.2	0.69	2	102	promoter-TSS (NM_175324)	promoter-TSS (NM_175324)	119	NM_025692	66663	Mm.224935	NM_025692	ENSMUSG00000032557	Uba5	5730525G14Rik|AW240750|Ube1dc1	ubiquitin-like modifier activating enzyme 5	protein-coding
7337	chr10	61648666	61648816	+	13.2	0.715	7	101	exon (NM_026438, exon 1 of 11)	exon (NM_026438, exon 1 of 11)	120	NM_026438	67895	Mm.28897	NM_026438	ENSMUSG00000020089	Ppa1	2010317E03Rik|Pyp	pyrophosphatase (inorganic) 1	protein-coding
4369	chr6	143167276	143167426	+	13.2	0.648	3.5	102.5	5' UTR (NM_029250, exon 1 of 8)	5' UTR (NM_029250, exon 1 of 8)	121	NM_029250	75320	Mm.272548	NM_029250	ENSMUSG00000030275	Etnk1	1110061E11Rik|4930555L11Rik|AI195356|AI841245|C80956|D6Ertd3e|EKI1	ethanolamine kinase 1	protein-coding
4980	chr7	122020989	122021139	+	13.2	0.799	2	103	exon (NM_028758, exon 1 of 17)	exon (NM_028758, exon 1 of 17)	134	NM_028758	74105	Mm.29619	NM_028758	ENSMUSG00000030872	Gga2	1200007E24Rik|mKIAA1080	golgi associated, gamma adaptin ear containing, ARF binding protein 2	protein-coding
6697	chr9	50603639	50603789	+	13.2	0.707	5.5	101.5	promoter-TSS (NM_013897)	promoter-TSS (NM_013897)	135	NM_025848	66925	Mm.10406	NM_025848	ENSMUSG00000000171	Sdhd	3110001M13Rik|AVLL5809|C78570|PRO19626	succinate dehydrogenase complex, subunit D, integral membrane protein	protein-coding
1059	chr2	130906556	130906706	+	13.2	0.62	10.5	99.5	promoter-TSS (NR_015523)	promoter-TSS (NR_015523)	136	NM_009730	11990	Mm.119936	NM_009730	ENSMUSG00000027312	Atrn	AW558010|Mgca|mg	attractin	protein-coding
5946	chr8	85840737	85840887	+	13.2	0.598	6.5	99.5	promoter-TSS (NM_199446)	promoter-TSS (NM_199446)	137	NM_028007	71927	Mm.61018	NM_028007	ENSMUSG00000031703	Itfg1	2310047C21Rik|AI314457|Cda08|D8Wsu49e	integrin alpha FG-GAP repeat containing 1	protein-coding
126	chr1	153487446	153487596	+	13.2	0.649	5	100.5	intron (NM_007842, intron 1 of 27)	CpG	139	NM_007842	13211	Mm.20000	NM_007842	ENSMUSG00000042699	Dhx9	AI326842|Ddx9|HEL-5|NDHII|RHA|mHEL-5	DEAH (Asp-Glu-Ala-His) box polypeptide 9	protein-coding
9163	chr12	17690875	17691025	+	13.2	0.688	4.5	101	5' UTR (NM_001361645, exon 1 of 5)	5' UTR (NM_001361645, exon 1 of 5)	141	NM_001361645	53602	Mm.313619	NM_016677	ENSMUSG00000071379	Hpcal1	NVL-3|NVP-3|Nvp3|VILIP3|Vnsl3|Vsnl3	hippocalcin-like 1	protein-coding
12396	chr19	5771203	5771353	+	13.2	0.69	3	102	exon (NM_001361921, exon 1 of 17)	exon (NM_001361921, exon 1 of 17)	141	NM_001361922	78891	Mm.276063	NM_023912	ENSMUSG00000024941	Scyl1	2810011O19Rik|C85140|Ntkl|mdf|mfd|p105	SCY1-like 1 (S. cerevisiae)	protein-coding
3508	chr5	24030472	24030622	+	13.2	0.744	2.5	102.5	promoter-TSS (NM_001310471)	promoter-TSS (NM_001310471)	143	NM_053090	84652	Mm.304976	NM_053090	ENSMUSG00000028995	Fam126a	AB030242|Drctnnb1a	family with sequence similarity 126, member A	protein-coding
11092	chr16	32079124	32079274	+	13.2	0.691	8	99.5	5' UTR (NM_177326, exon 1 of 15)	5' UTR (NM_177326, exon 1 of 15)	143	NM_177326	224105	Mm.234204	NM_177326	ENSMUSG00000022781	Pak2	5330420P17Rik|A130002K10Rik|AI836325|D16Ertd269e|PAK-2|mKIAA4182	p21 (RAC1) activated kinase 2	protein-coding
11089	chr16	32099508	32099658	+	13.2	0.705	7	99.5	promoter-TSS (NM_025892)	promoter-TSS (NM_025892)	144	NM_024464	72084	Mm.37613	NM_024464	ENSMUSG00000023791	Pigx	2010319C14Rik|PIG-X	phosphatidylinositol glycan anchor biosynthesis, class X	protein-coding
1055	chr2	164804656	164804806	+	13.2	0.712	5.5	99.5	promoter-TSS (NM_178375)	promoter-TSS (NM_178375)	150	NM_133240	170789	Mm.277878	NM_133240	ENSMUSG00000017307	Acot8	PTE-2|Pte1	acyl-CoA thioesterase 8	protein-coding
10580	chr15	25413537	25413687	+	13.2	0.742	3	103.5	promoter-TSS (NR_027376)	promoter-TSS (NR_027376)	152	NM_027395	70350	Mm.29586	NM_027395	ENSMUSG00000045763	Basp1	2610024P12Rik|CAP-23|CAP23|Ckap3|NAP-22|NAP22	brain abundant, membrane attached signal protein 1	protein-coding
130	chr1	118321922	118322072	+	13.2	0.775	3	100.5	exon (NM_026472, exon 1 of 7)	exon (NM_026472, exon 1 of 7)	154	NM_026472	67949	Mm.280311	NM_026472	ENSMUSG00000026377	Nifk	AI852665|C130020J04Rik|Mki67ip	nucleolar protein interacting with the FHA domain of MKI67	protein-coding
3510	chr5	33629406	33629556	+	13.2	0.712	3.5	106	5' UTR (NM_178390, exon 1 of 6)	5' UTR (NM_178390, exon 1 of 6)	154	NM_178390	74504	Mm.294695	NM_178390	ENSMUSG00000037339	Fam53a	2410018C17Rik|5430419M09Rik|Dntnp	family with sequence similarity 53, member A	protein-coding
4982	chr7	80901039	80901189	+	13.2	0.703	3	101.5	non-coding (NR_027976, exon 1 of 7)	non-coding (NR_027976, exon 1 of 7)	155	NR_152101	71968	Mm.274226	NM_028026	ENSMUSG00000025722	Wdr73	1200011I23Rik|2410008B13Rik|AI848574|C85352	WD repeat domain 73	protein-coding
11091	chr16	50432159	50432309	+	13.2	0.736	5.5	100	intron (NM_027444, intron 1 of 16)	CpG	155	NM_027444	70508	Mm.28940	NM_027444	ENSMUSG00000022641	Bbx	5530401J07Rik|5730403O13Rik	bobby sox HMG box containing	protein-coding
3507	chr5	100416003	100416153	+	13.2	0.707	6.5	100.5	intron (NM_001359344, intron 1 of 26)	CpG	156	NM_001359344	69162	Mm.18634	NM_026969	ENSMUSG00000035325	Sec31a	1810024J13Rik|ABP125|ABP130|AU042160|HSPC275|Sec31l1	Sec31 homolog A (S. cerevisiae)	protein-coding
6693	chr9	75441605	75441755	+	13.2	0.718	4	103	intron (NM_001039522, intron 1 of 11)	CpG	156	NM_001039522	235497	Mm.41508	NM_001006122	ENSMUSG00000042487	Leo1	Gm185	Leo1, Paf1/RNA polymerase II complex component	protein-coding
11094	chr16	56029482	56029632	+	13.2	0.617	8.5	99.5	intron (NM_001356449, intron 1 of 5)	CpG	160	NM_001356448	76302	Mm.310642	NM_001024622	ENSMUSG00000071533	Pcnp	1110018D06Rik|AI647035	PEST proteolytic signal containing nuclear protein	protein-coding
1063	chr2	157737487	157737637	+	13.2	0.781	3.5	103	intron (NM_025680, intron 1 of 15)	CpG	161	NM_025680	66642	Mm.45193	NM_025680	ENSMUSG00000027649	Ctnnbl1	5730471K09Rik|NAP|NYD-SP19|P14L	catenin, beta like 1	protein-coding
8056	chr11	20112708	20112858	+	13.2	0.709	8	100	intron (NM_146243, intron 1 of 8)	CpG	168	NM_146243	66713	Mm.259045	NM_146243	ENSMUSG00000020152	Actr2	4921510D23Rik|AA409782|Arp2|D6Ertd746e	ARP2 actin-related protein 2	protein-coding
1062	chr2	92459548	92459698	+	13.2	0.694	4.5	100.5	5' UTR (NM_211358, exon 1 of 2)	5' UTR (NM_211358, exon 1 of 2)	171	NM_211358	228368	Mm.273990	NM_145832	ENSMUSG00000049922	Slc35c1	E430007K15Rik|fuct1	solute carrier family 35, member C1	protein-coding
5947	chr8	84257078	84257228	+	13.2	0.697	2.5	100	TTS (NM_001294281)	TTS (NM_001294281)	171	NM_026423	67873	Mm.278085	NM_026423	ENSMUSG00000004996	Mri1	2410018C20Rik	methylthioribose-1-phosphate isomerase 1	protein-coding
125	chr1	75141439	75141589	+	13.2	0.651	7.5	99.5	5' UTR (NM_001356264, exon 1 of 8)	5' UTR (NM_001356264, exon 1 of 8)	177	NM_001356264	69171	Mm.28193	NM_026977	ENSMUSG00000033159	Cnppd1	1810031K17Rik|AU043960	cyclin Pas1/PHO80 domain containing 1	protein-coding
9543	chr13	52929423	52929573	+	13.2	0.75	2.5	102	exon (NM_016709, exon 1 of 10)	exon (NM_016709, exon 1 of 10)	179	NM_016709	11992	Mm.252034	NM_016709	ENSMUSG00000021460	Auh	C77140|W91705	AU RNA binding protein/enoyl-coenzyme A hydratase	protein-coding
6695	chr9	79793176	79793326	+	13.2	0.691	2.5	99.5	promoter-TSS (NR_040734)	promoter-TSS (NR_040734)	179	NM_133718	69981	Mm.486324	NM_133718	ENSMUSG00000032328	Tmem30a	2010200I23Rik|AW540225|Cdc50a|D9Wsu20e	transmembrane protein 30A	protein-coding
2607	chr4	134468430	134468580	+	13.2	0.653	3	99	intron (NM_019641, intron 1 of 4)	CpG	185	NM_019641	16765	Mm.378957	NM_019641	ENSMUSG00000028832	Stmn1	19k|Lag|Lap18|Op18|P18|P19|Pig|Pp17|Pp18|Pp19|Pr22|Smn	stathmin 1	protein-coding
1056	chr2	31572796	31572946	+	13.2	0.716	11	102	exon (NM_001033389, exon 1 of 18)	exon (NM_001033389, exon 1 of 18)	220	NM_001290548	320267	Mm.207261	NM_001033389	ENSMUSG00000026843	Fubp3	A330051M14Rik|AV006371|FBP3|Marta2	far upstream element (FUSE) binding protein 3	protein-coding
1061	chr2	157134895	157135045	+	13.2	0.673	5	106	exon (NM_018851, exon 1 of 16)	exon (NM_018851, exon 1 of 16)	252	NM_001139520	56045	Mm.248478	NM_018851	ENSMUSG00000027639	Samhd1	E330031J07Rik|Mg11	SAM domain and HD domain, 1	protein-coding
8058	chr11	74896657	74896807	+	13.2	0.568	8	100	intron (NM_197943, intron 1 of 22)	CpG	348	NM_197943	97761	Mm.245894	NM_197943	ENSMUSG00000038351	Sgsm2	D630003G22Rik|R74628|Rutbc1|mKIAA0397	small G protein signaling modulator 2	protein-coding
8057	chr11	93968094	93968244	+	13.2	0.677	2.5	102.5	intron (NM_008704, intron 1 of 4)	intron (NM_008704, intron 1 of 4)	352	NM_008704	18102	Mm.439702	NM_008704	ENSMUSG00000037601	Nme1	AL024257|NDPK-A|NM23-M1|NM23A	NME/NM23 nucleoside diphosphate kinase 1	protein-coding
8053	chr11	82781424	82781574	+	13.2	0.582	6.5	100	promoter-TSS (NR_126067)	promoter-TSS (NR_126067)	390	NM_001291246	16882	Mm.277136	NM_010716	ENSMUSG00000020697	Lig3	D11Wsu78e	ligase III, DNA, ATP-dependent	protein-coding
2000	chr3	55112538	55112688	+	13.2	0.625	2	101.5	intron (NM_001144987, intron 1 of 8)	intron (NM_001144987, intron 1 of 8)	447	NM_001144987	229285	Mm.235523	NM_144895	ENSMUSG00000036580	Spg20	AI840044|C79168|SPARTIN|Spart|TAHCCP1|mKIAA0610	spastic paraplegia 20, spartin (Troyer syndrome) homolog (human)	protein-coding
6694	chr9	59485809	59485959	+	13.2	0.602	5.5	99.5	intron (NM_019927, intron 1 of 13)	CpG	490	NM_019927	23806	Mm.305925	NM_019927	ENSMUSG00000025234	Arih1	AU021774|Ari|Ari1|Hari|Hhari|Ubch7bp|Uip77	ariadne RBR E3 ubiquitin protein ligase 1	protein-coding
9169	chr12	111038883	111039033	+	13.1	0.663	7.5	98.5	promoter-TSS (NM_198023)	promoter-TSS (NM_198023)	-840	NM_198023	217864	Mm.23808	NM_198023	ENSMUSG00000037896	Rcor1	5730409O11|6720480E22Rik|AU042633|D12Wsu95e|Rocr1|mKIAA0071	REST corepressor 1	protein-coding
2609	chr4	115737805	115737955	+	13.1	0.753	3.5	103	promoter-TSS (NM_172698)	promoter-TSS (NM_172698)	-193	NM_172698	230648	Mm.283565	NM_172698	ENSMUSG00000034210	Efcab14	4732418C07Rik	EF-hand calcium binding domain 14	protein-coding
9168	chr12	87147760	87147910	+	13.1	0.684	5.5	101.5	promoter-TSS (NM_153415)	promoter-TSS (NM_153415)	67	NM_153415	217734	Mm.388249	NM_153415	ENSMUSG00000034126	Pomt2	-	protein-O-mannosyltransferase 2	protein-coding
2610	chr4	134930989	134931139	+	13.1	0.611	4.5	104.5	promoter-TSS (NM_026780)	promoter-TSS (NM_026780)	84	NM_026780	68592	Mm.29989	NM_026780	ENSMUSG00000028821	Syf2	1110018L13Rik|Cbpin|D4Bwg1551e|Gcipip|Ntc31|mp29|p29	SYF2 homolog, RNA splicing factor (S. cerevisiae)	protein-coding
3513	chr5	124629075	124629225	+	13.1	0.725	2	100	promoter-TSS (NM_011596)	promoter-TSS (NM_011596)	98	NM_011596	21871	Mm.1158	NM_011596	ENSMUSG00000038023	Atp6v0a2	8430408C20Rik|AI385560|ATP6a2|AW489264|Atp6n1d|Atp6n2|C76904|ISF|J6B7|SHIF|Stv1|TJ6M|TJ6s|Tj6|V-ATPase 116 kDa|V-ATPase a2	ATPase, H+ transporting, lysosomal V0 subunit A2	protein-coding
4983	chr7	30169567	30169717	+	13.1	0.829	1.5	99	promoter-TSS (NM_001357557)	promoter-TSS (NM_001357557)	99	NM_001357557	26465	Mm.446516	NM_011980	ENSMUSG00000037029	Zfp146	OZF|Znf146	zinc finger protein 146	protein-coding
3512	chr5	31220370	31220520	+	13.1	0.65	5	98.5	promoter-TSS (NM_008014)	promoter-TSS (NM_008014)	100	NM_008014	14208	Mm.14501	NM_008014	ENSMUSG00000029147	Ppm1g	AI385652|Fin13	protein phosphatase 1G (formerly 2C), magnesium-dependent, gamma isoform	protein-coding
11095	chr16	35490685	35490835	+	13.1	0.749	3	99.5	exon (NM_028295, exon 1 of 17)	exon (NM_028295, exon 1 of 17)	113	NM_028295	72599	Mm.71015	NM_028295	ENSMUSG00000022844	Pdia5	2700053F16Rik|AU015525|Pdir	protein disulfide isomerase associated 5	protein-coding
131	chr1	43098750	43098900	+	13.1	0.669	8	100.5	promoter-TSS (NM_001013025)	promoter-TSS (NM_001013025)	115	NM_133818	98404	Mm.28817	NM_133818	ENSMUSG00000010290	AI597479	-	expressed sequence AI597479	protein-coding
8060	chr11	102924931	102925081	+	13.1	0.845	2	98.5	5' UTR (NM_197959, exon 1 of 16)	5' UTR (NM_197959, exon 1 of 16)	118	NM_197959	70218	Mm.32084	NM_197959	ENSMUSG00000051378	Kif18b	3000004C01Rik	kinesin family member 18B	protein-coding
1064	chr2	166713633	166713783	+	13.1	0.773	2	114.5	exon (NM_177782, exon 1 of 40)	exon (NM_177782, exon 1 of 40)	124	NM_177782	277360	Mm.34420	NM_177782	ENSMUSG00000039621	Prex1	G630042G04|P-REX1|Setd6	phosphatidylinositol-3,4,5-trisphosphate-dependent Rac exchange factor 1	protein-coding
1066	chr2	121140478	121140628	+	13.1	0.787	2.5	101.5	exon (NM_177846, exon 1 of 1)	exon (NM_177846, exon 1 of 1)	125	NM_001290811	75894	Mm.384805	NM_029475	ENSMUSG00000027259	Adal	4930578F03Rik	adenosine deaminase-like	protein-coding
8059	chr11	114675527	114675677	+	13.1	0.719	2	100	exon (NM_053273, exon 1 of 14)	exon (NM_053273, exon 1 of 14)	134	NM_053273	117160	Mm.271934	NM_053273	ENSMUSG00000034714	Ttyh2	1110001A03Rik	tweety family member 2	protein-coding
7339	chr10	50592742	50592892	+	13.1	0.797	4	106	5' UTR (NM_198007, exon 1 of 42)	5' UTR (NM_198007, exon 1 of 42)	148	NM_198007	77987	Mm.222497	NM_198007	ENSMUSG00000038774	Ascc3	ASC1p200|B630009I04Rik|BC023451|D430001L07Rik|D630041L21|Helic1|RNAH	activating signal cointegrator 1 complex subunit 3	protein-coding
1065	chr2	127133730	127133880	+	13.1	0.847	2	101	intron (NM_144818, intron 1 of 17)	CpG	149	NM_144818	215387	Mm.29786	NM_144818	ENSMUSG00000034906	Ncaph	A730011O11Rik|Brrn1|CAP-H|HCAP-H|mCAP-H	non-SMC condensin I complex, subunit H	protein-coding
9171	chr12	105685433	105685583	+	13.1	0.778	2.5	100.5	promoter-TSS (NM_029654)	promoter-TSS (NM_029654)	156	NM_178613	66787	Mm.248019	NM_178613	ENSMUSG00000044715	Gskip	4933433P14Rik	GSK3B interacting protein	protein-coding
5949	chr8	119558524	119558674	+	13.1	0.796	4.5	104	intron (NM_019709, intron 1 of 23)	CpG	162	NM_001167910	56453	Mm.206934	NM_019709	ENSMUSG00000031835	Mbtps1	0610038M03Rik|AV003995|S1P|SKI-1|Ski1|mKIAA0091	membrane-bound transcription factor peptidase, site 1	protein-coding
12397	chr19	47855074	47855224	+	13.1	0.741	4.5	100	intron (NM_010362, intron 1 of 5)	CpG	176	NM_010362	14873	Mm.378931	NM_010362	ENSMUSG00000025068	Gsto1	AA407097|AI194287|AU018802|Gsto-1|Gstx|Spg-r|p28	glutathione S-transferase omega 1	protein-coding
10070	chr14	70153535	70153685	+	13.1	0.748	3.5	99	TTS (NM_001004155)	TTS (NM_001004155)	181	NM_146055	219158	Mm.218284	NM_146055	ENSMUSG00000033712	Ccar2	2610301G19Rik|Dbc1|mKIAA1967	cell cycle activator and apoptosis regulator 2	protein-coding
9170	chr12	73908065	73908215	+	13.1	0.689	9.5	102	5' UTR (NM_010431, exon 1 of 15)	5' UTR (NM_010431, exon 1 of 15)	273	NM_001313919	15251	Mm.3879	NM_010431	ENSMUSG00000021109	Hif1a	AA959795|HIF-1-alpha|HIF1-alpha|HIF1alpha|MOP1|bHLHe78	hypoxia inducible factor 1, alpha subunit	protein-coding
6699	chr9	106685382	106685532	+	13.1	0.56	8.5	99	5' UTR (NM_011573, exon 1 of 6)	5' UTR (NM_011573, exon 1 of 6)	359	NM_011573	21767	Mm.22266	NM_011573	ENSMUSG00000040813	Tex264	TEG-264	testis expressed gene 264	protein-coding
1067	chr2	166906491	166906641	+	13.1	0.617	5	101	intron (NM_023565, intron 1 of 24)	CpG	470	NM_023565	110750	Mm.22417	NM_023565	ENSMUSG00000002718	Cse1l	2610100P18Rik|AA407533|Capts|Cas|Xpo2	chromosome segregation 1-like (S. cerevisiae)	protein-coding
8065	chr11	20113141	20113291	+	13	0.75	2.5	100.5	promoter-TSS (NM_146243)	promoter-TSS (NM_146243)	-265	NM_146243	66713	Mm.259045	NM_146243	ENSMUSG00000020152	Actr2	4921510D23Rik|AA409782|Arp2|D6Ertd746e	ARP2 actin-related protein 2	protein-coding
1068	chr2	156312176	156312326	+	13	0.658	8	98	promoter-TSS (NM_001316755)	promoter-TSS (NM_001316755)	-222	NM_001316755	70873	Mm.475234	NM_027585	ENSMUSG00000038085	Cnbd2	4921517L17Rik|5430421B09Rik|Cris	cyclic nucleotide binding domain containing 2	protein-coding
8063	chr11	75531401	75531551	+	13	0.647	1.5	101	promoter-TSS (NM_173388)	promoter-TSS (NM_173388)	-218	NM_001199284	215113	Mm.11186	NM_173388	ENSMUSG00000038178	Slc43a2	7630402D21Rik|BC042513|Lat4	solute carrier family 43, member 2	protein-coding
12399	chr19	5366447	5366597	+	13	0.672	1.5	99.5	promoter-TSS (NM_027236)	promoter-TSS (NM_027236)	-159	NM_001038231	23825	Mm.358649	NM_011793	ENSMUSG00000024844	Banf1	Baf|Bcrp1|L2bp1/Baf	barrier to autointegration factor 1	protein-coding
2613	chr4	117915047	117915197	+	13	0.666	5.5	98	promoter-TSS (NM_146152)	promoter-TSS (NM_146152)	-123	NM_146152	230673	Mm.287810	NM_146152	ENSMUSG00000033365	Ipo13	Imp13|Kap13|Ranbp13	importin 13	protein-coding
9172	chr12	8674508	8674658	+	13	0.653	6	97.5	promoter-TSS (NM_030723)	promoter-TSS (NM_030723)	-98	NM_030723	80913	Mm.341243	NM_030723	ENSMUSG00000020594	Pum2	5730503J23Rik|Pumm2	pumilio RNA-binding family member 2	protein-coding
6700	chr9	59578275	59578425	+	13	0.681	7	99.5	promoter-TSS (NM_175235)	promoter-TSS (NM_175235)	13	NM_175235	76183	Mm.265415	NM_175235	ENSMUSG00000032297	Celf6	6330569O16Rik|Brunol6	CUGBP, Elav-like family member 6	protein-coding
1069	chr2	35256314	35256464	+	13	0.708	6	99	promoter-TSS (NM_001206367)	promoter-TSS (NM_001206367)	30	NM_001206367	227753	Mm.443	NM_146120	ENSMUSG00000026879	Gsn	ADF	gelsolin	protein-coding
10584	chr15	93398434	93398584	+	13	0.616	1	101.5	promoter-TSS (NM_001285863)	promoter-TSS (NM_001285863)	45	NM_001285863	223828	Mm.74208	NM_146062	ENSMUSG00000036167	Pphln1	CR|HSPC206|HSPC232	periphilin 1	protein-coding
2611	chr4	139380639	139380789	+	13	0.704	3	122	promoter-TSS (NM_001160319)	promoter-TSS (NM_001160319)	55	NM_001160319	69116	Mm.271956	NM_001160319	ENSMUSG00000066036	Ubr4	1810009A16Rik|A930005E13Rik|D930005K06Rik|Gm1032|Gm1666|N28143|RBAF600|Zubr1|mKIAA0462|p600	ubiquitin protein ligase E3 component n-recognin 4	protein-coding
5953	chr8	3500505	3500655	+	13	0.759	1.5	98	promoter-TSS (NM_053177)	promoter-TSS (NM_053177)	61	NM_053177	94178	Mm.8356	NM_053177	ENSMUSG00000004567	Mcoln1	2210015I05Rik|TRPML1|mucolipidin	mucolipin 1	protein-coding
10587	chr15	88862195	88862345	+	13	0.603	2	99	promoter-TSS (NM_145478)	promoter-TSS (NM_145478)	76	NM_145478	223775	Mm.400129	NM_145478	ENSMUSG00000035828	Pim3	BC026639|Kid1	proviral integration site 3	protein-coding
1070	chr2	179976488	179976638	+	13	0.601	3	99	promoter-TSS (NR_033782)	promoter-TSS (NR_033782)	83	NM_001081092	228980	Mm.235542	NM_001081092	ENSMUSG00000039117	Taf4	135kDa|AI450312|TAFII130|TAFII135|Taf2c1|Taf4a	TATA-box binding protein associated factor 4	protein-coding
12398	chr19	47067762	47067912	+	13	0.8	3	101.5	promoter-TSS (NM_177342)	promoter-TSS (NM_177342)	89	NM_177342	226182	Mm.301522	NM_177342	ENSMUSG00000025049	Taf5	6330528C20Rik|AV117817	TATA-box binding protein associated factor 5	protein-coding
2002	chr3	95015291	95015441	+	13	0.674	6.5	97.5	promoter-TSS (NM_030074)	promoter-TSS (NM_030074)	91	NM_001357863	78266	Mm.389478	NM_030074	ENSMUSG00000019338	Zfp687	4931408L03Rik|Znf687|mKIAA1441	zinc finger protein 687	protein-coding
1072	chr2	30474028	30474178	+	13	0.718	8	101	promoter-TSS (NM_030244)	promoter-TSS (NM_030244)	96	NM_030244	72500	Mm.295464	NM_030244	ENSMUSG00000089762	Ier5l	2610524G09Rik	immediate early response 5-like	protein-coding
6701	chr9	107950984	107951134	+	13	0.742	3.5	100.5	promoter-TSS (NM_011634)	promoter-TSS (NM_011634)	96	NM_011634	22036	Mm.297870	NM_011634	ENSMUSG00000032586	Traip	Trip	TRAF-interacting protein	protein-coding
1073	chr2	94406508	94406658	+	13	0.688	5	103	promoter-TSS (NR_027831)	promoter-TSS (NR_027831)	106	NM_183106	74569	Mm.248504	NM_183106	ENSMUSG00000027194	Ttc17	9130020K17Rik|D2Bwg1005e	tetratricopeptide repeat domain 17	protein-coding
9545	chr13	54503837	54503987	+	13	0.686	3.5	103.5	exon (NM_176987, exon 1 of 10)	exon (NM_176987, exon 1 of 10)	107	NM_176987	319719	Mm.376151	NM_176987	ENSMUSG00000043183	Simc1	4732471D19Rik	SUMO-interacting motifs containing 1	protein-coding
3514	chr5	45669964	45670114	+	13	0.715	3.5	98.5	promoter-TSS (NR_073433)	promoter-TSS (NR_073433)	114	NM_019438	54392	Mm.32012	NM_019438	ENSMUSG00000015880	Ncapg	5730507H05Rik|Hcapg|MFT.M05.13	non-SMC condensin I complex, subunit G	protein-coding
9544	chr13	64153006	64153156	+	13	0.68	6	100.5	promoter-TSS (NM_001361047)	promoter-TSS (NM_001361047)	118	NM_175494	238673	Mm.300065	NM_175494	ENSMUSG00000044934	Zfp367	8030486J21Rik|ZFF29a|ZFF29b|Znf367	zinc finger protein 367	protein-coding
11096	chr16	91010898	91011048	+	13	0.645	5	97.5	promoter-TSS (NR_028368)	promoter-TSS (NR_028368)	122	NM_001045515	104015	Mm.187079	NM_001045515	ENSMUSG00000022973	Synj1	A930006D20Rik|AA675315|mKIAA0910	synaptojanin 1	protein-coding
6702	chr9	65435830	65435980	+	13	0.777	3	103	exon (NM_027134, exon 1 of 9)	exon (NM_027134, exon 1 of 9)	123	NM_027134	69606	Mm.287956	NM_027134	ENSMUSG00000059183	Mtfmt	2310020P08Rik	mitochondrial methionyl-tRNA formyltransferase	protein-coding
10588	chr15	79062661	79062811	+	13	0.758	5	102.5	exon (NM_144849, exon 1 of 8)	exon (NM_144849, exon 1 of 8)	123	NM_144849	223690	Mm.24262	NM_144849	ENSMUSG00000033055	Ankrd54	C730048E16Rik|EST1068184|EST475269|Liar	ankyrin repeat domain 54	protein-coding
8064	chr11	72690062	72690212	+	13	0.686	2.5	98.5	intron (NM_009671, intron 1 of 24)	CpG	135	NM_009671	11736	Mm.10313	NM_009671	ENSMUSG00000020790	Ankfy1	Ankhzn|ZFYVE14|mKIAA1255	ankyrin repeat and FYVE domain containing 1	protein-coding
8061	chr11	5955821	5955971	+	13	0.663	3.5	100	5' UTR (NM_019661, exon 1 of 7)	5' UTR (NM_019661, exon 1 of 7)	138	NM_019661	56418	Mm.294821	NM_019661	ENSMUSG00000002741	Ykt6	0610042I15Rik|1810013M05Rik|AW105923	YKT6 v-SNARE homolog (S. cerevisiae)	protein-coding
10585	chr15	98662676	98662826	+	13	0.821	2	99	intron (NM_001080981, intron 1 of 16)	CpG	138	NM_001080981	74351	Mm.45725	NM_001080981	ENSMUSG00000003360	Ddx23	3110082M05Rik|4921506D17Rik	DEAD (Asp-Glu-Ala-Asp) box polypeptide 23	protein-coding
5952	chr8	105225252	105225402	+	13	0.795	3.5	100	5' UTR (NM_145604, exon 1 of 16)	5' UTR (NM_145604, exon 1 of 16)	139	NM_145604	234678	Mm.27186	NM_145604	ENSMUSG00000031889	D230025D16Rik	BC006874|Lin10	RIKEN cDNA D230025D16 gene	protein-coding
9173	chr12	69681638	69681788	+	13	0.569	8.5	98	5' UTR (NM_001135559, exon 1 of 23)	5' UTR (NM_001135559, exon 1 of 23)	139	NM_001135559	20663	Mm.3770	NM_001135559	ENSMUSG00000034801	Sos2	SOS-2|mSOS-2	SOS Ras/Rho guanine nucleotide exchange factor 2	protein-coding
7340	chr10	78412825	78412975	+	13	0.764	1.5	106	exon (NM_010925, exon 1 of 13)	exon (NM_010925, exon 1 of 13)	143	NM_010925	18114	Mm.38344	NM_010925	ENSMUSG00000061032	Rrp1	AL033305|AL033306|AU018604|NNP-1|Nnp1	ribosomal RNA processing 1 homolog (S. cerevisiae)	protein-coding
133	chr1	74505594	74505744	+	13	0.728	4	99.5	promoter-TSS (NM_021383)	promoter-TSS (NM_021383)	152	NM_001310662	319651	Mm.66568	NM_176972	ENSMUSG00000033364	Usp37	4932415L06Rik|C330008N13Rik	ubiquitin specific peptidase 37	protein-coding
2001	chr3	95042386	95042536	+	13	0.796	5.5	103	intron (NM_001282017, intron 1 of 9)	CpG	153	NM_008951	19185	Mm.2261	NM_008951	ENSMUSG00000005625	Psmd4	Af1|Mcb1|angiocidin	proteasome (prosome, macropain) 26S subunit, non-ATPase, 4	protein-coding
5950	chr8	41239839	41239989	+	13	0.596	8	99.5	5' UTR (NM_023662, exon 1 of 38)	5' UTR (NM_023662, exon 1 of 38)	155	NM_023662	18536	Mm.117896	NM_023662	ENSMUSG00000031592	Pcm1	2600002H09Rik|9430077F19Rik|C030044G17Rik	pericentriolar material 1	protein-coding
10072	chr14	20793858	20794008	+	13	0.777	2.5	98	promoter-TSS (NR_153779)	promoter-TSS (NR_153779)	155	NM_001039139	12325	Mm.235182	NM_178597	ENSMUSG00000021820	Camk2g	Camkg	calcium/calmodulin-dependent protein kinase II gamma	protein-coding
1071	chr2	72285784	72285934	+	13	0.678	4.5	102	intron (NM_023057, intron 1 of 19)	CpG	158	NM_001164791	65964	Mm.304143	NM_023057	ENSMUSG00000004085	Map3k20	AV006891|B230120H23Rik|HCCS-4|MLTK|MLTKalpha|MLTKbeta|Zak	mitogen-activated protein kinase kinase kinase 20	protein-coding
3515	chr5	137684512	137684662	+	13	0.832	2	101.5	5' UTR (NM_001303266, exon 1 of 13)	5' UTR (NM_001303266, exon 1 of 13)	166	NM_001303271	231801	Mm.260869	NM_145566	ENSMUSG00000029722	Agfg2	A630095P14Rik|Hrbl|RAB-R|RABR	ArfGAP with FG repeats 2	protein-coding
134	chr1	180256058	180256208	+	13	0.708	2	99.5	intron (NM_001128605, intron 1 of 10)	CpG	167	NM_001128605	19165	Mm.330850	NM_011183	ENSMUSG00000010609	Psen2	ALG-3|Ad4h|Alg3|PS-2|PS2|Psnl2|STM2	presenilin 2	protein-coding
1075	chr2	174438792	174438942	+	13	0.742	2	98.5	exon (NM_022325, exon 1 of 6)	exon (NM_022325, exon 1 of 6)	172	NM_022325	64138	Mm.156919	NM_022325	ENSMUSG00000016256	Ctsz	AI787083|AU019819|CTSX|D2Wsu143e	cathepsin Z	protein-coding
6703	chr9	44920484	44920634	+	13	0.706	6	97.5	intron (NM_013795, intron 1 of 2)	CpG	183	NM_013795	27425	Mm.14663	NM_013795	ENSMUSG00000038717	Atp5l	4933437C06Rik	ATP synthase, H+ transporting, mitochondrial F0 complex, subunit G	protein-coding
11098	chr16	11254061	11254211	+	13	0.601	6	98	TTS (NR_035466)	TTS (NR_035466)	189	NM_146066	14852	Mm.325827	NM_146066	ENSMUSG00000062203	Gspt1	AI314175|AI326449|AV307676|C79774|G1st|Gst-1	G1 to S phase transition 1	protein-coding
132	chr1	64956553	64956703	+	13	0.789	3.5	99	intron (NM_001039493, intron 1 of 7)	CpG	196	NM_001039493	241075	Mm.239534	NM_175509	ENSMUSG00000051344	Plekhm3	9430067K14Rik|A230102O09Rik|AI449570|DAPR|Plekhm1l	pleckstrin homology domain containing, family M, member 3	protein-coding
2612	chr4	117887055	117887205	+	13	0.741	3	97.5	intron (NM_033617, intron 1 of 7)	CpG	199	NM_033617	114143	Mm.207052	NM_033617	ENSMUSG00000033379	Atp6v0b	2310024H13Rik|Atp6f|VMA16	ATPase, H+ transporting, lysosomal V0 subunit B	protein-coding
11508	chr17	56303463	56303613	+	13	0.706	1	98.5	promoter-TSS (NM_001111080)	promoter-TSS (NM_001111080)	201	NM_010931	18140	Mm.42196	NM_010931	ENSMUSG00000001228	Uhrf1	AL022808|ICBP90|Np95|RNF106	ubiquitin-like, containing PHD and RING finger domains, 1	protein-coding
11097	chr16	20426111	20426261	+	13	0.728	5.5	100	intron (NM_176839, intron 1 of 6)	CpG	208	NM_013790	27416	Mm.20845	NM_013790	ENSMUSG00000022822	Abcc5	2900011L11Rik|AI132311|Abcc5a|Abcc5b|Mrp5	ATP-binding cassette, sub-family C (CFTR/MRP), member 5	protein-coding
1074	chr2	164823046	164823196	+	13	0.808	3	99	TTS (NM_178375)	TTS (NM_178375)	435	NM_028028	71971	Mm.161149	NM_028028	ENSMUSG00000017764	Zswim1	2410003H12Rik|AI850991|BB046916	zinc finger SWIM-type containing 1	protein-coding
9175	chr12	110446720	110446870	+	12.9	0.836	3.5	98	promoter-TSS (NM_001135001)	promoter-TSS (NM_001135001)	-384	NM_001135001	26931	Mm.240396	NM_012023	ENSMUSG00000017843	Ppp2r5c	2610043M05Rik|2700063L20Rik|AI060890|AW545884|C85228|D12Bwg0916e|mKIAA0044	protein phosphatase 2, regulatory subunit B', gamma	protein-coding
10073	chr14	49066167	49066317	+	12.9	0.689	4	99	promoter-TSS (NM_144535)	promoter-TSS (NM_144535)	-307	NM_001360070	74385	Mm.379235	NM_144535	ENSMUSG00000036291	Ap5m1	4932432K03Rik|Mu5|Mudeng	adaptor-related protein complex 5, mu 1 subunit	protein-coding
138	chr1	36939725	36939875	+	12.9	0.601	3.5	97.5	promoter-TSS (NM_018872)	promoter-TSS (NM_018872)	-273	NM_018872	56030	Mm.186943	NM_018872	ENSMUSG00000026116	Tmem131	2610524E03Rik|CC28|D1Bwg0491e|Neg|RW1|YR-23|mKIAA0257	transmembrane protein 131	protein-coding
1076	chr2	127269910	127270060	+	12.9	0.744	2.5	97	promoter-TSS (NM_139308)	promoter-TSS (NM_139308)	-244	NM_139308	99138	Mm.41271	NM_139308	ENSMUSG00000027367	Stard7	AI852671|AL022671|AW544915	START domain containing 7	protein-coding
9174	chr12	24651085	24651235	+	12.9	0.551	2	100.5	promoter-TSS (NM_178357)	promoter-TSS (NM_178357)	-211	NM_178357	194655	Mm.9616	NM_178357	ENSMUSG00000020653	Klf11	9830142A17|D12Ertd427e|Tieg2|Tieg2b|Tieg3	Kruppel-like factor 11	protein-coding
6708	chr9	121705159	121705309	+	12.9	0.547	4	97	promoter-TSS (NM_178677)	promoter-TSS (NM_178677)	-205	NM_001164562	215474	Mm.31421	NM_178677	ENSMUSG00000061536	Sec22c	4932412K21|5930407I15Rik|C530046H07|Sec22l3	SEC22 homolog C, vesicle trafficking protein	protein-coding
6706	chr9	7764160	7764310	+	12.9	0.767	3	102.5	promoter-TSS (NR_152989)	promoter-TSS (NR_152989)	70	NR_152989	71929	Mm.283293	NM_133739	ENSMUSG00000050912	Tmem123	2310075C12Rik	transmembrane protein 123	protein-coding
12401	chr19	8735840	8735990	+	12.9	0.668	2.5	107.5	promoter-TSS (NM_134139)	promoter-TSS (NM_134139)	76	NM_134139	107071	Mm.29627	NM_134139	ENSMUSG00000042729	Wdr74	5730436H21Rik|AA407588	WD repeat domain 74	protein-coding
3516	chr5	115348793	115348943	+	12.9	0.778	3.5	98	promoter-TSS (NM_007748)	promoter-TSS (NM_007748)	87	NM_007748	12861	Mm.43415	NM_007748	ENSMUSG00000041697	Cox6a1	VIaL	cytochrome c oxidase subunit VIa polypeptide 1	protein-coding
2003	chr3	142765260	142765410	+	12.9	0.738	3.5	97.5	promoter-TSS (NM_145546)	promoter-TSS (NM_145546)	88	NM_145546	229906	Mm.271756	NM_145546	ENSMUSG00000028271	Gtf2b	-	general transcription factor IIB	protein-coding
135	chr1	132316151	132316301	+	12.9	0.696	4	97	5' UTR (NM_028778, exon 1 of 7)	5' UTR (NM_028778, exon 1 of 7)	101	NM_028778	74137	Mm.100666	NM_028778	ENSMUSG00000009772	Nuak2	1200013B22Rik|Omphk2|Snark|mKIAA0537	NUAK family, SNF1-like kinase, 2	protein-coding
9546	chr13	107889887	107890037	+	12.9	0.751	3	98.5	exon (NM_145456, exon 1 of 15)	exon (NM_145456, exon 1 of 15)	102	NM_145456	67263	Mm.490418	NM_145456		Zswim6	2900036G02Rik|mKIAA1577	zinc finger SWIM-type containing 6	protein-coding
10590	chr15	35371573	35371723	+	12.9	0.606	5	97.5	5' UTR (NM_177151, exon 1 of 62)	5' UTR (NM_177151, exon 1 of 62)	102	NM_177151	666173	Mm.309250	NM_177151	ENSMUSG00000037646	Vps13b	1810042B05Rik|2310042E16Rik|4732488H20|C330002D13Rik|C87206|Coh1|D230005K13|mKIAA0532|mKIAA5032	vacuolar protein sorting 13B	protein-coding
6705	chr9	21073336	21073486	+	12.9	0.735	4	100.5	TTS (NM_027911)	TTS (NM_027911)	103	NM_001039824	68165	Mm.490294	NM_001039824	ENSMUSG00000079677	Fdx1l	B230118G17Rik|Fdx2	ferredoxin 1-like	protein-coding
8067	chr11	21371075	21371225	+	12.9	0.668	3.5	99	promoter-TSS (NM_139297)	promoter-TSS (NM_139297)	117	NM_001290634	216558	Mm.28877	NM_139297	ENSMUSG00000001891	Ugp2	UDPGP|UGPase	UDP-glucose pyrophosphorylase 2	protein-coding
12400	chr19	5729466	5729616	+	12.9	0.817	4	97	TTS (NM_020491)	TTS (NM_020491)	125	NM_181452	17826	Mm.391142	NM_023166	ENSMUSG00000024939	Fam89b	1110021A21Rik|MMTV|Mtvr2	family with sequence similarity 89, member B	protein-coding
10589	chr15	78913976	78914126	+	12.9	0.748	2.5	102	exon (NM_020271, exon 1 of 2)	exon (NM_020271, exon 1 of 2)	132	NM_020271	57028	Mm.263169	NM_020271	ENSMUSG00000116165	Pdxp	1600027H05Rik|AB041662|PLPP	pyridoxal (pyridoxine, vitamin B6) phosphatase	protein-coding
4370	chr6	28480435	28480585	+	12.9	0.778	2.5	97	5' UTR (NM_019776, exon 1 of 24)	5' UTR (NM_019776, exon 1 of 24)	162	NM_019776	56463	Mm.439987	NM_019776	ENSMUSG00000001424	Snd1	AL033314|Tudor-SN	staphylococcal nuclease and tudor domain containing 1	protein-coding
6707	chr9	61946548	61946698	+	12.9	0.605	5.5	97.5	5' UTR (NM_024245, exon 1 of 23)	5' UTR (NM_024245, exon 1 of 23)	176	NM_024245	71819	Mm.259374	NM_024245	ENSMUSG00000032254	Kif23	3110001D19Rik|C87313|CHO1|Knsl5|MKLP-1|MKLP1	kinesin family member 23	protein-coding
2615	chr4	118620903	118621053	+	12.9	0.745	2.5	97.5	promoter-TSS (NM_026789)	promoter-TSS (NM_026789)	179	NM_026932	69072	Mm.29906	NM_026932	ENSMUSG00000028729	Ebna1bp2	1810014B19Rik|AA537058|B830003A16Rik|C81321|Ebp2|Nobp|p40	EBNA1 binding protein 2	protein-coding
6704	chr9	86467274	86467424	+	12.9	0.66	9.5	102	intron (NM_177208, intron 1 of 38)	CpG	195	NM_177208	320615	Mm.245500	NM_177208	ENSMUSG00000034973	Dopey1	B130005I07Rik|BC035275|C130028L17|D9Ertd809e	dopey family member 1	protein-coding
2614	chr4	140961397	140961547	+	12.9	0.812	2.5	101.5	exon (NM_023374, exon 1 of 8)	exon (NM_023374, exon 1 of 8)	201	NM_023374	67680	Mm.246965	NM_023374	ENSMUSG00000009863	Sdhb	0710008N11Rik	succinate dehydrogenase complex, subunit B, iron sulfur (Ip)	protein-coding
8066	chr11	101442459	101442609	+	12.9	0.771	4.5	97.5	intron (NM_011289, intron 1 of 4)	CpG	289	NM_011289	19942	Mm.340658	NM_011289	ENSMUSG00000063316	Rpl27	-	ribosomal protein L27	protein-coding
136	chr1	52726922	52727072	+	12.9	0.594	5.5	98	intron (NM_001357464, intron 1 of 7)	CpG	321	NM_133829	98682	Mm.491173	NM_133829	ENSMUSG00000041439	Mfsd6	2210010L05Rik|9630025I22Rik|AI836200|AW212394|MMR2	major facilitator superfamily domain containing 6	protein-coding
137	chr1	5083393	5083543	+	12.9	0.64	6	99	intron (NM_133826, intron 1 of 13)	CpG	382	NM_001310442	108664	Mm.27082	NM_133826	ENSMUSG00000033793	Atp6v1h	0710001F19Rik|AU022349|CGI-11|SFD|SFDalpha|SFDbeta|VMA13	ATPase, H+ transporting, lysosomal V1 subunit H	protein-coding
1079	chr2	128127154	128127304	+	12.8	0.699	2.5	100.5	promoter-TSS (NM_001284410)	promoter-TSS (NM_001284410)	-346	NM_001284410	12125	Mm.141083	NM_009754	ENSMUSG00000027381	Bcl2l11	1500006F24Rik|Bim|Bod|bcl2-L-11	BCL2-like 11 (apoptosis facilitator)	protein-coding
9547	chr13	55329915	55330065	+	12.8	0.73	2	96.5	promoter-TSS (NM_016662)	promoter-TSS (NM_016662)	-260	NM_016662	17121	Mm.20350	NM_016662	ENSMUSG00000021485	Mxd3	4631412E13Rik|Mad3|bHLHc13	Max dimerization protein 3	protein-coding
1080	chr2	68861174	68861324	+	12.8	0.717	4.5	97	promoter-TSS (NM_172856)	promoter-TSS (NM_172856)	-192	NM_172856	241447	Mm.222222	NM_172856	ENSMUSG00000027035	Cers6	4732462C07Rik|AW544719|Lass6|T1L	ceramide synthase 6	protein-coding
8071	chr11	3649275	3649425	+	12.8	0.699	4.5	103.5	promoter-TSS (NM_001159288)	promoter-TSS (NM_001159288)	-144	NM_001159288	74522	Mm.139127	NM_198162	ENSMUSG00000034543	Morc2a	8430403M08Rik|Zcwcc1	microrchidia 2A	protein-coding
12016	chr18	67641398	67641548	+	12.8	0.586	3.5	97.5	promoter-TSS (NM_134138)	promoter-TSS (NM_134138)	-118	NM_001357523	225659	Mm.111928	NM_001081073	ENSMUSG00000073542	Cep76	6230425F05Rik|9630013E05	centrosomal protein 76	protein-coding
6713	chr9	108306623	108306773	+	12.8	0.602	7.5	99.5	promoter-TSS (NM_001313961)	promoter-TSS (NM_001313961)	-99	NM_001313961	11848	Mm.757	NM_016802	ENSMUSG00000007815	Rhoa	Arha|Arha1|Arha2	ras homolog family member A	protein-coding
2616	chr4	109280112	109280262	+	12.8	0.754	2	97	promoter-TSS (NM_007943)	promoter-TSS (NM_007943)	-88	NM_007943	13858	Mm.318250	NM_007943	ENSMUSG00000028552	Eps15	2410112D09Rik	epidermal growth factor receptor pathway substrate 15	protein-coding
6711	chr9	20952629	20952779	+	12.8	0.667	1	105.5	promoter-TSS (NM_001199433)	promoter-TSS (NM_001199433)	-81	NM_001199433	13433	Mm.128580	NM_010066	ENSMUSG00000004099	Dnmt1	Cxxc9|Dnmt|Dnmt1o|MCMT|MTase|Met-1|Met1|MommeD2|m.MmuI	DNA methyltransferase (cytosine-5) 1	protein-coding
11509	chr17	74316193	74316343	+	12.8	0.76	1	97.5	promoter-TSS (NM_001146224)	promoter-TSS (NM_001146224)	-57	NM_001146224	66310	Mm.28536	NM_024428	ENSMUSG00000024067	Dpy30	2810410M20Rik|C87842	dpy-30, histone methyltransferase complex regulatory subunit	protein-coding
11104	chr16	91011283	91011433	+	12.8	0.694	4	100.5	promoter-TSS (NM_001164483)	promoter-TSS (NM_001164483)	-50	NM_001164483	104015	Mm.187079	NM_001045515	ENSMUSG00000022973	Synj1	A930006D20Rik|AA675315|mKIAA0910	synaptojanin 1	protein-coding
2617	chr4	155943721	155943871	+	12.8	0.569	7.5	97	promoter-TSS (NM_001039157)	promoter-TSS (NM_001039157)	-17	NM_001039158	140499	Mm.371673	NM_021402	ENSMUSG00000023286	Ube2j2	1200007B18Rik|2400008G19Rik|5730472G04Rik|AL022923|NCUBE-2|Ubc6|Ubc6p	ubiquitin-conjugating enzyme E2J 2	protein-coding
12017	chr18	10610277	10610427	+	12.8	0.841	3.5	96.5	promoter-TSS (NM_001081222)	promoter-TSS (NM_001081222)	0	NM_001081222	77805	Mm.210996	NM_144542	ENSMUSG00000024293	Esco1	A930014I12Rik	establishment of sister chromatid cohesion N-acetyltransferase 1	protein-coding
5960	chr8	110846591	110846741	+	12.8	0.754	7.5	96	promoter-TSS (NM_001310607)	promoter-TSS (NM_001310607)	66	NM_001310607	102339	Mm.272930	NM_133973	ENSMUSG00000031753	Cog4	AW554810|D8Ertd515e	component of oligomeric golgi complex 4	protein-coding
5956	chr8	105900466	105900616	+	12.8	0.782	5.5	100.5	promoter-TSS (NM_173432)	promoter-TSS (NM_173432)	67	NM_173432	244631	Mm.27627	NM_173432	ENSMUSG00000048310	Pskh1	AW539964|E130013P03Rik|b2b1230Clo	protein serine kinase H1	protein-coding
9177	chr12	69582884	69583034	+	12.8	0.691	5.5	96	promoter-TSS (NM_001033236)	promoter-TSS (NM_001033236)	69	NM_001033236	207965	Mm.102487	NM_001033236	ENSMUSG00000049882	Vcpkmt	Gm71|Mettl21d|Mettl221d|VCP-KMT	valosin containing protein lysine (K) methyltransferase	protein-coding
2619	chr4	155802880	155803030	+	12.8	0.799	2	99	promoter-TSS (NM_025570)	promoter-TSS (NM_025570)	77	NM_025570	66448	Mm.23825	NM_025570	ENSMUSG00000029066	Mrpl20	2610008D01Rik|4930425I20Rik	mitochondrial ribosomal protein L20	protein-coding
11510	chr17	71616225	71616375	+	12.8	0.66	3.5	103.5	promoter-TSS (NM_175639)	promoter-TSS (NM_175639)	85	NM_175639	72515	Mm.257762	NM_175639	ENSMUSG00000041057	Wdr43	2610318G08Rik|AU020887|AV024208|Wrd43|mKIAA0007	WD repeat domain 43	protein-coding
9178	chr12	76533572	76533722	+	12.8	0.594	8.5	97.5	promoter-TSS (NR_039597)	promoter-TSS (NR_039597)	87	NM_153804	263406	Mm.291854	NM_153804	ENSMUSG00000052609	Plekhg3	BC030417	pleckstrin homology domain containing, family G (with RhoGef domain) member 3	protein-coding
6714	chr9	57708584	57708734	+	12.8	0.815	3.5	96	promoter-TSS (NM_153799)	promoter-TSS (NM_153799)	90	NM_153799	353190	Mm.268104	NM_153799	ENSMUSG00000038957	Edc3	AA517853|Lsm16|Yjdc	enhancer of mRNA decapping 3	protein-coding
9179	chr12	86082579	86082729	+	12.8	0.724	4	106	promoter-TSS (NM_001199843)	promoter-TSS (NM_001199843)	93	NM_001199843	76411	Mm.292345	NM_029601	ENSMUSG00000007867	Ift43	1700019E19Rik|R75064	intraflagellar transport 43	protein-coding
7341	chr10	91123794	91123944	+	12.8	0.679	2.5	98	promoter-TSS (NM_133668)	promoter-TSS (NM_133668)	94	NM_133668	18674	Mm.298	NM_133668	ENSMUSG00000061904	Slc25a3	5730556H19Rik|PTP|Phc	solute carrier family 25 (mitochondrial carrier, phosphate carrier), member 3	protein-coding
140	chr1	157412421	157412571	+	12.8	0.627	3.5	101	promoter-TSS (NM_177644)	promoter-TSS (NM_177644)	99	NM_177644	226525	Mm.235028	NM_177644	ENSMUSG00000070565	Rasal2	6530401P13|A330066M24Rik	RAS protein activator like 2	protein-coding
5957	chr8	88362008	88362158	+	12.8	0.597	5	97	5' UTR (NM_012047, exon 1 of 17)	5' UTR (NM_012047, exon 1 of 17)	108	NM_012047	26992	Mm.5400	NM_012047	ENSMUSG00000031660	Brd7	BP75|CELTIX1|Ptpn13ip	bromodomain containing 7	protein-coding
11105	chr16	11203109	11203259	+	12.8	0.707	2.5	99	promoter-TSS (NR_038156)	promoter-TSS (NR_038156)	108	NM_025546	66409	Mm.28291	NM_025546	ENSMUSG00000005846	Rsl1d1	2410005K20Rik|C76439|pBK1	ribosomal L1 domain containing 1	protein-coding
6709	chr9	111118147	111118297	+	12.8	0.628	6	102.5	5' UTR (NM_001164838, exon 1 of 15)	5' UTR (NM_001164838, exon 1 of 15)	111	NM_027742	71268	Mm.302287	NM_027742	ENSMUSG00000032497	Lrrfip2	5133400F20Rik|AI850587	leucine rich repeat (in FLII) interacting protein 2	protein-coding
1077	chr2	125624924	125625074	+	12.8	0.748	4.5	104.5	5' UTR (NM_001081091, exon 1 of 28)	5' UTR (NM_001081091, exon 1 of 28)	114	NM_001081091	99100	Mm.330545	NM_001081091	ENSMUSG00000068394	Cep152	AI851464|mKIAA0912	centrosomal protein 152	protein-coding
10591	chr15	79742344	79742494	+	12.8	0.665	3	96.5	promoter-TSS (NR_045069)	promoter-TSS (NR_045069)	117	NM_001205345	223697	Mm.202715	NM_194342	ENSMUSG00000042524	Sun2	B230369L08Rik|C030011B15|Unc84b	Sad1 and UNC84 domain containing 2	protein-coding
10074	chr14	20707594	20707744	+	12.8	0.612	3	97	5' UTR (NM_001252081, exon 1 of 26)	5' UTR (NM_001252081, exon 1 of 26)	117	NM_001252082	268721	Mm.275082	NM_027996	ENSMUSG00000021819	Zswim8	2310021P13Rik|4832404P21Rik|Kiaa0913|mKIAA0913	zinc finger SWIM-type containing 8	protein-coding
8069	chr11	40733243	40733393	+	12.8	0.761	2	97	promoter-TSS (NM_026023)	promoter-TSS (NM_026023)	119	NM_013552	15366	Mm.116997	NM_013552	ENSMUSG00000020330	Hmmr	AA386826|CD168|Rhamm	hyaluronan mediated motility receptor (RHAMM)	protein-coding
1082	chr2	103797445	103797595	+	12.8	0.669	7	99	promoter-TSS (NM_001111290)	promoter-TSS (NM_001111290)	120	NM_001111291	53872	Mm.427589	NM_016739	ENSMUSG00000027184	Caprin1	AL022980|Caprin-1|Gpiap|Gpiap1|Mmgpip137|P137|rng105	cell cycle associated protein 1	protein-coding
11100	chr16	17619400	17619550	+	12.8	0.72	2.5	105.5	intron (NM_001164609, intron 1 of 19)	CpG	121	NM_001164610	77626	Mm.34659	NM_029945	ENSMUSG00000005899	Smpd4	4122402O22Rik	sphingomyelin phosphodiesterase 4	protein-coding
12402	chr19	23141275	23141425	+	12.8	0.676	3	101.5	5' UTR (NM_010638, exon 1 of 2)	5' UTR (NM_010638, exon 1 of 2)	124	NM_010638	16601	Mm.291595	NM_010638	ENSMUSG00000033863	Klf9	2310051E17Rik|AA589643|BTEB-1|Bteb1|Gm9971	Kruppel-like factor 9	protein-coding
8068	chr11	120437500	120437650	+	12.8	0.728	7.5	98	5' UTR (NM_001195023, exon 1 of 17)	5' UTR (NM_001195023, exon 1 of 17)	125	NM_199469	217365	Mm.309520	NM_199469	ENSMUSG00000039703	Nploc4	AK129375|Npl4|mKIAA1499	NPL4 homolog, ubiquitin recognition factor	protein-coding
11511	chr17	47502089	47502239	+	12.8	0.854	2.5	96.5	intron (NM_001356290, intron 1 of 7)	CpG	127	NM_001356290	63856	Mm.275901	NM_022015	ENSMUSG00000023980	Taf8	AW260255|Tbn	TATA-box binding protein associated factor 8	protein-coding
8070	chr11	61761878	61762028	+	12.8	0.874	2	97.5	intron (NM_144806, intron 1 of 11)	CpG	135	NM_001164243	212627	Mm.27703	NM_144806	ENSMUSG00000020528	Prpsap2	A230054F23Rik	phosphoribosyl pyrophosphate synthetase-associated protein 2	protein-coding
6716	chr9	110407998	110408148	+	12.8	0.682	3.5	101.5	exon (NM_001081043, exon 1 of 25)	exon (NM_001081043, exon 1 of 25)	137	NM_001081043	104831	Mm.335477	NM_001081043	ENSMUSG00000036057	Ptpn23	AI462446|PTP-TD14	protein tyrosine phosphatase, non-receptor type 23	protein-coding
6715	chr9	121297569	121297719	+	12.8	0.68	9.5	96.5	non-coding (NR_152160, exon 1 of 18)	non-coding (NR_152160, exon 1 of 18)	142	NR_152160	67095	Mm.491112	NM_175114	ENSMUSG00000032536	Trak1	2310001H13Rik|AI413908|AI467545|hyrt|mKIAA1042	trafficking protein, kinesin binding 1	protein-coding
11099	chr16	3909082	3909232	+	12.8	0.75	5	100	promoter-TSS (NM_028484)	promoter-TSS (NM_028484)	148	NM_029738	76779	Mm.458921	NM_029738	ENSMUSG00000014232	Cluap1	2310030D15Rik|2610111M03Rik	clusterin associated protein 1	protein-coding
10594	chr15	83594933	83595083	+	12.8	0.736	3.5	96	exon (NM_183017, exon 1 of 14)	exon (NM_183017, exon 1 of 14)	149	NM_183017	223723	Mm.46778	NM_183017	ENSMUSG00000016757	Ttll12	BC055368|D430005B17	tubulin tyrosine ligase-like family, member 12	protein-coding
144	chr1	191025964	191026114	+	12.8	0.664	4.5	96.5	non-coding (NR_027298, exon 1 of 2)	non-coding (NR_027298, exon 1 of 2)	151	NM_001081259	226844	Mm.134053	NM_198025	ENSMUSG00000066595	Flvcr1	9630055N22Rik|FLVCR|Mfsd7b	feline leukemia virus subgroup C cellular receptor 1	protein-coding
11102	chr16	32277538	32277688	+	12.8	0.738	2.5	98.5	5' UTR (NM_027355, exon 1 of 6)	5' UTR (NM_027355, exon 1 of 6)	152	NM_027355	70238	Mm.228263	NM_027355	ENSMUSG00000014074	Rnf168	3110001H15Rik	ring finger protein 168	protein-coding
10075	chr14	101640243	101640393	+	12.8	0.815	1.5	97	intron (NM_001033132, intron 1 of 3)	CpG-4701	153	NM_001168592	66200	Mm.250474	NM_001033132	ENSMUSG00000075486	Commd6	1110059J08Rik|1700063H17Rik	COMM domain containing 6	protein-coding
143	chr1	156674107	156674257	+	12.8	0.677	1	100.5	exon (NM_023141, exon 1 of 6)	exon (NM_023141, exon 1 of 6)	157	NM_023141	30935	Mm.206737	NM_023141	ENSMUSG00000060519	Tor3a	Adir	torsin family 3, member A	protein-coding
8072	chr11	101119607	101119757	+	12.8	0.792	3	96.5	promoter-TSS (NM_134024)	promoter-TSS (NM_134024)	159	NR_155070	67998	Mm.33881	NM_026501	ENSMUSG00000017802	Retreg3	1300010M03Rik|4933404C01Rik|AI551748|Fam134c	reticulophagy regulator family member 3	protein-coding
11101	chr16	21947307	21947457	+	12.8	0.746	7.5	100.5	exon (NM_025693, exon 1 of 5)	exon (NM_025693, exon 1 of 5)	170	NR_037773	66664	Mm.46480	NM_025693	ENSMUSG00000022856	Tmem41a	2900010K02Rik|5730578N08Rik	transmembrane protein 41a	protein-coding
7343	chr10	128337824	128337974	+	12.8	0.72	6.5	96.5	5' UTR (NM_026444, exon 1 of 11)	5' UTR (NM_026444, exon 1 of 11)	172	NM_026444	12974	Mm.58836	NM_026444	ENSMUSG00000005683	Cs	2610511A05Rik|9030605P22Rik|Ahl4|BB234005|Cis	citrate synthase	protein-coding
142	chr1	36546997	36547147	+	12.8	0.79	3	99.5	non-coding (NR_132321, exon 1 of 4)	non-coding (NR_132321, exon 1 of 4)	180	NR_132321	109346	Mm.247537	NM_026241	ENSMUSG00000079610	Ankrd39	9130416N05Rik|C030004B10Rik	ankyrin repeat domain 39	protein-coding
10592	chr15	89355825	89355975	+	12.8	0.801	1	98	promoter-TSS (NM_178919)	promoter-TSS (NM_178919)	181	NM_001271601	52683	Mm.143167	NM_001115132	ENSMUSG00000008690	Ncaph2	-	non-SMC condensin II complex, subunit H2	protein-coding
6712	chr9	107872553	107872703	+	12.8	0.72	5	100	intron (NM_029169, intron 1 of 20)	CpG	191	NM_011251	19654	Mm.139926	NM_011251	ENSMUSG00000032582	Rbm6	4930506F14Rik|Def-3|NY-LU-12|g16|mKIAA4015	RNA binding motif protein 6	protein-coding
2004	chr3	89164919	89165069	+	12.8	0.748	3.5	98	5' UTR (NM_007712, exon 1 of 13)	5' UTR (NM_007712, exon 1 of 13)	199	NM_001163432	12748	Mm.288098	NM_007712	ENSMUSG00000068917	Clk2	AU041688	CDC-like kinase 2	protein-coding
11103	chr16	31275003	31275153	+	12.8	0.735	2	96.5	5' UTR (NM_025800, exon 1 of 6)	5' UTR (NM_025800, exon 1 of 6)	199	NM_025800	66849	Mm.291593	NM_025800	ENSMUSG00000047714	Ppp1r2	0610025N14Rik|2310007G06Rik|4930440J04Rik|5430408E15Rik|D16Ertd248e|I-2|IPP-2	protein phosphatase 1, regulatory (inhibitor) subunit 2	protein-coding
1081	chr2	160646027	160646177	+	12.8	0.688	1.5	100	5' UTR (NM_009408, exon 1 of 21)	5' UTR (NM_009408, exon 1 of 21)	205	NM_009408	21969	Mm.217233	NM_009408	ENSMUSG00000070544	Top1	AI467334|D130064I21Rik|Top-1	topoisomerase (DNA) I	protein-coding
9181	chr12	111538233	111538383	+	12.8	0.684	11	96.5	intron (NM_178041, intron 1 of 11)	CpG	207	NM_173363	217869	Mm.271222	NM_173363	ENSMUSG00000021282	Eif5	2810011H21Rik|D12Ertd549e	eukaryotic translation initiation factor 5	protein-coding
5955	chr8	78820845	78820995	+	12.8	0.821	1.5	96.5	intron (NM_001191004, intron 1 of 4)	CpG	232	NM_001191004	78651	Mm.28694	NM_030145	ENSMUSG00000031683	Lsm6	1500031N17Rik|2410088K19Rik|AI747288	LSM6 homolog, U6 small nuclear RNA and mRNA degradation associated	protein-coding
5954	chr8	70673432	70673582	+	12.8	0.83	1	97	intron (NM_015816, intron 1 of 4)	CpG	276	NM_015816	50783	Mm.248188	NM_015816	ENSMUSG00000031848	Lsm4	-	LSM4 homolog, U6 small nuclear RNA and mRNA degradation associated	protein-coding
10595	chr15	77306700	77306850	+	12.8	0.676	2.5	103	5' UTR (NM_001110827, exon 1 of 14)	5' UTR (NM_001110827, exon 1 of 14)	278	NM_053104	93686	Mm.202774	NM_053104	ENSMUSG00000033565	Rbfox2	Fbm2|Fxh|Hrnbp2|Rbm9	RNA binding protein, fox-1 homolog (C. elegans) 2	protein-coding
2618	chr4	141793820	141793970	+	12.8	0.759	6.5	97	exon (NM_015733, exon 1 of 9)	exon (NM_015733, exon 1 of 9)	283	NM_015733	12371	Mm.88829	NM_015733	ENSMUSG00000028914	Casp9	AI115399|APAF-3|AW493809|CASP-9|Caspase-9|ICE-LAP6|Mch6	caspase 9	protein-coding
141	chr1	44147983	44148133	+	12.8	0.773	5.5	97	5' UTR (NM_011729, exon 1 of 15)	5' UTR (NM_011729, exon 1 of 15)	314	NM_011729	22592	Mm.2213	NM_011729	ENSMUSG00000026048	Ercc5	Xpg	excision repair cross-complementing rodent repair deficiency, complementation group 5	protein-coding
6717	chr9	37255270	37255420	+	12.8	0.728	1.5	102	exon (NM_020258, exon 1 of 18)	exon (NM_020258, exon 1 of 18)	393	NM_020258	56857	Mm.440037	NM_020258	ENSMUSG00000032122	Slc37a2	G3PP|Slc37a1|cI-2|ci2	solute carrier family 37 (glycerol-3-phosphate transporter), member 2	protein-coding
7344	chr10	128565366	128565516	+	12.8	0.611	6.5	96.5	intron (NM_011119, intron 1 of 11)	CpG	493	NM_011119	18813	Mm.4742	NM_011119	ENSMUSG00000025364	Pa2g4	38kDa|AA672939|Ebp1|Plfap	proliferation-associated 2G4	protein-coding
2620	chr4	139192451	139192601	+	12.7	0.778	4	96.5	promoter-TSS (NM_009798)	promoter-TSS (NM_009798)	-373	NM_001037761	12345	Mm.2945	NM_009798	ENSMUSG00000028745	Capzb	1700120C01Rik|AI325129|CPB1|CPB2|CPbeat2|CPbeta1|CPbeta2|Cappb1	capping protein (actin filament) muscle Z-line, beta	protein-coding
9182	chr12	59131128	59131278	+	12.7	0.56	10.5	104.5	promoter-TSS (NM_001165253)	promoter-TSS (NM_001165253)	-250	NM_001165253	338320	Mm.213215	NM_146034	ENSMUSG00000021000	Mia2	Ctage5|D12Bwg0579e|Mea6|Mgea|Mgea6	melanoma inhibitory activity 2	protein-coding
5963	chr8	64733731	64733881	+	12.7	0.698	1.5	95.5	promoter-TSS (NM_025436)	promoter-TSS (NM_025436)	-228	NM_025436	66234	Mm.30119	NM_025436	ENSMUSG00000031604	Msmo1	1500001G16Rik|C78600|DESP4|ERG25|Sc4mol	methylsterol monoxygenase 1	protein-coding
8073	chr11	72796173	72796323	+	12.7	0.627	1.5	96	promoter-TSS (NM_001045536)	promoter-TSS (NM_001045536)	22	NM_001045536	195018	Mm.272030	NM_001045536	ENSMUSG00000055670	Zzef1	8430405D05Rik|BC051585|C130099L13Rik|C85424|NSPA|mKIAA0399	zinc finger, ZZ-type with EF hand domain 1	protein-coding
1083	chr2	156991886	156992036	+	12.7	0.766	4.5	96.5	promoter-TSS (NM_001355391)	promoter-TSS (NM_001355391)	38	NM_001355392	29812	Mm.279256	NM_013865	ENSMUSG00000027634	Ndrg3	4833415O14Rik|AI747193|Ndr3	N-myc downstream regulated gene 3	protein-coding
145	chr1	183297031	183297181	+	12.7	0.693	1	97	promoter-TSS (NM_181732)	promoter-TSS (NM_181732)	46	NM_181732	108909	Mm.290502	NM_145626	ENSMUSG00000042901	Aida	2610208M17Rik|BC004835	axin interactor, dorsalization associated	protein-coding
2006	chr3	55112144	55112294	+	12.7	0.701	5.5	95.5	promoter-TSS (NM_001144987)	promoter-TSS (NM_001144987)	53	NM_001144987	229285	Mm.235523	NM_144895	ENSMUSG00000036580	Spg20	AI840044|C79168|SPARTIN|Spart|TAHCCP1|mKIAA0610	spastic paraplegia 20, spartin (Troyer syndrome) homolog (human)	protein-coding
2005	chr3	84582493	84582643	+	12.7	0.663	3	97.5	promoter-TSS (NM_001081093)	promoter-TSS (NM_001081093)	57	NM_001081093	99889	Mm.316536	NM_001081093	ENSMUSG00000074513	Arfip1	2310030I10Rik|Arfaptin|D3Ertd598e	ADP-ribosylation factor interacting protein 1	protein-coding
8074	chr11	98937724	98937874	+	12.7	0.747	1	96	promoter-TSS (NM_001177302)	promoter-TSS (NM_001177302)	81	NM_001177302	19401	Mm.439744	NM_009024	ENSMUSG00000037992	Rara	Nr1b1|RAR|RARalpha1	retinoic acid receptor, alpha	protein-coding
1086	chr2	168230639	168230789	+	12.7	0.521	4	97.5	promoter-TSS (NM_001310084)	promoter-TSS (NM_001310084)	92	NM_001160330	69372	Mm.482182	NM_001160330	ENSMUSG00000074576	Mocs3	1700020H17Rik|Uba4	molybdenum cofactor synthesis 3	protein-coding
10076	chr14	66868871	66869021	+	12.7	0.813	3.5	102.5	promoter-TSS (NM_009955)	promoter-TSS (NM_009955)	96	NM_001034881	432870	Mm.425890	NM_001034881	ENSMUSG00000075553	Gm5464	EG432870	predicted gene 5464	protein-coding
5961	chr8	126474881	126475031	+	12.7	0.705	4.5	98.5	exon (NM_001159907, exon 1 of 30)	exon (NM_001159907, exon 1 of 30)	109	NM_001159907	212728	Mm.482479	NM_001159907	ENSMUSG00000090290	Tarbp1	Gm17296|Gm179	TAR RNA binding protein 1	protein-coding
5965	chr8	84687678	84687828	+	12.7	0.682	6	103.5	5' UTR (NM_025788, exon 1 of 6)	5' UTR (NM_025788, exon 1 of 6)	109	NM_025788	66830	Mm.289698	NM_025788	ENSMUSG00000001910	Nacc1	2010001H03Rik|4930511N13Rik|Btbd14b|Nac1	nucleus accumbens associated 1, BEN and BTB (POZ) domain containing	protein-coding
9549	chr13	69612051	69612201	+	12.7	0.685	5	96.5	promoter-TSS (NM_175283)	promoter-TSS (NM_175283)	110	NM_145354	28114	Mm.260009	NM_145354	ENSMUSG00000021595	Nsun2	D13Wsu123e|Misu	NOL1/NOP2/Sun domain family member 2	protein-coding
6718	chr9	56160882	56161032	+	12.7	0.687	1.5	100.5	5' UTR (NM_019793, exon 1 of 7)	5' UTR (NM_019793, exon 1 of 7)	113	NM_019793	56434	Mm.28484	NM_019793	ENSMUSG00000032324	Tspan3	1700055K04Rik|TM4-A|Tm4sf8	tetraspanin 3	protein-coding
7345	chr10	115385008	115385158	+	12.7	0.706	3.5	99	promoter-TSS (NM_025780)	promoter-TSS (NM_025780)	124	NM_001033261	216345	Mm.207621	NM_001033261	ENSMUSG00000034163	Zfc3h1	BC033596|Ccdc131|Psrc2	zinc finger, C3H1-type containing	protein-coding
9548	chr13	98890833	98890983	+	12.7	0.658	1.5	96.5	intron (NM_178716, intron 1 of 23)	CpG	134	NM_001048267	238799	Mm.173286	NM_178716	ENSMUSG00000009470	Tnpo1	AU021749|D13Ertd688e|IPO2|Kpnb2|MIP|MIP1|TRN	transportin 1	protein-coding
4371	chr6	39573948	39574098	+	12.7	0.793	1	97.5	5' UTR (NM_178873, exon 1 of 8)	5' UTR (NM_178873, exon 1 of 8)	147	NM_178873	57869	Mm.247957	NM_178873	ENSMUSG00000046947	Adck2	AA408112|BB006057	aarF domain containing kinase 2	protein-coding
9184	chr12	21316465	21316615	+	12.7	0.833	3	96	intron (NM_026347, intron 1 of 5)	CpG	148	NM_026347	67732	Mm.335830	NM_026347	ENSMUSG00000062054	Iah1	1500019E20Rik|4833421E05Rik	isoamyl acetate-hydrolyzing esterase 1 homolog	protein-coding
12403	chr19	8757194	8757344	+	12.7	0.716	4	97.5	promoter-TSS (NR_132423)	promoter-TSS (NR_132423)	152	NM_001276704	53319	Mm.7271	NM_016813	ENSMUSG00000010097	Nxf1	Mex67|Mvb1|Tap	nuclear RNA export factor 1	protein-coding
146	chr1	58973254	58973404	+	12.7	0.673	3.5	96	promoter-TSS (NR_151686)	promoter-TSS (NR_151686)	153	NM_172406	70827	Mm.222887	NM_172406	ENSMUSG00000026028	Trak2	2900022D04Rik|4733401O11Rik|AI480836|AW046271|Als2cr3|CALS-C|GRIF-1|GRIF1|OIP98|mKIAA0549	trafficking protein, kinesin binding 2	protein-coding
8075	chr11	51606646	51606796	+	12.7	0.648	7	99.5	5' UTR (NM_010448, exon 1 of 7)	5' UTR (NM_010448, exon 1 of 7)	160	NM_010448	15384	Mm.256875	NM_010448	ENSMUSG00000020358	Hnrnpab	3010025C11Rik|CBF-A|Cgbfa|Hnrpab	heterogeneous nuclear ribonucleoprotein A/B	protein-coding
11106	chr16	31201000	31201150	+	12.7	0.702	9	97	5' UTR (NM_030138, exon 1 of 23)	5' UTR (NM_030138, exon 1 of 23)	163	NM_030138	78618	Mm.274646	NM_030138	ENSMUSG00000049076	Acap2	4832442G16|9530039J15Rik|CNT-B2|Centb2|mKIAA0041	ArfGAP with coiled-coil, ankyrin repeat and PH domains 2	protein-coding
10596	chr15	83149135	83149285	+	12.7	0.652	8	99.5	promoter-TSS (NR_004432)	promoter-TSS (NR_004432)	168	NM_001347082	73826	Mm.23758	NM_178627	ENSMUSG00000041815	Poldip3	1110008P04Rik|AA408269|AL022852|C77954|PDIP46|SKAR|mKIAA1649	polymerase (DNA-directed), delta interacting protein 3	protein-coding
1085	chr2	174472692	174472842	+	12.7	0.67	6	97.5	intron (NM_025531, intron 1 of 5)	CpG	174	NM_025531	66390	Mm.182294	NM_025531	ENSMUSG00000016257	Prelid3b	2310042G06Rik|AA407013|Slmo2	PRELI domain containing 3B	protein-coding
12404	chr19	7217355	7217505	+	12.7	0.712	5	95.5	exon (NM_007750, exon 1 of 2)	exon (NM_007750, exon 1 of 2)	186	NM_007750	12868	Mm.14022	NM_007750	ENSMUSG00000035885	Cox8a	COX8L	cytochrome c oxidase subunit VIIIa	protein-coding
2007	chr3	90231710	90231860	+	12.7	0.685	4.5	99	5' UTR (NM_206924, exon 1 of 5)	5' UTR (NM_206924, exon 1 of 5)	188	NM_206924	23922	Mm.13912	NM_206924	ENSMUSG00000027937	Jtb	Gm622	jumping translocation breakpoint	protein-coding
3517	chr5	124440050	124440200	+	12.7	0.687	2	97	intron (NM_001310725, intron 1 of 6)	CpG	195	NM_030241	67956	Mm.137966	NM_030241	ENSMUSG00000049327	Kmt5a	2410195B05Rik|AA617402|AW536475|PR-SET7|PR/SET07|Setd8	lysine methyltransferase 5A	protein-coding
5964	chr8	112011490	112011640	+	12.7	0.684	3	96.5	promoter-TSS (NM_001130868)	promoter-TSS (NM_001130868)	206	NM_020584	57321	Mm.213064	NM_020584	ENSMUSG00000033430	Terf2ip	Rap1	telomeric repeat binding factor 2, interacting protein	protein-coding
6719	chr9	59539691	59539841	+	12.7	0.647	5	99	exon (NM_010421, exon 1 of 14)	exon (NM_010421, exon 1 of 14)	226	NM_010421	15211	Mm.2284	NM_010421	ENSMUSG00000025232	Hexa	Hex-1	hexosaminidase A	protein-coding
7346	chr10	77581825	77581975	+	12.7	0.782	2.5	96	exon (NM_145925, exon 1 of 6)	exon (NM_145925, exon 1 of 6)	245	NM_145925	108705	Mm.28853	NM_145925	ENSMUSG00000009291	Pttg1ip	1810010L20Rik|AI314311|AU018448|C79540|PBF	pituitary tumor-transforming 1 interacting protein	protein-coding
4372	chr6	70791828	70791978	+	12.7	0.721	8	97	exon (NM_009075, exon 1 of 9)	exon (NM_009075, exon 1 of 9)	272	NM_009075	19895	Mm.17905	NM_009075	ENSMUSG00000053604	Rpia	RPI	ribose 5-phosphate isomerase A	protein-coding
5962	chr8	57652631	57652781	+	12.7	0.571	7.5	101	intron (NR_040698, intron 1 of 3)	CpG	349	NM_144731	108150	Mm.62886	NM_144731	ENSMUSG00000031608	Galnt7	AI225872	polypeptide N-acetylgalactosaminyltransferase 7	protein-coding
9186	chr12	102705180	102705330	+	12.6	0.735	5	95.5	promoter-TSS (NM_172584)	promoter-TSS (NM_172584)	-386	NM_172584	217837	Mm.482192	NM_172584	ENSMUSG00000057963	Itpk1	BC031182	inositol 1,3,4-triphosphate 5/6 kinase	protein-coding
6722	chr9	44113310	44113460	+	12.6	0.856	2	102	promoter-TSS (NM_153762)	promoter-TSS (NM_153762)	-334	NM_153762	213211	Mm.392032	NM_153762	ENSMUSG00000053128	Rnf26	8030450I18Rik	ring finger protein 26	protein-coding
10598	chr15	66969810	66969960	+	12.6	0.671	5	97.5	promoter-TSS (NM_008681)	promoter-TSS (NM_008681)	-244	NM_008681	17988	Mm.30837	NM_008681	ENSMUSG00000005125	Ndrg1	CAP43|CMT4D|DRG1|HMSNL|NMSL|Ndr1|Ndrl|PROXY1|RTP|TDD5	N-myc downstream regulated gene 1	protein-coding
10597	chr15	100468763	100468913	+	12.6	0.714	2.5	95	promoter-TSS (NM_001357982)	promoter-TSS (NM_001357982)	-173	NM_134093	68614	Mm.275272	NM_134093	ENSMUSG00000037353	Letmd1	1110019O13Rik|AI593524|BB130465|BB235638|HCCR-2|HCCR1|MCC-32|Mccr	LETM1 domain containing 1	protein-coding
8081	chr11	74724475	74724625	+	12.6	0.646	2.5	99.5	promoter-TSS (NM_013625)	promoter-TSS (NM_013625)	-166	NM_013625	18472	Mm.397111	NM_013625	ENSMUSG00000020745	Pafah1b1	LIS-1|Lis1|MMS10-U|Mdsh|Ms10u|Pafaha	platelet-activating factor acetylhydrolase, isoform 1b, subunit 1	protein-coding
9551	chr13	51651515	51651665	+	12.6	0.607	6	92	promoter-TSS (NM_029279)	promoter-TSS (NM_029279)	-118	NM_029279	75420	Mm.275981	NM_029279	ENSMUSG00000035139	Secisbp2	2210413N07Rik|2810012K13Rik|SBP2	SECIS binding protein 2	protein-coding
2009	chr3	87906152	87906302	+	12.6	0.494	5	96.5	promoter-TSS (NM_001331052)	promoter-TSS (NM_001331052)	-94	NM_008231	15191	Mm.292208	NM_008231	ENSMUSG00000004897	Hdgf	AI118077|D3Ertd299e	hepatoma-derived growth factor	protein-coding
11515	chr17	24850588	24850738	+	12.6	0.813	2.5	97	promoter-TSS (NM_001159626)	promoter-TSS (NM_001159626)	-4	NM_001159626	14651	Mm.43784	NM_024284	ENSMUSG00000024158	Hagh	BC019817|Glo-2|Glo2|Rsp29	hydroxyacyl glutathione hydrolase	protein-coding
1088	chr2	32535297	32535447	+	12.6	0.648	11.5	96	promoter-TSS (NM_153560)	promoter-TSS (NM_153560)	13	NM_153560	98952	Mm.4065	NM_153560	ENSMUSG00000039157	Fam102a	AI426465|C230093N12Rik|Eeig1	family with sequence similarity 102, member A	protein-coding
12406	chr19	41981715	41981865	+	12.6	0.652	6.5	95.5	promoter-TSS (NM_145500)	promoter-TSS (NM_145500)	27	NM_145500	226122	Mm.22948	NM_145500	ENSMUSG00000025171	Ubtd1	BC016129	ubiquitin domain containing 1	protein-coding
1094	chr2	180967271	180967421	+	12.6	0.664	4.5	95	promoter-TSS (NM_001177706)	promoter-TSS (NM_001177706)	46	NM_001177706	228998	Mm.33765	NM_145760	ENSMUSG00000027575	Arfgap1	AI115377|Arf1gap	ADP-ribosylation factor GTPase activating protein 1	protein-coding
11516	chr17	74338958	74339108	+	12.6	0.673	5.5	98	promoter-TSS (NM_001162870)	promoter-TSS (NM_001162870)	46	NM_016962	50850	Mm.19804	NM_016962	ENSMUSG00000024068	Spast	Spg4|mKIAA1083	spastin	protein-coding
10077	chr14	57664802	57664952	+	12.6	0.596	9.5	98	promoter-TSS (NM_020506)	promoter-TSS (NM_020506)	79	NM_020506	57258	Mm.202747	NM_020506	ENSMUSG00000021952	Xpo4	B430309A01Rik|mKIAA1721	exportin 4	protein-coding
4986	chr7	141131294	141131444	+	12.6	0.796	1.5	95.5	promoter-TSS (NM_013782)	promoter-TSS (NM_013782)	83	NM_013782	27388	Mm.293591	NM_013782	ENSMUSG00000025495	Ptdss2	AI481134|AI988017|PSS2	phosphatidylserine synthase 2	protein-coding
149	chr1	175692469	175692619	+	12.6	0.72	2	100	promoter-TSS (NM_010098)	promoter-TSS (NM_010098)	88	NM_010098	13603	Mm.32744	NM_010098	ENSMUSG00000026525	Opn3	ERO|Ecpn	opsin 3	protein-coding
11108	chr16	36071348	36071498	+	12.6	0.723	3.5	97.5	promoter-TSS (NM_027342)	promoter-TSS (NM_027342)	92	NM_027342	70186	Mm.212991	NM_027342	ENSMUSG00000003955	Fam162a	2310056P07Rik|HGTD-P	family with sequence similarity 162, member A	protein-coding
2010	chr3	105052782	105052932	+	12.6	0.846	2	95	promoter-TSS (NM_001163332)	promoter-TSS (NM_001163332)	96	NM_001163332	80281	Mm.200327	NM_030249	ENSMUSG00000062127	Cttnbp2nl	AA552995|AA589392|AU018624|BC003236|mKIAA1433	CTTNBP2 N-terminal like	protein-coding
6726	chr9	62811475	62811625	+	12.6	0.542	6	107	promoter-TSS (NM_010193)	promoter-TSS (NM_010193)	98	NM_010193	14155	Mm.24069	NM_010193	ENSMUSG00000032244	Fem1b	mKIAA0396	feminization 1 homolog b (C. elegans)	protein-coding
4987	chr7	19629262	19629412	+	12.6	0.7	2.5	95.5	5' UTR (NM_009046, exon 1 of 11)	5' UTR (NM_009046, exon 1 of 11)	101	NM_001290457	19698	Mm.1741	NM_009046	ENSMUSG00000002983	Relb	shep	avian reticuloendotheliosis viral (v-rel) oncogene related B	protein-coding
6721	chr9	48480433	48480583	+	12.6	0.725	6	94.5	exon (NM_001357505, exon 1 of 4)	exon (NM_001357505, exon 1 of 4)	103	NM_001357505	104444	Mm.21911	NM_024233	ENSMUSG00000032026	Rexo2	1810038D15Rik|AW107347|Rex2|Sfn|Smfn	RNA exonuclease 2	protein-coding
5966	chr8	119575021	119575171	+	12.6	0.701	2	99	promoter-TSS (NM_026648)	promoter-TSS (NM_026648)	104	NM_175185	72552	Mm.36756	NM_175185	ENSMUSG00000034189	Hsdl1	2700067E09Rik	hydroxysteroid dehydrogenase like 1	protein-coding
11107	chr16	15637903	15638053	+	12.6	0.671	3.5	96	promoter-TSS (NM_008565)	promoter-TSS (NM_008565)	112	NM_011159	19090	Mm.71	NM_011159	ENSMUSG00000022672	Prkdc	AI326420|AU019811|DNA-PKcs|DNAPDcs|DNAPK|DNPK1|DOXNPH|HYRC1|XRCC7|dxnph|p460|scid|slip	protein kinase, DNA activated, catalytic polypeptide	protein-coding
5968	chr8	123949070	123949220	+	12.6	0.632	5	96	exon (NM_172288, exon 1 of 26)	exon (NM_172288, exon 1 of 26)	120	NM_172288	234865	Mm.267812	NM_172288	ENSMUSG00000039509	Nup133	mermaid	nucleoporin 133	protein-coding
8077	chr11	62457136	62457286	+	12.6	0.706	4	97.5	5' UTR (NM_177229, exon 1 of 9)	5' UTR (NM_177229, exon 1 of 9)	121	NM_177229	20185	Mm.271814	NM_011308	ENSMUSG00000018501	Ncor1	5730405M06Rik|A230020K14Rik|N-CoR|RIP13|Rxrip13|mKIAA1047	nuclear receptor co-repressor 1	protein-coding
5970	chr8	111300025	111300175	+	12.6	0.736	5.5	95	intron (NM_146218, intron 1 of 12)	CpG	122	NM_146218	234736	Mm.334816	NM_146218	ENSMUSG00000033596	Rfwd3	BC027246	ring finger and WD repeat domain 3	protein-coding
6724	chr9	22085229	22085379	+	12.6	0.836	4.5	96	non-coding (NR_040406, exon 4 of 4)	non-coding (NR_040406, exon 4 of 4)	123	NM_001253898	26940	Mm.425568	NM_012029	ENSMUSG00000066839	Ecsit	Sitpec	ECSIT signalling integrator	protein-coding
8076	chr11	94328052	94328202	+	12.6	0.77	1.5	95.5	5' UTR (NM_146024, exon 1 of 5)	5' UTR (NM_146024, exon 1 of 5)	126	NM_146024	71452	Mm.141054	NM_027799	ENSMUSG00000020864	Ankrd40	1110011C06Rik|5530600A18Rik|Gcap15	ankyrin repeat domain 40	protein-coding
10599	chr15	102136014	102136164	+	12.6	0.685	6	95	intron (NM_001033277, intron 1 of 10)	CpG	126	NM_001033277	223918	Mm.385009	NM_001033277	ENSMUSG00000036966	Spryd3	BC008150	SPRY domain containing 3	protein-coding
3518	chr5	124552920	124553070	+	12.6	0.757	2.5	96.5	exon (NM_026409, exon 1 of 14)	exon (NM_026409, exon 1 of 14)	131	NM_026409	67848	Mm.281601	NM_026409	ENSMUSG00000029389	Ddx55	2810021H22Rik|mKIAA1595	DEAD (Asp-Glu-Ala-Asp) box polypeptide 55	protein-coding
[truncated: 7,190 more rows]
