# Supplementary material for: SDS3 regulates microglial inflammation by modulating the expression of the upstream kinase ASK1 in the p38 MAPK signaling pathway
Source: Inflamm Res. 2024 Jul 15;73(9):1547–64. doi: 10.1007/s00011-024-01913-5 (PMC11349808; doi:10.1007/s00011-024-01913-5)
Supplement: Supplementary file 4 — Supplementary Material 4 [file 11_2024_1913_MOESM4_ESM.xlsx]

## Sheet: Sheet1
Supplementary Table 4. Abundance ratios of all identified proteins (with unique peptides ≥2) from TMT-labeled quantitative proteomics.
Accession	Exp. q-value	Coverage [%]	PSMs	Unique Peptides	Score Sequest HT	siCtrl_126	siCtrl_127	siCtrl_128	siSds3_129	siSds3_130	siSds3_131	ratio_siSds3/siCtrl	log2_ratio	statistic	p-value	q-value	Description
Q9QXS1	0	69	1250	327	4642.71	17.7698	17.7655	17.7709	17.6455	17.6389	17.6345	0.914426	-0.129061	-35.7437	3.66e-06	0.000823625	Plectin
E9Q555	0	57	1358	260	4978.36	17.656	17.6215	17.6414	17.8001	17.7946	17.7912	1.11396	0.155697	15.0781	0.000112754	0.00228036	E3 ubiquitin-protein ligase RNF213
Q9JHU4	0	60	1636	257	5975.19	18.0283	18.0064	18.0182	18.0944	18.0905	18.0965	1.05424	0.076203	11.5843	0.000317246	0.00364718	Cytoplasmic dynein 1 heavy chain 1
Q9QXZ0	0	40	588	253	2012.76	16.5157	16.498	16.5184	16.4777	16.4789	16.4835	0.978975	-0.0306562	-4.61521	0.00991674	0.0288693	Microtubule-actin cross-linking factor 1
E9Q616	0	73	1283	228	4439.28	17.778	17.7399	17.7549	17.6907	17.6783	17.6724	0.947956	-0.0771084	-6.25097	0.00333943	0.0139581	AHNAK nucleoprotein (desmoyokin)
Q9ERU9	0	57	475	157	1608.12	16.3685	16.3375	16.3657	16.3817	16.3798	16.3615	1.01191	0.017086	1.44738	0.221346	0.308647	E3 SUMO-protein ligase RanBP2
E9PVX6	0	58	472	149	1710.27	16.3449	16.3403	16.3612	16.3348	16.3143	16.287	0.974841	-0.0367616	-2.41517	0.0731446	0.128902	Proliferation marker protein Ki-67
E9PVZ8	0	54	287	149	1034.79	15.4343	15.4051	15.4095	15.5635	15.5566	15.552	1.10272	0.141069	14.5832	0.000128602	0.00239015	Golgi autoantigen, golgin subfamily b, macrogolgin 1
Q91ZX7	0	42	372	149	1258.9	15.6011	15.5947	15.6046	15.8099	15.8158	15.8133	1.15897	0.212849	62.9076	3.82e-07	0.000489025	Prolow-density lipoprotein receptor-related protein 1
A2AN08	0	34	326	148	1156.99	15.5028	15.4817	15.487	15.5382	15.5251	15.5274	1.02793	0.0397352	5.28159	0.00616351	0.0209628	E3 ubiquitin-protein ligase UBR4
E9PVA8	0	58	442	138	1668.75	16.0834	16.0593	16.0668	16.0582	16.0544	16.0675	0.993263	-0.00975227	-1.20346	0.29515	0.389124	eIF-2-alpha kinase activator GCN1
Q8BX70	0	45	413	137	1488.37	16.041	16.0205	16.0466	16.0668	16.0537	16.0562	1.01598	0.0228761	2.57117	0.0619023	0.112932	Vacuolar protein sorting-associated protein 13C
P26039	0	76	870	135	3643.08	16.9107	16.8899	16.9024	16.8859	16.8812	16.8741	0.985817	-0.0206083	-2.95764	0.0416521	0.0832524	Talin-1
A2ANY6	0	30	230	134	788.41	15.0876	15.0923	15.0653	15.0067	15.0047	15.0199	0.951787	-0.0712887	-7.43242	0.00174966	0.00932805	Midasin
Q7TMY8	0	39	285	129	1073.45	15.3124	15.2965	15.3231	15.2392	15.2248	15.2212	0.944583	-0.08225	-8.66365	0.000976622	0.00663954	E3 ubiquitin-protein ligase HUWE1
Q8BTM8	0	67	1169	127	4858.68	17.411	17.3823	17.3984	17.4589	17.4613	17.4462	1.04118	0.0582161	6.10978	0.00363255	0.0147798	Filamin-A
F6ZDS4	0	53	468	126	1732.31	16.4024	16.3811	16.3941	16.3765	16.369	16.35	0.981217	-0.0273565	-2.72992	0.0524474	0.0993413	Nucleoprotein TPR
Q8VDD5	0	66	1434	122	5561.96	17.7156	17.6961	17.713	17.7825	17.7767	17.7699	1.04836	0.0681318	9.57217	0.000665508	0.00539734	Myosin-9
Q99PV0	0	57	599	120	2122.58	16.5822	16.5526	16.5804	16.5527	16.555	16.5608	0.989263	-0.0155735	-1.57597	0.19016	0.27352	Pre-mRNA-processing-splicing factor 8
Q80X90	0	68	591	120	2244.82	16.185	16.1695	16.1575	16.2259	16.214	16.2058	1.03135	0.044529	4.5207	0.0106526	0.0304961	Filamin-B
P23116	0	64	684	117	2412.15	16.9158	16.8911	16.9084	16.8423	16.8432	16.8276	0.954335	-0.0674318	-7.59671	0.00161092	0.00892003	Eukaryotic translation initiation factor 3 subunit A
O88738	0	32	254	116	932.23	15.2259	15.2068	15.221	15.1399	15.1545	15.1665	0.956413	-0.0642951	-6.70115	0.00258036	0.0119094	Baculoviral IAP repeat-containing protein 6
P19096	0	61	788	114	3066.14	16.8936	16.8755	16.889	16.7759	16.7699	16.7733	0.92469	-0.112959	-19.7753	3.86e-05	0.00148186	Fatty acid synthase
E9Q7G0	0	62	377	114	1438.03	15.9872	15.9558	15.9883	15.995	15.9911	15.9627	1.00404	0.00582155	0.394495	0.713345	0.774294	Nuclear mitotic apparatus protein 1
Q6P5D8	0	58	308	107	1093.56	15.6946	15.6865	15.6924	15.6016	15.6069	15.6149	0.943858	-0.0833588	-18.2974	5.25e-05	0.00167786	Structural maintenance of chromosomes flexible hinge domain-containing protein 1
Q6P4T2	0	57	471	106	1757.37	16.1319	16.1034	16.138	16.1172	16.1098	16.123	0.994622	-0.00777944	-0.68697	0.529858	0.614418	U5 small nuclear ribonucleoprotein 200 kDa helicase
Q69ZN7	0	59	326	104	1146.13	15.5437	15.549	15.5323	15.6436	15.6389	15.6395	1.07104	0.0990073	19.1957	4.34e-05	0.00155571	Myoferlin
Q99PL5	0	74	502	100	1832.15	16.642	16.6258	16.6451	16.6261	16.6333	16.5969	0.98698	-0.0189069	-1.49697	0.208747	0.294972	Ribosome-binding protein 1
Q91ZU6	0	17	147	100	470.74	14.2452	14.2452	14.2429	14.2889	14.2835	14.285	1.02908	0.0413577	22.9859	2.12e-05	0.00116708	Dystonin
B2RQC6	0	62	578	98	2351.63	16.1635	16.1393	16.1551	16.101	16.0929	16.1098	0.965006	-0.0513897	-5.97778	0.00393568	0.0156279	CAD protein
Q5SWU9	0	52	291	96	1070.06	15.3517	15.3178	15.3487	15.3533	15.3466	15.3533	1.00814	0.0116917	1.05844	0.349538	0.443782	Acetyl-CoA carboxylase 1
A2AGT5	0	52	323	94	1145.58	15.7239	15.6723	15.7125	15.7313	15.7276	15.7214	1.01662	0.0237865	1.49503	0.209226	0.295492	Cytoskeleton-associated protein 5
Q5XG71	0	38	229	93	821.13	15.1291	15.1011	15.1377	15.0163	14.9996	15.0378	0.929991	-0.104712	-6.69972	0.00258241	0.0119094	Small subunit processome component 20 homolog
E9QAM5	0	39	184	92	691.07	14.6413	14.6217	14.6264	14.7355	14.7341	14.7436	1.07765	0.107885	16.289	8.31e-05	0.00194019	Helicase with zinc finger domain 2
Q80SU7	0	42	201	92	677.25	14.8151	14.7914	14.7837	15.1305	15.1339	15.1264	1.26011	0.333548	34.3559	4.28e-06	0.000858301	Interferon-induced very large GTPase 1
D4AFX7	0	44	270	91	981.99	15.396	15.3572	15.3856	15.512	15.5064	15.504	1.09266	0.127844	10.8129	0.000414969	0.00414092	DnaJ heat shock protein family (Hsp40) member C13
Q69ZR2	0	43	197	91	704.25	14.797	14.7843	14.7951	15.0195	15.0316	15.0281	1.17629	0.234244	43.6891	1.64e-06	0.000659362	E3 ubiquitin-protein ligase HECTD1
Q99104	0	49	235	89	805.98	15.3409	15.3159	15.342	15.3276	15.3193	15.312	0.990851	-0.0132605	-1.37246	0.241848	0.331348	Unconventional myosin-Va
G3X9B1	0	44	285	88	981.35	15.6141	15.6101	15.6103	15.5996	15.6033	15.6087	0.994718	-0.0076402	-2.58101	0.0612621	0.111964	HEAT repeat-containing 1
Q6ZWR6	0	12	111	88	334.74	13.5927	13.5756	13.577	13.6377	13.64	13.6392	1.04047	0.0572294	10.3566	0.000490641	0.00454891	Nesprin-1
P13864	0	61	344	88	1255.69	15.7536	15.7479	15.7691	15.7211	15.7238	15.7046	0.972391	-0.0403916	-4.63191	0.00979319	0.028603	DNA (cytosine-5)-methyltransferase 1
Q68FD5	0	65	868	88	3643.04	16.8473	16.8232	16.8414	16.8466	16.8429	16.8556	1.00771	0.0110779	1.35779	0.246076	0.335895	Clathrin heavy chain 1
Q6ZQ08	0	43	214	87	709.41	15.026	15.0144	15.0241	15.0024	15.0039	15.0125	0.989521	-0.0151981	-3.17515	0.0336913	0.0708876	CCR4-NOT transcription complex subunit 1
Q70FJ1	0	26	109	87	364.5	13.837	13.8332	13.8266	13.9382	13.9346	13.9413	1.07606	0.105762	29.3542	8.02e-06	0.000860459	A-kinase anchor protein 9
Q8CGC7	0	61	589	86	2195.09	16.6483	16.6329	16.64	16.6035	16.5905	16.5896	0.968731	-0.0458323	-7.26009	0.00191142	0.00983769	Bifunctional glutamate/proline--tRNA ligase
Q9JKF1	0	66	859	85	3560.46	16.919	16.8945	16.9198	16.9686	16.9573	16.9702	1.03834	0.0542761	5.87545	0.00419226	0.0162293	Ras GTPase-activating-like protein IQGAP1
Q91VW5	0	42	131	84	470.77	14.2398	14.2143	14.2339	14.2622	14.2534	14.2546	1.01917	0.0273962	3.34511	0.028699	0.0627346	Golgin subfamily A member 4
Q3TLH4	0	35	277	84	919.51	15.4799	15.4834	15.4924	15.4271	15.4229	15.3945	0.952387	-0.0703808	-6.46876	0.00294211	0.0129508	Protein PRRC2C
Q9CU62	0	65	334	84	1112.42	15.7801	15.7427	15.7746	15.7775	15.7682	15.7511	0.999854	-0.000210762	-0.0150658	0.988701	0.991789	Structural maintenance of chromosomes protein 1A
Q8BL66	0	60	187	82	702.08	14.8747	14.8385	14.8644	14.9821	14.9786	14.9595	1.08239	0.114219	8.89538	0.000882593	0.00623797	Early endosome antigen 1
Q8C3J5	0	48	289	81	1027.86	15.5596	15.5288	15.5576	15.5423	15.5406	15.5512	0.997256	-0.00396474	-0.378631	0.7242	0.783428	Dedicator of cytokinesis protein 2
Q64727	0	75	450	81	1583.76	16.1109	16.1087	16.1082	16.1502	16.1604	16.1447	1.02993	0.0425485	9.10103	0.000808385	0.00593284	Vinculin
Q6PR54	0	40	163	80	576.83	14.4801	14.4434	14.4622	14.5244	14.5205	14.5195	1.04216	0.0595751	5.5662	0.00510272	0.0183969	Telomere-associated protein RIF1
Q6PB66	0	64	419	80	1571.01	16.2795	16.2656	16.2926	16.2548	16.2494	16.2596	0.98306	-0.024648	-2.9552	0.0417532	0.0834129	Leucine-rich PPR motif-containing protein, mitochondrial
Q62388	0	27	122	80	370.92	14.162	14.1626	14.1774	14.2374	14.2142	14.2143	1.03859	0.0546261	5.93367	0.00404383	0.0158767	Serine-protein kinase ATM
P08775	0	47	202	78	692.24	14.8673	14.8311	14.8548	14.8324	14.8272	14.817	0.982465	-0.0255222	-2.21499	0.0911184	0.152637	DNA-directed RNA polymerase II subunit RPB1
Q80TP3	0	36	128	78	439.98	13.9682	13.9775	13.9797	13.9851	13.9879	14.0141	1.01432	0.020517	2.07436	0.106702	0.172968	E3 ubiquitin-protein ligase UBR5
Q6NS46	0	43	241	77	872.11	15.1857	15.1659	15.2057	15.1704	15.1619	15.17	0.987368	-0.0183401	-1.55118	0.195801	0.28008	Protein RRP5 homolog
E9Q2M9	0	30	137	76	510.71	14.1413	14.1615	14.1277	14.166	14.1756	14.2081	1.02791	0.0397078	2.46818	0.0690814	0.123281	WD repeat and FYVE domain-containing 4
P16546	0	36	103	75	354.01	13.6312	13.6076	13.6231	13.6802	13.6816	13.67	1.04004	0.0566365	7.23265	0.00193886	0.00992165	Spectrin alpha chain, non-erythrocytic 1
Q9CW03	0	56	267	74	935.92	15.6352	15.6433	15.6254	15.6401	15.6268	15.6293	0.998214	-0.00257874	-0.390039	0.716386	0.776859	Structural maintenance of chromosomes protein 3
Q62383	0	50	224	74	832.61	14.9709	14.9398	14.9554	14.9893	14.9881	14.9904	1.0238	0.0339317	3.77323	0.0195498	0.047325	Transcription elongation factor SPT6
Q8CIE6	0	70	300	73	1170.65	15.5766	15.5437	15.5644	15.6201	15.602	15.6085	1.03427	0.048611	4.4353	0.0113752	0.0317565	Coatomer subunit alpha
Q7TSC1	0	44	182	73	638.31	14.24	14.2267	14.2134	14.241	14.2546	14.2434	1.01368	0.0196031	2.24374	0.0882555	0.14914	Protein PRRC2A
A0A0J9YUD5	0	41	229	73	845.1	14.987	14.9332	14.9617	14.971	14.986	14.9963	1.01664	0.0238037	1.38471	0.238371	0.327775	Nucleoporin 205
Q6PDQ2	0	53	400	72	1505.04	15.8828	15.8561	15.8797	15.8816	15.879	15.8709	1.00301	0.00433572	0.479542	0.656594	0.726243	Chromodomain-helicase-DNA-binding protein 4
B1AY13	0	35	123	72	447.77	14.0905	14.0696	14.0897	14.1391	14.1007	14.1048	1.02214	0.0315898	2.26344	0.0863513	0.146676	Ubiquitin carboxyl-terminal hydrolase 24
E9Q512	0	38	116	72	395.79	13.9106	13.912	13.915	13.9028	13.9102	13.905	0.995487	-0.00652599	-2.5601	0.0626314	0.11402	Thyroid hormone receptor interactor 11
Q8VDJ3	0	62	422	72	1580.83	16.109	16.0786	16.113	16.1065	16.1023	16.0955	1.00087	0.00125821	0.110867	0.917062	0.93893	Vigilin
Q8CJF7	0	41	152	71	593.72	14.2754	14.2437	14.2712	14.2521	14.2635	14.2596	0.996529	-0.00501664	-0.478003	0.657598	0.727153	Protein ELYS
E9Q6J5	0	30	107	71	343.62	13.6407	13.6186	13.6417	13.6703	13.6613	13.6163	1.01092	0.015666	0.855473	0.440506	0.531853	Biorientation of chromosomes in cell division protein 1-like 1
A2AF47	0	39	170	71	567.34	14.5433	14.4899	14.5072	14.5631	14.5528	14.5581	1.03135	0.0445309	2.7811	0.0497623	0.0953105	Dedicator of cytokinesis protein 11
Q9JMH9	0	38	142	71	492.93	14.4668	14.4652	14.4683	14.6055	14.6056	14.5917	1.09745	0.134149	28.4578	9.07e-06	0.000860459	Unconventional myosin-XVIIIa
Q6KCD5	0	30	108	71	357.99	14.0928	14.0686	14.0955	14.0446	14.0537	14.054	0.976128	-0.0348571	-3.83628	0.0185184	0.0455806	Nipped-B-like protein
Q9Z277	0	46	206	71	701.24	15.1142	15.1011	15.1236	15.1076	15.0936	15.0985	0.99098	-0.0130717	-1.68972	0.166347	0.246103	Tyrosine-protein kinase BAZ1B
O35134	0	53	159	71	596.83	14.5901	14.5847	14.6163	14.5596	14.5595	14.5843	0.979958	-0.0292082	-2.28709	0.0841265	0.143683	DNA-directed RNA polymerase I subunit RPA1
Q6P5E4	0	56	373	70	1498.53	15.4831	15.4645	15.4758	15.5614	15.5506	15.5675	1.06096	0.0853682	11.6528	0.000310031	0.00362863	UDP-glucose:glycoprotein glucosyltransferase 1
G5E870	0	42	186	68	646.53	14.6725	14.6488	14.6669	14.7132	14.7245	14.7245	1.04105	0.0580413	7.19469	0.00197762	0.0100152	E3 ubiquitin-protein ligase TRIP12
P70388	0	51	151	68	527.28	14.4408	14.4323	14.4445	14.4436	14.421	14.4139	0.991011	-0.0130266	-1.3499	0.24838	0.338123	DNA repair protein RAD50
Q8BZN6	0	38	133	67	493.37	14.2553	14.2205	14.231	14.2812	14.2887	14.2869	1.03529	0.050032	4.74541	0.00900129	0.0269716	Dedicator of cytokinesis protein 10
Q6PDI5	0	47	174	67	660.97	14.5942	14.5497	14.5836	14.5656	14.5586	14.5863	0.996079	-0.00566832	-0.358823	0.737865	0.794981	Proteasome adapter and scaffold protein ECM29
Q7TPV4	0	57	570	67	2236.32	16.3431	16.3433	16.3449	16.3028	16.3003	16.3045	0.971858	-0.0411822	-30.4881	6.89e-06	0.000860459	Myb-binding protein 1A
Q8CG48	0	62	214	67	792.1	15.4024	15.3793	15.418	15.3256	15.3344	15.3226	0.951099	-0.0723333	-6.14213	0.00356268	0.0145794	Structural maintenance of chromosomes protein 2
Q9QZQ1	0	46	141	67	486.44	14.4391	14.4288	14.4232	14.4472	14.4442	14.4228	1.00533	0.00766436	0.851579	0.442428	0.533612	Afadin
Q9JLN9	0	33	126	67	407.66	13.7262	13.749	13.7216	13.7926	13.7929	13.7957	1.04355	0.0615025	7.22346	0.00194815	0.00995019	Serine/threonine-protein kinase mTOR
Q3UQ44	0	53	200	67	682.82	14.499	14.5538	14.4977	14.5251	14.5193	14.5354	1.00681	0.00978947	0.513494	0.634667	0.707055	Ras GTPase-activating-like protein IQGAP2
Q6P9L6	0	50	121	67	401.83	14.2111	14.1902	14.2208	14.1939	14.2014	14.1909	0.991772	-0.0119203	-1.2473	0.280327	0.373816	Kinesin-like protein KIF15
Q8BI84	0	36	114	66	386.5	14.2389	14.2416	14.2325	14.2995	14.288	14.2736	1.03483	0.0494003	6.19073	0.0034608	0.0142863	Transport and Golgi organization protein 1 homolog
E9Q3P4	0	24	81	66	258.29	13.3346	13.3755	13.3568	13.659	13.6248	13.637	1.2181	0.284637	18.399	5.13e-05	0.00165551	Centromere protein F
Q922J3	0	57	168	66	578.96	14.8984	14.8703	14.8879	14.9556	14.9629	14.9471	1.04945	0.0696268	7.42954	0.00175222	0.0093355	CAP-Gly domain-containing linker protein 1
Q7TPH6	0	17	77	65	246.9	12.9152	12.9094	12.8845	12.922	12.9035	12.9197	1.0084	0.0120672	1.09014	0.336923	0.430758	E3 ubiquitin-protein ligase MYCBP2
Q8BU30	0	58	350	65	1303.7	15.8541	15.8077	15.8412	15.8457	15.844	15.858	1.01037	0.0148792	1.02653	0.36266	0.457255	Isoleucine--tRNA ligase, cytoplasmic
Q64514	0	62	326	65	1181.3	15.5716	15.5449	15.5634	15.5595	15.557	15.5503	0.996964	-0.0043869	-0.52516	0.627235	0.700232	Tripeptidyl-peptidase 2
Q5SNZ0	0	36	106	64	332.38	13.9974	13.9853	13.9858	13.9243	13.9306	13.9241	0.957171	-0.0631514	-14.0661	0.000148239	0.00256225	Girdin
Q8R151	0	40	105	64	399.67	13.5486	13.5145	13.5272	13.5476	13.5491	13.5522	1.01363	0.0195287	1.94517	0.123641	0.194309	NFX1-type zinc finger-containing protein 1
P70336	0	51	169	63	533.9	14.6825	14.6453	14.6713	14.7224	14.6991	14.699	1.02846	0.0404889	3.00204	0.0398617	0.0804171	Rho-associated protein kinase 2
E9PZJ8	0	33	119	63	407.29	14.1149	14.081	14.1091	14.1486	14.1526	14.1376	1.03142	0.044631	3.92377	0.017193	0.0430308	Activating signal cointegrator 1 complex subunit 3
Q8BX17	0	46	188	63	647.31	14.9925	14.9697	14.9887	15.0434	15.0298	15.0244	1.03448	0.0489009	5.41317	0.00564254	0.0197145	Gem-associated protein 5
Q8BSQ9	0	43	117	63	402.38	14.3414	14.3127	14.3473	14.0896	14.0942	14.0951	0.846269	-0.240811	-22.2699	2.41e-05	0.00118259	Protein polybromo-1
Q6RT24	0	29	87	63	293.12	13.4934	13.4553	13.483	13.7868	13.7662	13.7613	1.22618	0.294176	21.3111	2.87e-05	0.00127204	Centromere-associated protein E
P48725	0	25	83	63	276.46	13.5304	13.5352	13.5242	13.5655	13.5581	13.5476	1.01899	0.0271463	4.46163	0.0111463	0.0313419	Pericentrin
Q8CIH5	0	56	365	63	1358.02	15.7635	15.7502	15.7663	15.7782	15.7789	15.7878	1.01512	0.0216494	3.69407	0.0209439	0.0499283	1-phosphatidylinositol 4,5-bisphosphate phosphodiesterase gamma-2
Q5SW19	0	60	323	62	1267.1	15.3713	15.3515	15.3735	15.25	15.2428	15.2448	0.920462	-0.11957	-16.3232	8.24e-05	0.00193544	Clustered mitochondria protein homolog
Q9Z1Q9	0	60	395	62	1552.63	15.9	15.8709	15.889	15.8768	15.8751	15.8758	0.992595	-0.0107234	-1.26288	0.275233	0.367742	Valine--tRNA ligase
O70133	0	50	407	62	1524.48	15.9301	15.9007	15.9339	15.9035	15.8919	15.8975	0.983535	-0.0239512	-2.17728	0.0950327	0.157746	ATP-dependent RNA helicase A
Q6ZQ58	0	64	238	62	928.91	15.3355	15.3208	15.3385	15.2623	15.2414	15.2435	0.944393	-0.0825415	-9.58152	0.000663004	0.00539337	La-related protein 1
Q8C3Y4	0	30	107	62	332.22	14.1326	14.0898	14.1203	14.1623	14.1581	14.1662	1.03382	0.0479794	3.71545	0.020556	0.0492521	Kinetochore-associated protein 1
Q8BKX6	0	21	88	62	300.68	13.3769	13.3478	13.38	13.4036	13.4025	13.4043	1.02473	0.0352449	3.42771	0.0265913	0.059226	Serine/threonine-protein kinase SMG1
Q6NZJ6	0	48	513	62	1811.22	16.3611	16.3273	16.3744	16.3015	16.286	16.2836	0.956666	-0.0639133	-4.22981	0.0133721	0.035932	Eukaryotic translation initiation factor 4 gamma 1
E9Q3L2	0	37	112	62	385.85	13.8328	13.8305	13.8305	13.9114	13.9132	13.9198	1.05963	0.0835571	31.474	6.07e-06	0.000858301	Phosphatidylinositol 4-kinase alpha
Q8CHG3	0	39	87	62	275.89	13.6173	13.603	13.6259	13.7923	13.782	13.7773	1.12384	0.168439	21.0329	3.02e-05	0.00130326	GRIP and coiled-coil domain-containing protein 2
Q05D44	0	52	335	62	1276.93	15.7669	15.7082	15.748	15.8174	15.8083	15.7855	1.04443	0.0627155	3.17569	0.0336739	0.0708696	Eukaryotic translation initiation factor 5B
Q2EMV9	0	41	103	62	380.36	13.7642	13.7856	13.7482	13.9233	13.9344	13.9175	1.11658	0.159083	13.3407	0.000182532	0.0028238	Protein mono-ADP-ribosyltransferase PARP14
Q80YV3	0	27	97	61	322.34	13.7539	13.7721	13.7689	13.7418	13.7335	13.7617	0.986726	-0.0192788	-1.91809	0.127552	0.199283	Transformation/transcription domain-associated protein
Q8C147	0	34	139	61	445.51	14.3956	14.3446	14.3738	14.3924	14.3742	14.3799	1.00754	0.0108328	0.687831	0.52937	0.614029	Dedicator of cytokinesis protein 8
Q9ES52	0	65	235	61	824.93	15.3435	15.3451	15.356	15.3553	15.3575	15.3581	1.00609	0.0087525	2.17145	0.095655	0.158615	Phosphatidylinositol 3,4,5-trisphosphate 5-phosphatase 1
Q9QY06	0	36	115	61	366.52	13.8396	13.7934	13.8281	13.8723	13.8942	13.9086	1.05064	0.0712741	4.08784	0.0150017	0.0390217	Unconventional myosin-IXb
Q61768	0	69	265	61	1020.1	15.2328	15.2057	15.2354	15.2237	15.2064	15.192	0.988094	-0.0172796	-1.30774	0.261058	0.352097	Kinesin-1 heavy chain
Q6P5B0	0	50	171	61	568	14.9915	14.9679	15.0068	14.9694	14.962	14.9563	0.982021	-0.0261745	-2.19407	0.0932672	0.155652	RRP12-like protein
Q8C2E7	0	54	132	61	475.18	14.32	14.2889	14.3037	14.2883	14.2773	14.2848	0.985737	-0.0207256	-2.17111	0.0956912	0.158621	WASH complex subunit 5
Q61687	0	28	122	61	432.33	14.0934	14.0476	14.0881	14.087	14.0786	14.0541	0.997844	-0.00311343	-0.177639	0.867639	0.898939	Transcriptional regulator ATRX
Q571H0	0	35	111	60	392.63	13.7101	13.6986	13.6969	13.7895	13.7695	13.7898	1.0578	0.0810709	10.2699	0.000506909	0.0046355	Nucleolar pre-ribosomal-associated protein 1
Q3UH60	0	54	156	60	542.3	14.1504	14.1598	14.1354	14.1225	14.1159	14.1373	0.983991	-0.0232833	-2.44643	0.0707169	0.12549	Disco-interacting protein 2 homolog B
Q01853	0	80	526	60	2160.89	16.131	16.0905	16.1213	16.0914	16.0708	16.0831	0.977746	-0.0324682	-2.38378	0.0756774	0.132493	Transitional endoplasmic reticulum ATPase
Q6P4S8	0	34	103	60	340.26	13.7084	13.7068	13.7295	13.7708	13.7816	13.7863	1.04584	0.0646585	7.47763	0.00171006	0.00920184	Integrator complex subunit 1
O08788	0	58	178	60	716.94	14.5085	14.5248	14.5058	14.5459	14.5311	14.5404	1.01825	0.026097	3.55742	0.0236406	0.0544383	Dynactin subunit 1
P55937	0	52	96	60	353.46	13.6795	13.6643	13.6643	13.7569	13.7587	13.7651	1.06499	0.0908378	16.0582	8.79e-05	0.00198255	Golgin subfamily A member 3
Q99NB9	0	56	307	59	1185.46	15.4715	15.4437	15.4712	15.4696	15.4623	15.4582	1.00085	0.00122197	0.124488	0.906934	0.930836	Splicing factor 3B subunit 1
Q8BMJ2	0	55	320	59	1164.19	15.7418	15.7186	15.7441	15.7745	15.7779	15.7817	1.03034	0.0431248	5.12953	0.00684074	0.0224272	Leucine--tRNA ligase, cytoplasmic
Q6ZQ38	0	56	285	59	1079.67	15.5823	15.5724	15.6042	15.5779	15.5719	15.5764	0.992463	-0.0109145	-1.13981	0.317985	0.412589	Cullin-associated NEDD8-dissociated protein 1
Q9CSH3	0	70	228	59	815.57	15.0185	15.0049	15.0164	14.9778	14.9775	14.9869	0.977705	-0.0325295	-6.17981	0.00348338	0.0143721	Exosome complex exonuclease RRP44
B2RXS4	0	42	175	59	648.57	14.6285	14.6219	14.6195	14.7065	14.7118	14.7066	1.0607	0.0850194	26.5801	1.19e-05	0.000926783	Plexin-B2
P97313	0	17	71	59	235.06	13.0754	13.0146	13.0577	13.0168	13.0295	13.0438	0.986788	-0.0191873	-0.975631	0.384491	0.478691	DNA-dependent protein kinase catalytic subunit
P42859	0	23	83	59	278.04	13.2904	13.2838	13.2699	13.2799	13.2892	13.3006	1.00593	0.00852903	1.00095	0.373493	0.467827	Huntingtin
Q4QRL3	0	44	110	59	375.05	13.6299	13.6243	13.6207	13.7268	13.7256	13.7319	1.07413	0.103162	31.4481	6.09e-06	0.000858301	Coiled-coil domain-containing protein 88B
Q8BTI8	0	28	232	59	818.15	14.8401	14.8258	14.843	14.7966	14.7825	14.7777	0.96546	-0.050711	-6.5252	0.00284879	0.0127213	Serine/arginine repetitive matrix protein 2
Q9R0L6	0	35	126	59	444.35	14.1035	13.9956	14.0182	14.0566	14.0722	14.0375	1.01138	0.0163294	0.475403	0.659297	0.72853	Pericentriolar material 1 protein
Q7TT50	0	41	148	59	503.92	14.5497	14.5191	14.5452	14.6304	14.6207	14.6194	1.06106	0.085508	8.4369	0.00108094	0.00701605	Serine/threonine-protein kinase MRCK beta
O08808	0	49	140	58	478.42	14.3748	14.374	14.3556	14.4523	14.4545	14.4458	1.05903	0.0827395	12.2043	0.000258763	0.00338372	Protein diaphanous homolog 1
Q8CC88	0	34	89	58	298.41	13.7695	13.7506	13.7467	13.6868	13.6872	13.7079	0.958151	-0.0616751	-6.23316	0.00337478	0.0140439	von Willebrand factor A domain-containing protein 8
Q6PFD9	0	38	208	58	758.86	14.9385	14.926	14.9385	14.9023	14.9058	14.9227	0.983473	-0.0240428	-3.18265	0.0334503	0.0704545	Nuclear pore complex protein Nup98-Nup96
Q61595	0	52	126	58	482.38	14.3358	14.3221	14.3335	14.4174	14.4183	14.3904	1.05573	0.0782356	7.76466	0.00148286	0.00849643	Kinectin
Q6A4J8	0	60	192	58	727.2	15.0421	15.0194	15.0404	14.99	14.9793	15.0091	0.971865	-0.0411727	-3.62105	0.0223363	0.0523865	Ubiquitin carboxyl-terminal hydrolase 7
B2RQG2	0	37	96	58	351.03	13.7012	13.6895	13.7181	13.7597	13.733	13.7196	1.02424	0.0345567	2.39894	0.0744419	0.130653	PHD finger protein 3
Q80X82	0	50	183	58	658.91	14.7445	14.7809	14.7734	14.7938	14.8018	14.8018	1.02307	0.0329034	2.88247	0.0449013	0.0879729	Symplekin
O54988	0	60	224	57	870.87	15.2156	15.1941	15.2124	15.2009	15.1969	15.1793	0.989665	-0.0149876	-1.58614	0.187892	0.271182	STE20-like serine/threonine-protein kinase
P70398	0	34	181	57	598.12	14.8005	14.7786	14.7982	14.8592	14.853	14.8366	1.04039	0.0571245	5.89814	0.00413363	0.0160954	Probable ubiquitin carboxyl-terminal hydrolase FAF-X
Q9Z1T6	0	34	101	57	342.71	13.6328	13.5991	13.6366	13.6388	13.6514	13.6652	1.02028	0.0289615	2.04684	0.110084	0.177128	1-phosphatidylinositol 3-phosphate 5-kinase
Q91V92	0	55	357	57	1271.89	16.0172	16.0027	16.0016	15.9566	15.9517	15.9609	0.965435	-0.0507488	-8.91347	0.000875737	0.00621139	ATP-citrate synthase
Q920B9	0	56	324	57	1116.98	15.705	15.6769	15.7086	15.6564	15.6544	15.6524	0.971013	-0.0424372	-4.20359	0.0136563	0.0364273	FACT complex subunit SPT16
Q9JIK5	0	72	339	57	1350.59	15.7449	15.7044	15.7489	15.7144	15.7058	15.6909	0.980063	-0.029054	-1.83799	0.139924	0.214849	Nucleolar RNA helicase 2
F8VPK0	0	47	116	57	465.24	14.0077	13.9744	13.9893	14.0441	14.044	14.065	1.04289	0.0605892	5.08738	0.0070443	0.022827	Tetratricopeptide repeat domain 37
Q61543	0	53	203	57	714.36	14.7308	14.6795	14.7091	14.8016	14.7863	14.7803	1.05915	0.0829089	5.13534	0.00681322	0.0223941	Golgi apparatus protein 1
E9QAT4	0	35	113	57	395.17	13.833	13.819	13.8011	13.9231	13.9255	13.9059	1.07212	0.100468	9.06363	0.000821288	0.00599465	Protein transport protein Sec16A
Q01320	0	48	359	57	1257.76	15.8818	15.8579	15.879	16.0067	15.9789	15.9816	1.08383	0.116132	9.9913	0.000563902	0.00489682	DNA topoisomerase 2-alpha
Q8K284	0	35	104	57	351.98	13.8355	13.8233	13.8335	13.6953	13.6873	13.6857	0.906687	-0.141323	-29.3757	8e-06	0.000860459	General transcription factor 3C polypeptide 1
Q6A009	0	36	123	57	417.77	14.0946	14.0735	14.0898	14.1983	14.1957	14.2079	1.08274	0.114683	15.5504	9.98e-05	0.00213708	E3 ubiquitin-protein ligase listerin
P70227	0	30	112	56	347.07	14.1008	14.0656	14.0718	14.1221	14.1155	14.1121	1.02609	0.0371513	3.31415	0.0295395	0.0642397	Inositol 1,4,5-trisphosphate receptor type 3
Q9EPU4	0	44	118	56	401.56	14.1813	14.1622	14.166	14.1228	14.1294	14.1429	0.973934	-0.0381034	-4.57403	0.0102295	0.0295443	Cleavage and polyadenylation specificity factor subunit 1
P97311	0	66	277	56	996.79	15.7435	15.7129	15.7426	15.7603	15.7574	15.7425	1.01423	0.0203867	1.77658	0.150282	0.227106	DNA replication licensing factor MCM6
P54276	0	48	225	56	792.5	14.9366	14.9503	14.92	14.9629	14.9594	14.9679	1.01942	0.0277513	3.05315	0.0379112	0.0776474	DNA mismatch repair protein Msh6
Q61316	0	74	721	56	2751.88	16.8886	16.883	16.8934	16.8508	16.8428	16.8248	0.966715	-0.048837	-5.90767	0.0041093	0.0160559	Heat shock 70 kDa protein 4
O70318	0	60	208	56	755.01	14.9202	14.9275	14.9363	14.9026	14.9018	14.8831	0.977921	-0.03221	-4.08121	0.0150835	0.0391546	Band 4.1-like protein 2
P58252	0	71	1155	56	4497.58	17.591	17.6228	17.5917	17.5301	17.5268	17.5455	0.954154	-0.0677064	-5.66342	0.00479248	0.0177322	Elongation factor 2
Q91YR7	0	63	163	56	555.11	14.7061	14.6794	14.7013	14.7556	14.75	14.7323	1.03554	0.0503785	4.67094	0.00951168	0.0279638	Pre-mRNA-processing factor 6
Q80WE4	0	37	89	56	289.81	13.5455	13.5217	13.5376	13.5565	13.5542	13.5473	1.01236	0.0177221	2.35488	0.0780977	0.135791	Kinesin-like protein KIF20B
Q6PGG2	0	59	136	56	522.23	14.1887	14.1646	14.1808	14.2085	14.1976	14.2076	1.01855	0.0265137	3.3551	0.0284337	0.0622735	GEM-interacting protein
Q9WVF7	0	31	92	56	307.95	13.4118	13.4177	13.4054	13.4678	13.4527	13.4743	1.03764	0.0533002	7.28493	0.001887	0.00978095	DNA polymerase epsilon catalytic subunit A
Q5ND34	0	40	118	55	458.31	13.7146	13.6861	13.6998	13.7435	13.749	13.7741	1.03916	0.0554231	4.43219	0.0114027	0.031811	WD repeat-containing protein 81
Q80XK6	0	30	90	55	297.9	13.6384	13.6261	13.6109	13.6802	13.6678	13.6756	1.03483	0.0493898	5.65684	0.00481273	0.0177989	Autophagy-related protein 2 homolog B
Q6DFZ1	0	34	140	55	449.08	14.1055	14.2963	14.1003	14.1969	14.2012	14.2632	1.03744	0.0530233	0.780211	0.478856	0.568075	Golgi-specific brefeldin A-resistance factor 1
E9Q6R7	0	22	64	55	223.48	12.7897	12.715	12.7452	12.8415	12.846	12.8351	1.06505	0.0909144	4.14869	0.0142754	0.0376507	Utrophin
Q8R0G9	0	58	190	55	714.11	14.768	14.7528	14.7706	14.7613	14.7626	14.7645	0.999321	-0.000980377	-0.173744	0.870505	0.900681	Nuclear pore complex protein Nup133
Q6ZQH8	0	39	137	55	504.48	14.3505	14.3106	14.3244	14.2899	14.2864	14.3061	0.976463	-0.0343625	-2.60332	0.0598388	0.110167	Nucleoporin NUP188 homolog
B2RXC6	0	50	83	55	278.47	13.4971	13.4482	13.4745	13.4535	13.4693	13.4583	0.991075	-0.0129334	-0.869254	0.433757	0.525523	DNA-directed RNA polymerase subunit
Q60875	0	58	209	55	736.14	14.905	14.9268	14.9062	14.9287	14.9305	14.9294	1.01176	0.0168683	2.37723	0.0762188	0.133267	Rho guanine nucleotide exchange factor 2
Q9QX47	0	30	195	54	616.49	14.8421	14.8084	14.8298	14.8622	14.8663	14.8584	1.02492	0.0355136	3.51452	0.0245712	0.0559349	Protein SON
Q8CG47	0	45	172	54	652.1	14.8549	14.8255	14.8472	14.8221	14.8143	14.8043	0.980103	-0.0289949	-2.84086	0.0468271	0.0909909	Structural maintenance of chromosomes protein 4
Q69ZK0	0	37	88	54	308.96	13.8952	13.9372	13.8797	13.7149	13.7159	13.7215	0.878676	-0.186596	-10.7893	0.000418506	0.00415648	Phosphatidylinositol 3,4,5-trisphosphate-dependent Rac exchanger 1 protein
Q8R1A4	0	33	145	54	440.91	14.1945	14.1914	14.1853	14.2456	14.2426	14.2343	1.03558	0.0504449	11.6381	0.000311566	0.003629	Dedicator of cytokinesis protein 7
Q921M3	0	53	317	54	1205.14	15.4189	15.3882	15.4102	15.4301	15.4123	15.44	1.01518	0.0217292	1.78029	0.149634	0.226415	Splicing factor 3B subunit 3
Q8BY87	0	44	106	54	367.23	13.8573	13.8404	13.8398	13.8286	13.821	13.8158	0.983482	-0.0240288	-3.51094	0.0246508	0.0560526	Ubiquitin carboxyl-terminal hydrolase 47
Q8CFI7	0	53	144	54	482.43	14.4235	14.4052	14.4193	14.4197	14.4146	14.4175	1.00089	0.00127729	0.223619	0.83401	0.873844	DNA-directed RNA polymerase II subunit RPB2
Q64511	0	47	225	54	745.21	14.1687	14.1183	14.1698	14.1522	14.1327	14.1436	0.993477	-0.00944106	-0.527659	0.62565	0.699046	DNA topoisomerase 2-beta
P33174	0	53	131	54	468.03	14.4446	14.4245	14.4691	14.4869	14.4915	14.4642	1.02441	0.0347993	2.26022	0.0866598	0.147071	Chromosome-associated kinesin KIF4
Q8K2Z4	0	48	167	54	628.83	14.6423	14.6254	14.6405	14.6088	14.5974	14.6156	0.980231	-0.0288057	-3.80462	0.0190279	0.0464785	Condensin complex subunit 1
Q8K411	0	62	201	53	705.11	14.8814	14.8527	14.8626	14.812	14.8055	14.7838	0.955863	-0.0651248	-5.4368	0.00555477	0.0194927	Presequence protease, mitochondrial
A0A286YCV9	0	42	111	53	403.51	13.9102	13.881	13.9225	13.9501	13.9593	13.9528	1.0349	0.0494928	3.92921	0.0171144	0.0428484	Kinesin family member 13B
O08784	0	43	173	53	605.11	15.1097	15.0887	15.0986	15.1643	15.1517	15.1147	1.03136	0.0445496	2.77074	0.0502929	0.0961433	Treacle protein
A6H8H2	0	36	92	53	325.09	13.3528	13.3505	13.3382	13.3729	13.3665	13.372	1.01629	0.0233167	4.69305	0.0093565	0.0276595	DENN domain-containing protein 4C
O08810	0	68	344	53	1305.86	15.5917	15.5957	15.5978	15.5749	15.5694	15.5901	0.988365	-0.0168845	-2.61527	0.0590923	0.108997	116 kDa U5 small nuclear ribonucleoprotein component
Q02053	0	62	501	53	2063.56	16.0724	16.0534	16.0617	16.1159	16.1159	16.113	1.03705	0.0524839	9.40852	0.000711289	0.00560446	Ubiquitin-like modifier-activating enzyme 1
Q9JJ28	0	54	195	53	735.54	14.6836	14.6291	14.6763	14.8287	14.8445	14.8405	1.1289	0.174922	9.87396	0.00059028	0.00501519	Protein flightless-1 homolog
E9QAE3	0	36	99	53	378.92	13.5869	13.6034	13.601	13.638	13.6323	13.665	1.03385	0.0480283	4.24673	0.0131924	0.035628	B-TFIID TATA-box-binding protein-associated factor 1
Q9ES00	0	58	256	53	952.22	14.9063	14.8762	14.9043	14.9582	14.9591	14.9552	1.04381	0.0618579	6.32016	0.00320642	0.013672	Ubiquitin conjugation factor E4 B
Q9Z1T1	0	50	156	53	551.5	14.767	14.7243	14.7608	14.91	14.9038	14.8999	1.11256	0.15388	11.2807	0.000351875	0.00383947	AP-3 complex subunit beta-1
P48678	0	76	513	53	1823.56	16.4183	16.4551	16.4238	16.4385	16.4266	16.409	0.994679	-0.00769679	-0.537226	0.619603	0.694416	Prelamin-A/C
Q8C9B9	0	31	84	53	276.84	13.5752	13.5669	13.5662	13.488	13.4921	13.4936	0.947249	-0.0781838	-23.3553	1.99e-05	0.00115072	Death-inducer obliterator 1
Q6ZQA0	0	26	85	53	320.72	13.0035	12.9799	12.9854	12.9603	12.977	12.9756	0.987171	-0.0186288	-2.09052	0.104769	0.170453	Neurobeachin-like protein 2
A2BH40	0	33	116	52	456.73	14.0534	14.0334	14.0321	14.081	14.0839	14.0749	1.0283	0.0402676	5.4482	0.00551303	0.0194056	AT-rich interactive domain-containing protein 1A
Q8VD75	0	58	120	52	433.18	14.08	14.0519	14.0831	14.1153	14.1222	14.1167	1.03266	0.0463692	4.57862	0.0101941	0.0294631	Huntingtin-interacting protein 1
Q6Y7W8	0	39	114	52	391.76	14.1705	14.1589	14.1898	14.0526	14.0562	14.0505	0.920196	-0.119987	-13.1079	0.000195596	0.00291903	GRB10-interacting GYF protein 2
Q62407	0	19	80	52	259.34	13.7761	13.7494	13.7866	13.6941	13.6692	13.6577	0.934941	-0.0970532	-6.28887	0.00326576	0.0138149	Striated muscle-specific serine/threonine-protein kinase
Q922D8	0	70	459	52	1772.94	16.2355	16.2025	16.2416	16.153	16.1461	16.1492	0.947956	-0.0771084	-6.26339	0.00331507	0.0139112	C-1-tetrahydrofolate synthase, cytoplasmic
Q8C7R4	0	66	176	52	686.04	14.5761	14.5533	14.5621	14.696	14.6782	14.6876	1.08932	0.123424	14.7116	0.000124236	0.00235258	Ubiquitin-like modifier-activating enzyme 6
Q8VDM4	0	70	480	52	1698.51	16.2459	16.2294	16.2361	16.2763	16.2731	16.2756	1.0266	0.0378806	7.74927	0.00149406	0.00850164	26S proteasome non-ATPase regulatory subunit 2
Q8BJ71	0	67	294	52	958.01	15.7537	15.7255	15.7562	15.7447	15.7433	15.747	0.999883	-0.000169436	-0.0171046	0.987172	0.991204	Nuclear pore complex protein Nup93
P25206	0	72	361	52	1390.69	15.6581	15.6239	15.6535	15.6782	15.6772	15.6653	1.01989	0.028409	2.47099	0.0688735	0.122985	DNA replication licensing factor MCM3
F8VQ29	0	37	112	52	408.68	13.1589	13.1168	13.1485	13.1758	13.1998	13.2118	1.03841	0.0543814	3.30025	0.0299264	0.0649053	IQ motif-containing GTPase-activating protein 3
P53995	0	34	106	52	371.96	13.6529	13.659	13.6547	13.5919	13.6088	13.6308	0.969242	-0.0450706	-3.95905	0.0166909	0.0421817	Anaphase-promoting complex subunit 1
Q8CAQ8	0	72	317	52	1180.55	15.7096	15.6924	15.7089	15.7004	15.6803	15.6602	0.983958	-0.0233316	-1.8123	0.144161	0.220051	MICOS complex subunit Mic60
Q1HFZ0	0	75	406	51	1550.8	15.8578	15.8221	15.8417	15.8548	15.8477	15.8584	1.00912	0.0130924	1.21496	0.291191	0.385105	tRNA (cytosine(34)-C(5))-methyltransferase
Q5SSW2	0	34	100	51	324.29	13.7121	13.7089	13.7055	13.8196	13.8344	13.8442	1.0897	0.123933	16.7112	7.51e-05	0.00185999	Proteasome activator complex subunit 4
Q6A026	0	47	208	51	704.65	14.968	14.9498	14.9751	14.9393	14.9293	14.9165	0.975384	-0.0359577	-3.58731	0.0230169	0.0534011	Sister chromatid cohesion protein PDS5 homolog A
P53564	0	35	102	51	349.21	13.9194	13.9178	13.9002	14.0456	14.0326	14.035	1.09069	0.125244	17.1216	6.83e-05	0.00181586	Homeobox protein cut-like 1
Q91W50	0	65	254	51	866.37	15.5349	15.4962	15.5488	15.4199	15.4125	15.404	0.923669	-0.114552	-6.98787	0.00220642	0.0107627	Cold shock domain-containing protein E1
Q3UJD6	0	49	145	51	557.74	14.1461	14.1005	14.1345	14.1936	14.2	14.1947	1.04906	0.069102	4.99787	0.00750172	0.0238351	Ubiquitin carboxyl-terminal hydrolase 19
Q6P9P6	0	54	133	51	489.3	14.4786	14.4718	14.4657	14.7304	14.7104	14.7063	1.18399	0.243653	29.2901	8.09e-06	0.000860459	Kinesin-like protein KIF11
Q0VGY8	0	36	87	51	291.34	13.6062	13.5551	13.5519	13.5823	13.5777	13.5967	1.0101	0.0144952	0.78292	0.477431	0.567139	Protein TANC1
Q80X98	0	47	114	51	387	14.0547	14.1412	14.0577	14.104	14.1019	14.1012	1.01241	0.0177914	0.627855	0.564162	0.645158	DEAH (Asp-Glu-Ala-His) box polypeptide 38
Q8BKC5	0	67	520	51	1982.64	15.9478	15.9275	15.9536	16.031	16.0254	16.0294	1.06115	0.0856307	10.5723	0.000452908	0.00433338	Importin-5
Q9D0E1	0	68	592	51	1864.26	16.6944	16.6656	16.6964	16.6724	16.6762	16.6763	0.992762	-0.0104796	-1.04496	0.355032	0.44923	Heterogeneous nuclear ribonucleoprotein M
Q78PY7	0	59	296	51	1053.79	15.606	15.5784	15.6038	15.5791	15.5662	15.566	0.982384	-0.0256405	-2.5991	0.0601049	0.110481	Staphylococcal nuclease domain-containing protein 1
Q569Z5	0	50	239	51	843.93	15.2049	15.1734	15.2055	15.3198	15.2982	15.2854	1.07665	0.106545	7.29907	0.00187327	0.00972285	Probable ATP-dependent RNA helicase DDX46
Q64737	0	61	401	51	1711.09	15.9144	15.8751	15.9074	15.8712	15.8686	15.8636	0.9786	-0.0312087	-2.53598	0.064255	0.116326	Trifunctional purine biosynthetic protein adenosine-3
Q8R418	0	34	91	51	302.03	13.3493	13.3265	13.3501	13.2696	13.2773	13.3103	0.96178	-0.0562213	-3.82773	0.0186544	0.045817	Endoribonuclease Dicer
Q61464	0	33	105	51	349.63	13.9408	13.9192	13.9382	13.8751	13.8743	13.8731	0.960222	-0.0585594	-8.53868	0.00103249	0.00680052	Zinc finger protein 638
A2A5R2	0	45	208	51	735.31	14.9442	14.9596	14.9341	14.9312	14.9269	14.9359	0.989895	-0.0146519	-1.86618	0.135429	0.209148	Brefeldin A-inhibited guanine nucleotide-exchange protein 2
Q3U1J4	0	50	285	50	1000.58	15.6577	15.6332	15.6693	15.7086	15.6824	15.697	1.02996	0.0425844	3.26131	0.0310423	0.0667664	DNA damage-binding protein 1
Q65Z40	0	49	109	50	388.2	14.0372	14.0331	14.0202	14.0027	14.011	13.9767	0.977128	-0.0333805	-2.89258	0.0444476	0.087297	Wings apart-like protein homolog
O35551	0	58	118	50	396.93	14.2198	14.2226	14.2251	14.2061	14.2005	14.2019	0.986434	-0.0197061	-8.67854	0.000970217	0.00661841	Rab GTPase-binding effector protein 1
Q6GQT9	0	55	196	50	767.95	14.7166	14.6756	14.7092	14.7443	14.7263	14.7142	1.01946	0.0278101	1.81033	0.144492	0.220388	Nodal modulator 1
Q61191	0	34	150	50	564.38	14.6215	14.6037	14.6206	14.5776	14.5764	14.5622	0.970494	-0.0432081	-5.67014	0.0047719	0.0176886	Host cell factor 1
O54774	0	46	162	50	612.58	14.6389	14.5957	14.6346	14.8402	14.8424	14.8394	1.16278	0.217584	15.779	9.43e-05	0.00206202	AP-3 complex subunit delta-1
P52431	0	53	123	50	422.96	14.1261	14.1118	14.1209	14.0676	14.0615	14.0671	0.963116	-0.0542186	-11.7279	0.000302349	0.00361227	DNA polymerase delta catalytic subunit
Q80U93	0	33	168	50	670.82	14.4077	14.3894	14.4102	14.3932	14.3972	14.398	0.995628	-0.00632159	-0.941288	0.399853	0.493683	Nuclear pore complex protein Nup214
A8C756	0	31	77	50	261.65	13.5909	13.5938	13.5914	13.4816	13.4851	13.5138	0.933975	-0.0985441	-9.63489	0.000648935	0.0053275	Thyroid adenoma-associated protein homolog
E9Q9B7	0	35	74	50	262.12	13.2071	13.2141	13.2141	13.3174	13.3104	13.3116	1.07281	0.1014	31.8106	5.82e-06	0.000858301	Kinase D-interacting substrate 220
E9Q5F9	0	22	75	50	246.56	13.233	13.2057	13.2254	13.1776	13.1793	13.1545	0.965338	-0.0508944	-4.46297	0.0111348	0.0313249	Histone-lysine N-methyltransferase SETD2
Q6PAR5	0	40	169	50	550.29	14.6299	14.5926	14.6035	14.6232	14.6144	14.6132	1.00574	0.00825977	0.718018	0.512449	0.598466	GTPase-activating protein and VPS9 domain-containing protein 1
P09405	0	57	888	50	2796.56	17.6411	17.7297	17.6331	17.5156	17.5195	17.523	0.902108	-0.148628	-4.7883	0.00872242	0.0263379	Nucleolin
Q5DU37	0	23	68	50	247.99	12.9582	12.9818	12.9794	13.091	13.0823	13.0936	1.08361	0.115845	14.0441	0.000149156	0.00256441	Zinc finger FYVE domain-containing protein 26
Q6PB44	0	34	135	50	501.86	14.3717	14.3668	14.3343	14.4069	14.4127	14.4115	1.03724	0.0527547	4.44456	0.0112941	0.0315959	Tyrosine-protein phosphatase non-receptor type 23
O55201	0	55	190	49	695.94	14.8084	14.8047	14.8244	14.8729	14.8725	14.8688	1.04169	0.0589279	9.52054	0.000679545	0.00545607	Transcription elongation factor SPT5
Q9JKR6	0	57	321	49	1279.19	15.5447	15.5537	15.5464	15.6067	15.5876	15.5921	1.03324	0.0471821	7.4027	0.00177632	0.0094139	Hypoxia up-regulated protein 1
Q99PU8	0	48	128	49	434.82	14.3491	14.3146	14.3459	14.2587	14.262	14.2834	0.953618	-0.0685167	-5.08869	0.00703789	0.022822	ATP-dependent RNA helicase DHX30
Q6NZR5	0	51	72	49	268.71	12.8187	12.8188	12.8121	12.8838	12.8892	12.907	1.05465	0.0767708	10.453	0.0004733	0.0044394	Superkiller viralicidic activity 2-like (S. cerevisiae)
Q9JL26	0	46	187	49	623.16	14.933	14.9108	14.9144	14.9584	14.9554	14.955	1.0259	0.0368913	5.30555	0.00606441	0.0207373	Formin-like protein 1
Q9EPU0	0	58	218	49	826.64	15.0661	15.0428	15.0716	15.0131	15.004	15.0301	0.969667	-0.0444393	-3.80515	0.0190193	0.0464716	Regulator of nonsense transcripts 1
Q99MU3	0	51	119	49	397.69	13.9539	13.9386	13.9583	14.0705	14.0822	14.056	1.08619	0.119282	12.3617	0.000246106	0.0032715	Double-stranded RNA-specific adenosine deaminase
P49025	0	27	67	49	208.2	13.3713	13.3565	13.3685	13.3743	13.3362	13.3747	0.997424	-0.0037206	-0.274706	0.797147	0.844589	Citron Rho-interacting kinase
Q9JIX8	0	41	141	49	508.81	14.5899	14.5664	14.5822	14.6186	14.6107	14.6015	1.02155	0.0307614	3.62653	0.022228	0.0522144	Apoptotic chromatin condensation inducer in the nucleus
E9PZP8	0	13	60	48	184.52	12.9879	12.9665	12.9887	12.9893	12.9956	12.996	1.0088	0.0126349	1.66635	0.170972	0.25137	HECT and RLD domain-containing E3 ubiquitin protein ligase family member 1
Q3UHA3	0	24	66	48	227.9	12.9199	12.8844	12.9057	12.9254	12.9252	12.9298	1.01639	0.0234515	2.24928	0.0877148	0.148391	Spatacsin
P11103	0	42	203	48	718.17	15.2936	15.2605	15.3035	15.3158	15.3021	15.2925	1.01223	0.0175441	1.19717	0.297338	0.3913	Poly [ADP-ribose] polymerase 1
Q8BUR4	0	32	77	48	255.92	13.1421	13.1492	13.1496	13.112	13.1094	13.1226	0.977828	-0.032347	-6.85421	0.00237179	0.0112349	Dedicator of cytokinesis protein 1
Q9CZU3	0	51	204	48	730.52	15.0613	15.0264	15.063	15.0451	15.0418	15.0518	0.997201	-0.00404326	-0.328801	0.7588	0.812646	Exosome RNA helicase MTR4
O55143	0	53	392	48	1601.43	15.901	15.8656	15.902	15.8763	15.8656	15.8608	0.984888	-0.0219685	-1.7112	0.162212	0.241588	Sarcoplasmic/endoplasmic reticulum calcium ATPase 2
P23249	0	52	166	48	597.29	14.7228	14.7004	14.6985	14.8251	14.8111	14.8279	1.08234	0.114153	12.1715	0.000261503	0.00339789	Putative helicase MOV-10
P08113	0	57	754	48	2894.47	16.9513	16.934	16.95	16.9057	16.9259	16.9076	0.978045	-0.0320276	-3.76735	0.0196494	0.0474482	Endoplasmin
Q6A065	0	34	104	48	338.01	13.8167	13.8147	13.8346	13.8647	13.8737	13.8592	1.03085	0.0438379	5.77554	0.00446283	0.0169032	Centrosomal protein of 170 kDa
P70399	0	41	79	48	322.11	12.9809	12.9334	12.9581	13.1122	13.1082	13.0904	1.10663	0.146173	9.56699	0.0006669	0.00540316	TP53-binding protein 1
Q80UM3	0	60	399	48	1367.15	16.1313	16.1169	16.1312	16.1365	16.1351	16.1281	1.0047	0.00676727	1.2433	0.281652	0.375022	N-alpha-acetyltransferase 15, NatA auxiliary subunit
Q8K224	0	55	211	48	757.58	14.9302	14.9231	14.9371	14.9235	14.927	14.9597	1.00461	0.00663344	0.543184	0.615856	0.692029	RNA cytidine acetyltransferase
A2A654	0	18	58	48	180.17	13.0638	13.0694	13.0733	13.001	13.0064	12.995	0.953946	-0.0680211	-15.934	9.07e-05	0.00202249	Bromodomain PHD finger transcription factor
P27546	0	60	207	48	785.21	14.7393	14.7176	14.7405	14.8526	14.8426	14.8055	1.07258	0.101088	6.26076	0.00332022	0.0139112	Microtubule-associated protein 4
P33609	0	41	104	48	382.11	13.7709	13.7389	13.7738	13.7233	13.7229	13.746	0.97911	-0.0304565	-2.25445	0.0872146	0.147887	DNA polymerase alpha catalytic subunit
P60330	0	31	76	48	296.9	13.1021	13.0748	13.0961	13.2602	13.2607	13.232	1.11724	0.159943	12.6973	0.000221593	0.00308797	Separin
Q99P88	0	47	137	48	534.03	14.288	14.2818	14.3139	14.3251	14.3269	14.3344	1.02405	0.0342868	3.35322	0.0284835	0.0623653	Nuclear pore complex protein Nup155
Q9JIF7	0	54	328	48	1211.69	15.3492	15.3426	15.3737	15.4223	15.4209	15.4289	1.0489	0.0688705	7.03368	0.00215304	0.0105536	Coatomer subunit beta
Q8BGQ7	0	61	292	48	1164	15.4236	15.3926	15.4183	15.3825	15.3771	15.3665	0.975248	-0.0361589	-3.39363	0.0274379	0.0606718	Alanine--tRNA ligase, cytoplasmic
Q8CFQ3	0	38	114	48	390.5	14.0607	14.0292	14.0606	14.0769	14.0806	14.0917	1.02306	0.0328865	2.88755	0.0446725	0.0876529	RNA helicase aquarius
P97310	0	64	317	48	1280.71	15.5673	15.5664	15.5682	15.5999	15.5955	15.6013	1.02216	0.0316232	17.3736	6.44e-05	0.00178777	DNA replication licensing factor MCM2
Q80U72	0	38	92	47	344.7	13.7291	13.7001	13.7212	13.7169	13.7184	13.7303	1.0035	0.00504494	0.523552	0.628256	0.701178	Protein scribble homolog
Q6PGL7	0	56	139	47	593.75	14.1287	14.0949	14.1095	14.1164	14.1026	14.0939	0.995354	-0.00671864	-0.57051	0.598852	0.676827	WASH complex subunit 2
Q9WTI7	0	51	196	47	710.86	14.7638	14.756	14.7485	14.8267	14.8324	14.84	1.05473	0.0768725	13.1182	0.000194994	0.00291849	Unconventional myosin-Ic
Q8BMG7	0	44	147	47	517.36	14.2321	14.2342	14.2243	14.2242	14.2218	14.2301	0.99664	-0.00485547	-1.24795	0.280116	0.373597	Rab3 GTPase-activating protein non-catalytic subunit
Q9WU78	0	57	237	47	879.66	15.5043	15.485	15.5053	15.4949	15.4869	15.4715	0.990474	-0.0138089	-1.44836	0.22109	0.308397	Programmed cell death 6-interacting protein
Q9Z0U1	0	45	108	47	372.61	14.1932	14.1651	14.1757	14.2483	14.2437	14.2341	1.0454	0.0640577	6.95873	0.00224123	0.0108638	Tight junction protein ZO-2
Q69ZK6	0	23	63	47	209.64	12.9121	12.9641	12.9275	12.9297	12.8969	12.9255	0.988167	-0.0171725	-0.92601	0.406852	0.500592	Probable JmjC domain-containing histone demethylation protein 2C
Q9JLC8	0	12	56	47	163.21	12.5689	12.6556	12.5585	12.5947	12.5894	12.6062	1.00171	0.00246906	0.0792326	0.940653	0.957934	Sacsin
Q0KL02	0	18	59	47	197.95	12.8347	12.8152	12.8278	12.882	12.8778	12.8829	1.03887	0.0550105	9.26982	0.000753186	0.00572122	Triple functional domain protein
Q6ZQ93	0	16	71	47	234.64	13.1248	13.092	13.1082	13.1193	13.1184	13.1323	1.01044	0.0149778	1.43161	0.225514	0.313696	Ubiquitin carboxyl-terminal hydrolase 34
Q6P5F9	0	53	277	47	1080.77	15.4763	15.4204	15.4622	15.3993	15.3921	15.4166	0.965733	-0.0503044	-2.75382	0.0511734	0.0975478	Exportin-1
A0A286YCX6	0	39	70	47	254.05	13.6521	13.6412	13.6546	13.6338	13.6244	13.6275	0.985712	-0.0207615	-4.20009	0.0136948	0.0365179	Trafficking protein particle complex 8
P30999	0	59	121	47	423.92	14.0549	14.0158	14.0481	14.0311	14.0182	14.0143	0.987367	-0.0183417	-1.40139	0.233716	0.322811	Catenin delta-1
E9Q394	0	22	61	47	214.28	12.8821	12.9641	12.9123	12.8146	12.793	12.8232	0.927085	-0.109226	-4.27253	0.0129241	0.0350685	A-kinase anchor protein 13
E9Q3G8	0	42	132	47	481.4	14.3254	14.2746	14.3083	14.2505	14.2377	14.2178	0.954334	-0.0674337	-3.8075	0.0189809	0.0464112	Nucleoporin 153
O08528	0	61	223	47	750.56	15.1015	15.0496	15.0968	15.0918	15.0887	15.0913	1.00555	0.00798353	0.480987	0.655652	0.725301	Hexokinase-2
Q8K205	0	57	160	46	596.75	14.2812	14.2547	14.287	14.2543	14.2513	14.2477	0.984017	-0.0232442	-2.29372	0.0835147	0.142751	Processing of 1, ribonuclease P/MRP family, (S. cerevisiae)
Q62230	0	38	113	46	438.67	13.8963	13.8477	13.8577	14.0465	14.0395	14.0414	1.12917	0.175268	11.7119	0.000303968	0.00361227	Sialoadhesin
Q9DBY8	0	64	122	46	453.01	14.2457	14.2012	14.2429	14.197	14.193	14.1889	0.974715	-0.0369476	-2.53634	0.0642301	0.116326	Nuclear valosin-containing protein-like
Q6PNC0	0	18	73	46	233.26	13.5125	13.472	13.4806	13.4509	13.4648	13.4662	0.980939	-0.0277643	-2.09494	0.104248	0.169846	DmX-like protein 1
Q9Z1S0	0	52	97	46	354.39	13.3377	13.3024	13.3476	13.4608	13.4398	13.4513	1.08781	0.121423	8.09298	0.00126694	0.00770292	Mitotic checkpoint serine/threonine-protein kinase BUB1 beta
Q8BHB4	0	60	125	46	487.14	14.0783	14.0607	14.0904	14.0946	14.0965	14.1001	1.01442	0.0206531	2.35521	0.0780697	0.135791	WD repeat-containing protein 3
Q60974	0	24	65	46	220.29	13.0066	13.0004	13.0153	12.9417	12.9546	12.9508	0.960362	-0.0583493	-10.0968	0.000541429	0.00480346	Nuclear receptor corepressor 1
A2AT37	0	42	80	46	274.15	13.667	13.749	13.6533	13.7486	13.7357	13.7694	1.04354	0.0614827	1.95395	0.122401	0.192849	UPF2 regulator of nonsense transcripts homolog (Yeast)
Q3TXS7	0	55	324	46	1215.01	15.8373	15.8	15.8366	15.8685	15.8714	15.8655	1.03083	0.0438112	3.52184	0.0244095	0.0556613	26S proteasome non-ATPase regulatory subunit 1
Q5SUA5	0	53	148	46	528.21	14.2963	14.2698	14.2963	14.3626	14.3686	14.3671	1.05601	0.0786301	8.72881	0.000948976	0.00654582	Unconventional myosin-Ig
Q8CDG3	0	46	108	46	407.22	13.855	13.8284	13.8485	13.9367	13.9308	13.9251	1.0621	0.0869211	10.0013	0.000561712	0.00489682	Deubiquitinating protein VCIP135
Q8VDP4	0	57	110	46	403.24	14.2527	14.2018	14.2551	14.2508	14.2369	14.2423	1.00472	0.00679334	0.380507	0.722913	0.782457	Cell cycle and apoptosis regulator protein 2
Q62448	0	52	268	46	936.79	15.352	15.3422	15.3565	15.3339	15.3387	15.3409	0.991452	-0.0123847	-2.64333	0.0573803	0.106596	Eukaryotic translation initiation factor 4 gamma 2
P14824	0	71	215	46	755.84	15.3084	15.2585	15.2752	15.3597	15.3541	15.3523	1.05313	0.0746864	5.03528	0.00730629	0.0234087	Annexin A6
Q6P9Q4	0	53	148	46	574.5	14.0689	14.0548	14.0664	13.9567	13.9585	13.9684	0.931625	-0.102179	-18.0232	5.57e-05	0.00170155	FH1/FH2 domain-containing protein 1
P37913	0	55	155	46	555.08	14.6747	14.6138	14.6635	14.6543	14.6471	14.6397	0.9975	-0.00361125	-0.188148	0.85992	0.893067	DNA ligase 1
Q9DBR1	0	52	175	46	676.4	14.6575	14.6222	14.6381	14.69	14.6873	14.6835	1.03358	0.0476545	4.58966	0.0101094	0.0292816	5'-3' exoribonuclease 2
Q9QVP9	0	54	121	46	417.52	14.2304	14.1962	14.2259	14.3467	14.3412	14.3517	1.09359	0.12907	11.5989	0.000315692	0.0036418	Protein-tyrosine kinase 2-beta
Q6PGC1	0	40	96	46	344.89	13.8255	13.8066	13.8247	13.8311	13.8366	13.8161	1.00627	0.00902335	1.0391	0.357439	0.451724	ATP-dependent RNA helicase DHX29
P97868	0	25	65	46	196.41	13.3661	13.3386	13.3449	13.3659	13.3717	13.3148	1.00064	0.000927925	0.0466451	0.965032	0.975603	E3 ubiquitin-protein ligase RBBP6
E0CZ22	0	31	88	46	296.33	13.8319	13.7961	13.8287	13.8124	13.8081	13.807	0.993289	-0.00971444	-0.8402	0.448084	0.539542	Maestro heat-like repeat family member 1
Q8R5H1	0	59	152	46	570.08	14.4695	14.4557	14.4738	14.594	14.5832	14.5951	1.0901	0.124462	18.7469	4.77e-05	0.00159526	Ubiquitin carboxyl-terminal hydrolase 15
P06800	0	33	204	45	689.13	15.0871	15.0441	15.067	15.093	15.1058	15.0914	1.02149	0.0306791	2.31652	0.0814468	0.140029	Receptor-type tyrosine-protein phosphatase C
Q3V3R1	0	62	206	45	744.48	14.9687	14.9624	14.965	14.9502	14.9217	14.9401	0.980764	-0.0280215	-3.28872	0.0302517	0.0654341	Monofunctional C1-tetrahydrofolate synthase, mitochondrial
Q91ZW3	0	54	287	45	969.78	15.7296	15.6904	15.7288	15.7432	15.7396	15.7342	1.01589	0.0227378	1.72232	0.160115	0.239263	SWI/SNF-related matrix-associated actin-dependent regulator of chromatin subfamily A member 5
E9PWG6	0	48	102	45	376.07	13.9402	13.9266	13.9078	13.8678	13.8306	13.7954	0.93716	-0.093633	-4.085	0.0150366	0.0390709	Non-SMC condensin I complex, subunit G
O88379	0	30	100	45	342.52	13.7091	13.6806	13.7141	13.8126	13.7858	13.8015	1.0708	0.0986865	7.58439	0.00162084	0.0089428	Bromodomain adjacent to zinc finger domain protein 1A
Q80XI3	0	38	145	45	465.36	13.153	13.2082	13.142	13.1905	13.1869	13.1739	1.01118	0.0160351	0.759727	0.48973	0.577308	Eukaryotic translation initiation factor 4 gamma 3
Q9ESE1	0	19	62	45	197.98	12.9648	12.9224	12.9344	12.9555	12.9718	12.9768	1.01925	0.0275113	1.93987	0.124396	0.195379	Lipopolysaccharide-responsive and beige-like anchor protein
Q3THK7	0	75	159	45	613.93	14.5899	14.571	14.5963	14.5854	14.5782	14.5719	0.994962	-0.00728607	-0.85297	0.441741	0.533023	GMP synthase [glutamine-hydrolyzing]
Q8BHN3	0	54	246	45	888.83	15.0908	15.0634	15.0782	15.238	15.2378	15.2295	1.11545	0.15763	18.7903	4.72e-05	0.00159526	Neutral alpha-glucosidase AB
P49718	0	66	276	45	1061.61	15.3893	15.3736	15.3918	15.4435	15.434	15.4409	1.03854	0.0545556	8.59506	0.00100681	0.00671569	DNA replication licensing factor MCM5
Q61881	0	79	274	45	1083.22	15.2396	15.2119	15.2247	15.2953	15.2852	15.2996	1.04823	0.0679487	7.49284	0.00169698	0.00916279	DNA replication licensing factor MCM7
Q4VA53	0	38	153	45	500.02	14.3824	14.3309	14.3541	14.3766	14.3737	14.3647	1.01105	0.0158555	1.03622	0.35863	0.453027	Sister chromatid cohesion protein PDS5 homolog B
Q8CAS9	0	57	172	45	631.48	14.4749	14.4547	14.4667	14.6694	14.6627	14.687	1.15476	0.207596	22.2544	2.41e-05	0.00118259	Protein mono-ADP-ribosyltransferase PARP9
Q9QUR6	0	76	325	45	1210.49	15.5722	15.5287	15.5676	15.5654	15.5623	15.5607	1.0046	0.006622	0.478466	0.657296	0.726919	Prolyl endopeptidase
O55029	0	63	228	45	796.36	15.1124	15.0723	15.0948	15.1525	15.151	15.1665	1.04501	0.0635176	5.04022	0.00728095	0.0233742	Coatomer subunit beta'
Q61699	0	67	370	45	1478.53	15.4609	15.4271	15.4576	15.5592	15.5426	15.5427	1.0715	0.0996275	8.24817	0.00117847	0.00734051	Heat shock protein 105 kDa
Q99MR6	0	47	230	45	793.69	15.1608	15.1221	15.156	15.2293	15.2025	15.1972	1.0449	0.0633589	4.02517	0.0157966	0.0405082	Serrate RNA effector molecule homolog
Q64521	0	69	216	45	814.47	14.9133	14.8744	14.9079	15.0321	15.0154	15.0291	1.09201	0.126986	9.61422	0.000654341	0.00535	Glycerol-3-phosphate dehydrogenase, mitochondrial
P83741	0	23	108	45	363.95	14.007	14.0241	14.0282	13.9683	13.9725	13.9708	0.966457	-0.0492223	-7.47816	0.0017096	0.00920184	Serine/threonine-protein kinase WNK1
Q9Z0W3	0	39	127	45	460.42	13.9313	13.8853	13.9204	13.9153	13.9219	13.9536	1.01252	0.0179478	0.983151	0.381196	0.47503	Nuclear pore complex protein Nup160
Q3UGY8	0	26	65	45	217.82	12.965	12.9469	12.9573	12.9647	12.9595	12.9638	1.00437	0.00629584	1.14727	0.315227	0.409531	Brefeldin A-inhibited guanine nucleotide-exchange protein 3
Q9JHG7	0	49	81	45	281.58	13.3326	13.3109	13.3346	13.3452	13.3369	13.3582	1.01446	0.0207163	2.1133	0.10211	0.167075	Phosphatidylinositol 4,5-bisphosphate 3-kinase catalytic subunit gamma isoform
Q810B6	0	49	170	45	637.21	14.6173	14.5691	14.5904	14.2553	14.2589	14.2615	0.7935	-0.333697	-23.758	1.86e-05	0.00109693	Rabankyrin-5
P56960	0	63	111	45	418.38	14.1945	14.173	14.1958	14.1765	14.1721	14.1633	0.988199	-0.0171261	-2.05073	0.109599	0.17659	Exosome component 10
Q9JHR7	0	43	207	45	731.46	15.3281	15.296	15.317	15.2739	15.2764	15.2966	0.978472	-0.0313969	-2.64525	0.0572652	0.106456	Insulin-degrading enzyme
Q04750	0	50	230	45	766.6	15.4669	15.4053	15.4566	15.4773	15.4748	15.4626	1.02002	0.0285927	1.45956	0.218183	0.305509	DNA topoisomerase 1
Q5SUR0	0	53	166	45	683.35	14.4927	14.4682	14.4749	14.4843	14.4709	14.4785	0.999487	-0.000740369	-0.0893715	0.933083	0.952055	Phosphoribosylformylglycinamidine synthase
Q9ESZ8	0	54	151	44	568.69	14.8253	14.7764	14.8183	14.7357	14.7252	14.7307	0.948581	-0.0761566	-4.89805	0.0080553	0.0249522	General transcription factor II-I
P43406	0	48	119	44	420.6	14.2947	14.2667	14.2887	14.0376	14.0344	14.0603	0.847183	-0.239254	-20.3081	3.47e-05	0.00140934	Integrin alpha-V
Q9EQK5	0	72	183	44	767.94	14.4175	14.395	14.3737	14.639	14.6407	14.6401	1.18473	0.244562	19.2965	4.25e-05	0.00155146	Major vault protein
Q8K1M6	0	70	174	44	715.12	14.6553	14.6249	14.6447	14.657	14.6515	14.6647	1.01125	0.0161365	1.66457	0.17133	0.251528	Dynamin-1-like protein
P17710	0	53	217	44	742.67	14.7708	14.7311	14.7463	14.8223	14.8073	14.8123	1.04579	0.0645866	5.22605	0.00640092	0.0213958	Hexokinase-1
Q68FL6	0	56	210	44	791.72	15.1317	15.0851	15.1151	15.1203	15.1182	15.1146	1.00492	0.00707467	0.515301	0.633513	0.705965	Methionine--tRNA ligase, cytoplasmic
P58281	0	48	109	44	384.74	14.2011	14.175	14.1899	14.2193	14.2182	14.2224	1.02194	0.0313098	4.07128	0.0152069	0.0393621	Dynamin-like 120 kDa protein, mitochondrial
Q8CGF7	0	34	109	44	347.35	14.2217	14.1935	14.2069	14.1883	14.1862	14.1816	0.98485	-0.0220248	-2.63003	0.0581841	0.107864	Transcription elongation regulator 1
Q8BML9	0	63	229	44	760.24	15.0616	15.0553	15.0448	15.1366	15.1262	15.1261	1.05388	0.0757116	12.602	0.000228232	0.00314194	Glutamine--tRNA ligase
O88508	0	67	135	44	454.66	14.3319	14.3064	14.3355	14.2887	14.2885	14.2724	0.971697	-0.0414209	-3.89002	0.0176903	0.0439739	DNA (cytosine-5)-methyltransferase 3A
P38647	0	65	582	44	2213.22	16.6262	16.6331	16.6175	16.6017	16.5977	16.5894	0.979885	-0.0293153	-5.0701	0.00712995	0.0229887	Stress-70 protein, mitochondrial
Q9ER72	0	54	182	44	642.52	14.5986	14.5657	14.5859	14.6425	14.6284	14.6314	1.03575	0.0506808	4.83076	0.00845663	0.0258525	Cysteine--tRNA ligase, cytoplasmic
Q9DCD2	0	59	106	44	412.59	13.6228	13.58	13.6183	13.6738	13.669	13.6947	1.05127	0.0721318	4.58994	0.0101072	0.0292816	Pre-mRNA-splicing factor SYF1
P63038	0	80	2113	44	9479.46	17.7734	17.8016	17.7768	17.7657	17.7575	17.7915	0.991483	-0.0123399	-0.910918	0.413868	0.506948	60 kDa heat shock protein, mitochondrial
Q8CG46	0	45	73	44	251.47	13.353	13.3181	13.3296	13.3454	13.3325	13.3304	1.00174	0.00251516	0.222829	0.834585	0.874104	Structural maintenance of chromosomes protein 5
Q3U7R1	0	51	195	44	741.6	14.831	14.7888	14.804	14.8423	14.8411	14.8663	1.02951	0.0419537	2.83097	0.0472983	0.0916848	Extended synaptotagmin-1
P26041	0	77	632	44	2170.84	16.8804	16.882	16.8722	16.8584	16.8522	16.8552	0.984212	-0.0229588	-6.48521	0.00291453	0.0128859	Moesin
Q3TBD2	0	42	157	44	594.25	14.5017	14.516	14.5038	14.5344	14.5337	14.528	1.01743	0.024924	5.09354	0.00701411	0.0228	Rho GTPase-activating protein 45
B2RY56	0	43	150	44	488.54	14.938	14.8885	14.9287	14.8876	14.8892	14.8656	0.974267	-0.0376107	-2.213	0.0913204	0.152944	RNA-binding protein 25
Q3UPF5	0	53	117	44	431.22	14.0936	14.0924	14.1074	14.1409	14.1602	14.1626	1.04013	0.056764	6.78287	0.0024663	0.0115598	Zinc finger CCCH-type antiviral protein 1
Q9Z0R6	0	33	98	44	330.2	13.9804	14.1392	14.0021	13.9073	13.9143	13.9244	0.916858	-0.12523	-2.50602	0.0663384	0.119424	Intersectin-2
Q3UPL0	0	44	219	44	802.73	15.1552	15.1134	15.1526	15.1405	15.132	15.1273	0.995056	-0.00715065	-0.508668	0.637757	0.710005	Protein transport protein Sec31A
E9Q634	0	53	182	44	631.78	15.2286	15.1866	15.2404	15.067	15.0696	15.0836	0.904301	-0.145125	-8.46501	0.00106728	0.00694989	Unconventional myosin-Ie
Q9ERK4	0	51	346	44	1197.04	15.8916	15.8723	15.8936	15.8944	15.8765	15.8807	0.998633	-0.00197411	-0.227707	0.83104	0.871414	Exportin-2
P43247	0	58	157	44	585.85	14.7825	14.7683	14.7957	14.8358	14.811	14.8239	1.0291	0.0413841	3.86896	0.0180095	0.0445877	DNA mismatch repair protein Msh2
P35601	0	41	96	44	322.65	13.6576	13.5885	13.6104	13.5435	13.5438	13.5545	0.951615	-0.0715504	-3.45503	0.025935	0.0581005	Replication factor C subunit 1
Q6Q899	0	49	118	44	397.65	14.3764	14.3524	14.3494	14.6294	14.62	14.6316	1.20378	0.26757	28.9137	8.52e-06	0.000860459	Probable ATP-dependent RNA helicase DDX58
P07742	0	73	261	44	991.02	15.3853	15.353	15.4006	15.3374	15.3443	15.3355	0.972265	-0.0405788	-2.8455	0.0466074	0.0906738	Ribonucleoside-diphosphate reductase large subunit
A2APB8	0	59	118	44	405.03	13.9163	13.8953	13.9134	14.1394	14.1079	14.0747	1.1479	0.198997	10.0551	0.000550171	0.00484055	Targeting protein for Xklp2
Q3UMB9	0	41	112	44	387.29	13.8903	13.85	13.8626	13.8469	13.8469	13.8593	0.988558	-0.0166028	-1.31661	0.258337	0.348955	WASH complex subunit 4
Q91VR5	0	64	238	44	891.34	15.46	15.4276	15.449	15.5034	15.5034	15.4931	1.03843	0.0544084	5.37845	0.00577462	0.0200192	ATP-dependent RNA helicase DDX1
Q7TT37	0	39	125	44	452.96	14.3425	14.3025	14.3346	14.2511	14.2542	14.2514	0.949813	-0.0742852	-6.05946	0.00374461	0.0150629	Elongator complex protein 1
E9Q368	0	37	75	44	276.28	13.2344	13.2366	13.2512	13.0515	13.0246	13.0746	0.876317	-0.190476	-12.4014	0.00024304	0.00325678	TAR RNA-binding protein 1
O35286	0	51	332	44	1134.64	15.6085	15.5936	15.6093	15.567	15.56	15.5743	0.974924	-0.0366386	-5.58432	0.00504308	0.0182706	Pre-mRNA-splicing factor ATP-dependent RNA helicase DHX15
Q8CGK3	0	63	224	44	877.02	15.0838	15.0335	15.0764	15.1345	15.1212	15.1236	1.04383	0.0618814	3.82102	0.0187618	0.0460248	Lon protease homolog, mitochondrial
Q5SXY1	0	46	113	43	378.42	14.0442	14.0255	14.046	14.0615	14.0652	14.046	1.01326	0.0190007	2.15982	0.096909	0.160264	Cytospin-B
Q60710	0	68	293	43	1018.04	15.4095	15.3621	15.3659	15.5941	15.5842	15.5759	1.15314	0.205562	12.7804	0.000215998	0.00305325	Deoxynucleoside triphosphate triphosphohydrolase SAMHD1
G3X9K3	0	38	164	43	573.56	13.7532	13.7329	13.7615	13.7031	13.7055	13.6937	0.96698	-0.0484422	-5.25701	0.00626723	0.021172	Brefeldin A-inhibited guanine nucleotide-exchange protein 1
O35691	0	51	139	43	523.22	14.5175	14.4841	14.4962	14.4217	14.4253	14.4052	0.944844	-0.0818513	-7.09741	0.0020814	0.0103349	Pinin
Q69Z37	0	31	65	43	207.98	12.6239	12.6034	12.6092	12.9718	12.9669	12.9672	1.28031	0.356496	56.6119	5.83e-07	0.00049519	Sterile alpha motif domain-containing protein 9-like
Q9QZE5	0	70	206	43	825.09	14.8874	14.8675	14.8933	14.9696	14.9469	14.957	1.05344	0.0751088	7.35556	0.00181964	0.00954993	Coatomer subunit gamma-1
Q5PSV9	0	37	90	43	327.92	13.7158	13.746	13.7278	13.5836	13.6003	13.5835	0.907047	-0.14075	-13.5283	0.000172791	0.00274762	Mediator of DNA damage checkpoint protein 1
O88532	0	44	97	43	326.86	13.7088	13.6867	13.6935	13.708	13.7068	13.6956	1.00495	0.00711664	0.93118	0.404473	0.498314	Zinc finger RNA-binding protein
Q9JLV5	0	57	140	43	454.05	14.388	14.3738	14.3836	14.3952	14.3969	14.3885	1.00816	0.0117302	2.38103	0.075904	0.132774	Cullin-3
P97479	0	24	67	43	238.03	13.1167	13.0847	13.1029	13.1555	13.1221	13.1644	1.03233	0.0458991	2.89391	0.0443883	0.0872231	Unconventional myosin-VIIa
Q569Z6	0	39	144	43	456.81	14.7985	14.7739	14.7957	14.7625	14.7558	14.7279	0.972248	-0.040603	-3.0927	0.0364785	0.0753308	Thyroid hormone receptor-associated protein 3
Q8BH74	0	53	144	43	517.8	14.2655	14.2431	14.2681	14.2585	14.259	14.2803	1.00488	0.00701841	0.65474	0.548374	0.631149	Nuclear pore complex protein Nup107
P49717	0	64	256	43	1015.63	15.3361	15.3136	15.3339	15.3768	15.3716	15.3719	1.0321	0.045577	6.19775	0.00344639	0.0142487	DNA replication licensing factor MCM4
Q8K2Q9	0	65	146	43	551.42	14.7406	14.6984	14.7106	14.7236	14.7142	14.6935	0.995787	-0.00609144	-0.396013	0.712311	0.773511	Shootin-1
Q3TRM8	0	67	331	43	1300.86	15.2607	15.2298	15.2377	15.3349	15.3311	15.3398	1.06624	0.0925287	9.63928	0.000647796	0.0053275	Hexokinase-3
Q5SYD0	0	45	95	42	330.99	13.791	13.7693	13.781	13.734	13.7497	13.7557	0.976715	-0.0339902	-3.77094	0.0195885	0.047401	Unconventional myosin-Id
B1AVY7	0	38	67	42	238.8	13.0541	13.0452	13.0456	13.0321	13.041	13.0322	0.990906	-0.0131801	-3.19857	0.0329456	0.069684	Kinesin-like protein KIF16B
Q9D0I9	0	65	321	42	1153.1	15.7855	15.7545	15.7819	15.8104	15.7923	15.7936	1.01737	0.0248442	2.18226	0.0945059	0.157099	Arginine--tRNA ligase, cytoplasmic
Q6P549	0	42	96	42	353.19	13.7428	13.7156	13.7328	13.7096	13.7107	13.7259	0.98965	-0.0150092	-1.57492	0.190394	0.273759	Phosphatidylinositol 3,4,5-trisphosphate 5-phosphatase 2
Q80TM9	0	35	143	42	559.34	14.2547	14.2239	14.238	14.2375	14.2202	14.2411	0.995865	-0.00597763	-0.543079	0.615922	0.692029	Nischarin
Q3UHX0	0	42	71	42	231.19	13.2663	13.2525	13.2887	13.2859	13.2904	13.3273	1.02247	0.0320587	1.90774	0.129082	0.201125	Nucleolar protein 8
Q6ZPE2	0	29	61	42	229.34	12.7809	12.7296	12.7479	12.7365	12.7832	12.8434	1.02447	0.0348711	1.01405	0.36791	0.462349	Myotubularin-related protein 5
P80318	0	73	564	42	1973.67	16.3703	16.3778	16.3725	16.352	16.3389	16.3511	0.982004	-0.0261987	-5.4943	0.0053481	0.0190168	T-complex protein 1 subunit gamma
Q3UJB9	0	40	145	42	507.92	14.0274	14.0178	14.0493	14.0332	14.0426	14.0368	1.00417	0.00600179	0.617739	0.570181	0.650559	Enhancer of mRNA-decapping protein 4
Q8K310	0	45	190	42	736.17	14.9837	14.9653	14.9765	14.8602	14.842	14.836	0.914437	-0.129044	-14.3061	0.00013869	0.00248006	Matrin-3
P20152	0	86	1325	42	5102.34	17.7669	17.8336	17.7554	17.7857	17.7778	17.7879	0.998953	-0.00151062	-0.0614728	0.953932	0.968038	Vimentin
Q8CH18	0	36	131	42	402.13	14.4233	14.3982	14.4332	14.3879	14.381	14.3675	0.97305	-0.0394138	-3.28357	0.0303984	0.0656805	Cell division cycle and apoptosis regulator protein 1
Q99KD5	0	52	77	42	260.58	13.5841	13.5412	13.5959	13.6472	13.6467	13.645	1.05161	0.0726023	4.36533	0.0120119	0.0331194	Protein unc-45 homolog A
Q8K1R3	0	55	165	42	580.85	14.7129	14.7074	14.7177	14.659	14.6469	14.6648	0.962071	-0.0557845	-9.25632	0.000757426	0.00574256	Polyribonucleotide nucleotidyltransferase 1, mitochondrial
Q80TV8	0	37	98	42	318.53	13.8063	13.8013	13.7997	13.8094	13.7993	13.7893	0.99787	-0.00307655	-0.501665	0.642257	0.714123	CLIP-associating protein 1
D3Z0M9	0	48	137	42	438.24	14.7385	14.7286	14.7543	14.7265	14.7196	14.717	0.986602	-0.0194594	-2.43682	0.0714532	0.126505	DEAD (Asp-Glu-Ala-Asp) box polypeptide 23
Q91WQ3	0	77	217	42	668.32	15.6629	15.6428	15.6491	15.6618	15.6544	15.66	1.00497	0.00715001	1.12983	0.32171	0.416293	Tyrosine--tRNA ligase, cytoplasmic
Q9CQN1	0	65	411	42	1578.77	15.8311	15.7964	15.8066	15.8243	15.8145	15.8277	1.00748	0.0107581	0.974941	0.384795	0.478893	Heat shock protein 75 kDa, mitochondrial
Q8C547	0	27	87	42	288.88	13.5167	13.5083	13.4824	13.5822	13.5838	13.5914	1.05945	0.0833174	7.78514	0.00146813	0.0084681	HEAT repeat-containing protein 5B
Q8BWQ6	0	48	99	42	355.45	13.9514	13.9305	13.9501	13.9429	13.9465	13.9299	0.997085	-0.00421206	-0.49932	0.643768	0.715308	VPS35 endosomal protein sorting factor-like
Q924C1	0	42	223	42	761.49	14.7604	14.7368	14.7586	14.7247	14.7146	14.7186	0.977653	-0.0326058	-4.01544	0.0159245	0.0407711	Exportin-5
Q60864	0	69	366	42	1109.62	16.1948	16.1804	16.1813	16.1693	16.1541	16.1352	0.977653	-0.0326061	-2.99072	0.0403093	0.0811137	Stress-induced-phosphoprotein 1
Q9EPL8	0	48	241	42	933.13	14.962	14.9557	14.9597	14.947	14.9538	14.9766	0.999973	-3.85e-05	-0.00420621	0.996845	0.997964	Importin-7
Q9QY81	0	29	91	41	337.13	13.7598	13.7299	13.7309	13.7012	13.712	13.7304	0.982364	-0.025671	-1.97164	0.119944	0.189796	Nuclear pore membrane glycoprotein 210
Q9EPK7	0	44	102	41	370.97	13.9553	13.9252	13.9343	13.9381	13.9485	13.9511	1.00529	0.00761795	0.782926	0.477428	0.567139	Exportin-7
Q8VDP3	0	44	82	41	277.41	13.5847	13.5559	13.5835	13.5028	13.5093	13.4941	0.95089	-0.07265	-7.01057	0.00217977	0.0106521	[F-actin]-monooxygenase MICAL1
Q8C1A5	0	62	222	41	684.73	15.3277	15.2771	15.3304	15.4091	15.3994	15.4066	1.06678	0.0932652	5.30572	0.00606371	0.0207373	Thimet oligopeptidase
P14733	0	70	409	41	1451.87	16.0798	16.0582	16.081	15.9724	15.9596	15.9521	0.925543	-0.111628	-11.7555	0.000299582	0.00360122	Lamin-B1
Q62504	0	12	45	41	144.39	12.7737	12.758	12.7572	12.7385	12.7088	12.7085	0.969708	-0.0443776	-3.9317	0.0170785	0.0428154	Msx2-interacting protein
P57080	0	47	86	41	298.97	13.6024	13.5772	13.5975	13.688	13.6753	13.6755	1.06233	0.0872383	9.91905	0.000579964	0.00498095	Ubiquitin carboxyl-terminal hydrolase 25
Q9Z110	0	57	212	41	728.73	14.9879	14.9576	14.9673	14.9689	14.9655	14.9807	1.00055	0.000792503	0.0788667	0.940927	0.957989	Delta-1-pyrroline-5-carboxylate synthase
P27046	0	46	111	41	380.34	13.8902	13.8564	13.8822	14.005	14.0033	13.9893	1.08897	0.122962	10.8303	0.000412378	0.00412326	Alpha-mannosidase 2
Q8VDF2	0	65	150	41	554	14.4529	14.4598	14.4778	14.3642	14.3715	14.373	0.93698	-0.0939105	-11.8873	0.000286811	0.00353682	E3 ubiquitin-protein ligase UHRF1
Q9DBE9	0	53	149	41	654.14	14.4484	14.4896	14.4804	14.3936	14.3787	14.4121	0.947392	-0.0779664	-4.9366	0.00783578	0.0245756	pre-rRNA 2'-O-ribose RNA methyltransferase FTSJ3
Q4U2R1	0	11	48	41	153.15	12.3558	12.3771	12.3565	12.3923	12.4076	12.3928	1.02416	0.0344343	3.99919	0.016141	0.0411286	E3 ubiquitin-protein ligase HERC2
Q921N6	0	53	146	41	498.01	14.7442	14.7241	14.7374	14.705	14.689	14.6865	0.971478	-0.0417471	-5.04586	0.00725215	0.023318	Probable ATP-dependent RNA helicase DDX27
Q8C2K5	0	45	75	41	248.08	13.5665	13.5736	13.5788	13.5626	13.5644	13.5628	0.99331	-0.00968424	-2.66918	0.0558538	0.104315	RAS protein activator like-3
O88307	0	26	54	41	200.97	12.9806	12.956	12.9812	12.8638	12.8405	12.8546	0.920396	-0.119674	-11.148	0.000368488	0.00391511	Sortilin-related receptor
Q8VDD9	0	33	80	41	270.7	13.3557	13.3438	13.3472	13.3914	13.4023	13.4051	1.03578	0.0507228	9.27603	0.000751245	0.00572073	PH-interacting protein
Q9EPE9	0	42	108	41	396.27	14.1606	14.1109	14.1446	14.1451	14.1459	14.1566	1.00731	0.0105146	0.695502	0.525032	0.609967	Manganese-transporting ATPase 13A1
Q9D5V5	0	55	129	41	413.54	14.5757	14.5322	14.5648	14.5184	14.5106	14.5242	0.972768	-0.0398328	-2.92055	0.0432198	0.0855174	Cullin-5
Q99KK7	0	69	215	41	774.54	15.009	14.9772	15.0022	15.0091	15.0099	15.0037	1.00796	0.0114355	1.1608	0.310279	0.40488	Dipeptidyl peptidase 3
B2RXQ2	0	34	84	41	245.97	13.4973	13.4512	13.4859	13.3725	13.3981	13.406	0.942166	-0.0859464	-5.01065	0.00743424	0.0237051	Ppfia1 protein
Q99MD9	0	72	259	41	1087.8	14.9753	14.9718	14.967	15.0774	15.0478	15.0594	1.06451	0.0901836	10.0797	0.00054499	0.0048244	Nuclear autoantigenic sperm protein
Q8CHC4	0	35	78	41	282.33	13.2494	13.2237	13.2449	13.4216	13.4258	13.4308	1.1382	0.186753	22.3759	2.36e-05	0.00118259	Synaptojanin-1
P57780	0	74	634	41	2354.49	16.5725	16.551	16.5546	16.6392	16.6191	16.6106	1.04507	0.0635986	5.90654	0.00411219	0.0160559	Alpha-actinin-4
O88466	0	26	62	41	209.42	12.8461	12.8436	12.8528	12.7337	12.7123	12.708	0.914136	-0.12952	-15.391	0.000103984	0.00218344	Zinc finger protein 106
Q91VD9	0	71	158	41	583.6	14.8198	14.781	14.8297	14.6811	14.6681	14.6736	0.910074	-0.135945	-8.87762	0.000889391	0.00626062	NADH-ubiquinone oxidoreductase 75 kDa subunit, mitochondrial
S4R1W5	0	38	70	40	217.15	13.3135	13.303	13.3297	13.2922	13.2818	13.2615	0.974776	-0.0368579	-3.09825	0.0362825	0.0750418	RNA-binding motif protein 6
Q8VBT6	0	49	100	40	395.26	13.4541	13.445	13.4539	13.5161	13.5187	13.4906	1.04066	0.0574919	6.08869	0.003679	0.014896	Apolipoprotein B receptor
Q9JLI8	0	50	123	40	440.73	14.2863	14.2565	14.2903	14.3524	14.3543	14.3556	1.05437	0.0763807	7.13699	0.00203838	0.0101947	Squamous cell carcinoma antigen recognized by T-cells 3
Q11011	0	55	161	40	573.9	14.852	14.8017	14.8233	14.8484	14.8368	14.8506	1.01367	0.0195824	1.28851	0.267047	0.358549	Puromycin-sensitive aminopeptidase
Q9ESV0	0	51	131	40	512.87	14.5651	14.5459	14.5775	14.4814	14.494	14.4918	0.950174	-0.0737359	-7.38885	0.00178892	0.00946796	ATP-dependent RNA helicase DDX24
Q6A068	0	53	209	40	783.19	14.6561	14.6516	14.65	14.6187	14.6135	14.6278	0.97767	-0.0325801	-7.12261	0.00205388	0.0102342	Cell division cycle 5-like protein
O35638	0	48	166	40	581.56	14.5171	14.4782	14.5179	14.5264	14.5079	14.5248	1.01066	0.0152976	1.06401	0.347293	0.441484	Cohesin subunit SA-2
P42932	0	75	499	40	1903.88	16.5033	16.5031	16.5026	16.4586	16.4452	16.4366	0.961797	-0.0561962	-8.75093	0.000939814	0.006515	T-complex protein 1 subunit theta
Q8C8U0	0	47	94	40	323.24	13.5615	13.5449	13.5526	13.6103	13.5858	13.5888	1.02954	0.0420049	4.62141	0.00987064	0.0287826	Liprin-beta-1
Q8CGY8	0	48	156	40	624.08	14.4998	14.4488	14.4676	14.5481	14.5459	14.5688	1.05865	0.082229	4.95697	0.00772274	0.0243447	UDP-N-acetylglucosamine--peptide N-acetylglucosaminyltransferase 110 kDa subunit
P35564	0	48	354	40	1128.44	16.2659	16.2967	16.2618	16.2237	16.2155	16.1874	0.955323	-0.0659396	-4.23698	0.0132956	0.0358222	Calnexin
Q8BWZ3	0	43	117	40	406.37	13.93	13.9347	13.9668	14.067	14.0518	14.0473	1.08037	0.111522	8.57315	0.00101669	0.00673516	N-alpha-acetyltransferase 25, NatB auxiliary subunit
E9Q5G3	0	46	126	40	454.22	14.2115	14.1724	14.2168	14.2813	14.2576	14.2263	1.03876	0.0548573	2.58653	0.0609066	0.111618	Kinesin-like protein KIF23
Q8VI93	0	43	144	40	542.68	14.574	14.5383	14.5609	14.7499	14.743	14.7465	1.13973	0.188688	17.7859	5.87e-05	0.00173956	2'-5'-oligoadenylate synthase 3
P97789	0	29	85	40	287.49	13.4594	13.4505	13.4511	13.5624	13.5189	13.5153	1.05594	0.0785236	5.09265	0.00701845	0.0228	5'-3' exoribonuclease 1
Q8BMK4	0	73	243	40	925.61	15.343	15.3426	15.3483	15.398	15.3955	15.3711	1.03067	0.0435851	4.96682	0.0076688	0.0241936	Cytoskeleton-associated protein 4
P37040	0	64	237	40	907.88	15.1983	15.1838	15.1771	15.1533	15.1287	15.1263	0.965759	-0.050265	-4.71817	0.00918403	0.0273185	NADPH--cytochrome P450 reductase
Q9QYE6	0	60	106	40	386.3	13.9542	13.9376	13.9385	13.9864	13.9656	13.9662	1.02053	0.0293147	3.36677	0.0281276	0.0617716	Golgin subfamily A member 5
Q80U87	0	42	69	40	252.88	13.1992	13.1828	13.193	13.2018	13.1988	13.187	1.00293	0.00421556	0.640208	0.556869	0.638091	Ubiquitin carboxyl-terminal hydrolase 8
Q8BHG1	0	41	158	40	601.91	14.3315	14.3238	14.3295	14.3818	14.374	14.3893	1.03774	0.0534458	10.6985	0.000432494	0.0042451	Nardilysin
Q99P72	0	56	189	40	835.94	14.5977	14.5723	14.5883	14.6859	14.6677	14.6704	1.0633	0.0885506	9.48474	0.000689495	0.0055194	Reticulon-4
Q61941	0	38	152	40	545.76	14.7984	14.8016	14.7839	14.7945	14.7636	14.7775	0.988916	-0.0160799	-1.53646	0.199233	0.284179	NAD(P) transhydrogenase, mitochondrial
Q62018	0	42	116	40	434.09	14.3152	14.3447	14.2921	14.358	14.3588	14.3677	1.03108	0.0441567	2.84155	0.0467942	0.0909505	RNA polymerase-associated protein CTR9 homolog
P29351	0	76	358	40	1333.15	15.8526	15.8223	15.8409	15.8122	15.8053	15.8024	0.978101	-0.0319443	-3.44206	0.0262443	0.0587115	Tyrosine-protein phosphatase non-receptor type 6
P52480	0	79	1769	40	7342.29	17.974	18.0226	17.9448	17.9735	17.967	17.99	0.9975	-0.00361188	-0.15238	0.886264	0.913338	Pyruvate kinase PKM
P97496	0	45	184	40	643.46	14.9293	14.8911	14.9277	14.8962	14.8983	14.8841	0.984061	-0.02318	-1.75157	0.154732	0.232648	SWI/SNF complex subunit SMARCC1
B1ART2	0	10	40	40	112.02	12.2174	12.2073	12.2017	12.2997	12.2944	12.3043	1.0649	0.0907195	16.7362	7.47e-05	0.00185999	Vacuolar protein sorting 13D
Q62351	0	54	371	40	1424.77	15.929	15.9004	15.9486	16.1506	16.1355	16.1283	1.15839	0.212118	13.7258	0.000163224	0.00267332	Transferrin receptor protein 1
Q91YQ5	0	71	198	40	755.56	15.0612	15.0292	15.042	15.0419	15.0361	15.0213	0.992362	-0.011062	-0.992183	0.37727	0.471309	Dolichyl-diphosphooligosaccharide--protein glycosyltransferase subunit 1
Q9R1X4	0	43	81	40	298.33	13.7829	13.7863	13.7658	13.8888	13.8896	13.8959	1.08155	0.113101	16.7615	7.42e-05	0.00185999	Protein timeless homolog
Q9EQH2	0	45	171	40	569.98	14.8158	14.7713	14.7977	14.8968	14.8821	14.893	1.06859	0.0957111	7.00257	0.00218911	0.0106912	Endoplasmic reticulum aminopeptidase 1
Q8BRT1	0	45	109	40	404.64	13.68	13.65	13.681	13.5161	13.5277	13.5176	0.90132	-0.149889	-13.8639	0.000156924	0.00261399	CLIP-associating protein 2
P27612	0	63	157	40	585.39	14.6627	14.6519	14.6554	14.6628	14.6593	14.6512	1.00077	0.00110785	0.236749	0.824482	0.866348	Phospholipase A-2-activating protein
Q99MS7	0	31	64	40	253.31	13.3109	13.2796	13.3023	13.3893	13.3809	13.3954	1.06503	0.0908877	8.88845	0.000885239	0.00625117	EH domain-binding protein 1-like protein 1
Q8R3C6	0	48	87	39	305.57	13.5599	13.5163	13.5617	13.5319	13.5489	13.5465	0.99757	-0.00351016	-0.222528	0.834804	0.874219	Probable RNA-binding protein 19
P53569	0	42	137	39	469.92	14.2754	14.2558	14.2676	14.2506	14.2369	14.2474	0.985345	-0.0212997	-3.03271	0.0386776	0.0787982	CCAAT/enhancer-binding protein zeta
Q8R1F1	0	58	208	39	833.22	15.0878	15.0681	15.0918	15.2055	15.2047	15.2044	1.08846	0.122289	16.6797	7.57e-05	0.00185999	Niban-like protein 1
Q62167	0	64	346	39	1190.78	15.8541	15.8337	15.8574	15.5973	15.5952	15.6023	0.840833	-0.250108	-32.4838	5.35e-06	0.000858301	ATP-dependent RNA helicase DDX3X
P08003	0	65	318	39	1079.41	15.6526	15.6188	15.6293	15.7222	15.7105	15.7052	1.05635	0.0790838	7.06383	0.00211877	0.0104302	Protein disulfide-isomerase A4
Q8BHK9	0	36	82	39	283.96	13.6258	13.5993	13.6307	13.669	13.6497	13.6562	1.02789	0.0396792	3.51758	0.0245036	0.0557967	DNA excision repair protein ERCC-6-like
Q3UJB0	0	50	226	39	822.18	15.1681	15.1294	15.1582	15.1347	15.1286	15.1097	0.981059	-0.0275882	-1.99225	0.117149	0.186293	Splicing factor 3b, subunit 2
Q7TPR4	0	77	688	39	2614.05	15.5986	15.5708	15.5935	15.7448	15.7288	15.7118	1.10253	0.140813	10.9993	0.000388269	0.00402766	Alpha-actinin-1
Q6A028	0	66	124	39	451.65	14.27	14.2386	14.2608	14.3641	14.3533	14.353	1.07201	0.100314	10.033	0.000554885	0.00485313	Switch-associated protein 70
Q6P9Q6	0	41	90	39	328.34	13.3145	13.2874	13.3022	13.3112	13.3017	13.3042	1.00302	0.00434621	0.521274	0.629705	0.702599	FK506-binding protein 15
A2A4P0	0	39	84	39	264.13	13.2134	13.1842	13.1943	13.2262	13.2439	13.2805	1.03735	0.0529016	2.91664	0.0433891	0.0856577	ATP-dependent RNA helicase DHX8
Q99KI0	0	58	247	39	1006.81	15.3777	15.3587	15.3658	15.3454	15.3441	15.3428	0.983996	-0.0232754	-4.14718	0.014293	0.0376573	Aconitate hydratase, mitochondrial
Q60520	0	36	105	39	383.36	13.9565	13.9201	13.9353	14.0308	14.0254	14.0288	1.06513	0.0910269	8.54119	0.00103133	0.00679984	Paired amphipathic helix protein Sin3a
Q3UMC0	0	57	70	39	247.53	13.0112	12.9718	12.9828	12.962	12.9799	13.0168	0.998333	-0.00240676	-0.120528	0.909877	0.93253	ATPase family protein 2 homolog
Q9Z1Z0	0	49	142	39	533.82	14.4285	14.3757	14.4265	14.5081	14.4985	14.4838	1.06186	0.0865898	4.64271	0.00971427	0.0284553	General vesicular transport factor p115
Q91ZV0	0	31	84	39	279.36	13.7678	13.7571	13.7625	13.8092	13.7861	13.7698	1.0181	0.0258802	2.18436	0.0942839	0.156888	Melanoma inhibitory activity protein 2
Q8VDN2	0	52	578	39	2328.88	16.3298	16.2871	16.3115	16.296	16.2925	16.2851	0.987416	-0.0182705	-1.42778	0.226538	0.314847	Sodium/potassium-transporting ATPase subunit alpha-1
E9Q411	0	20	60	39	198.69	12.7242	12.7164	12.7073	12.721	12.6983	12.7366	1.00183	0.00263055	0.216726	0.839026	0.877601	Neuroblastoma-amplified sequence
Q00519	0	40	88	39	342.71	13.6506	13.6047	13.6209	13.9815	13.9839	13.9828	1.28104	0.357311	26.5711	1.19e-05	0.000926783	Xanthine dehydrogenase/oxidase
Q9R0I7	0	34	99	39	365.01	13.9987	13.9415	13.9888	13.9454	13.9572	13.9466	0.981734	-0.0265964	-1.4748	0.214288	0.30142	YLP motif-containing protein 1
Q9Z315	0	56	106	39	394.73	13.7464	13.7294	13.7379	13.8092	13.7724	13.7803	1.03482	0.0493746	4.03958	0.0156094	0.0401305	U4/U6.U5 tri-snRNP-associated protein 1
Q0GNC1	0	39	129	39	494.69	14.3299	14.2939	14.3202	14.1948	14.1897	14.2021	0.920729	-0.119151	-10.5179	0.000462074	0.00438533	Inverted formin-2
Q924W5	0	36	53	39	182.16	13.3725	13.3493	13.3745	13.3104	13.3188	13.2924	0.960452	-0.0582139	-5.18802	0.00656997	0.0217976	Structural maintenance of chromosomes protein 6
P56399	0	47	200	39	719.02	14.9086	14.8777	14.9045	14.8948	14.8898	14.8883	0.995864	-0.0059789	-0.604194	0.578309	0.658084	Ubiquitin carboxyl-terminal hydrolase 5
P20029	0	61	915	39	3548.08	17.1777	17.2403	17.1705	17.2276	17.23	17.2292	1.02298	0.0327791	1.47702	0.213726	0.300843	Endoplasmic reticulum chaperone BiP
A2AKX3	0	19	49	39	155.14	12.5197	12.5042	12.4939	12.6065	12.6106	12.6281	1.07859	0.109143	10.9062	0.000401328	0.00409161	Probable helicase senataxin
F7BJB9	0	50	106	39	367.47	13.8487	13.8355	13.8525	13.9634	13.9538	13.9512	1.07966	0.11058	17.3945	6.41e-05	0.00178777	MORC family CW-type zinc finger protein 3
Q6NZL1	0	42	99	39	332.86	13.7277	13.6925	13.7252	13.6379	13.6549	13.6766	0.960154	-0.0586621	-3.68331	0.0211424	0.0502524	DEAH (Asp-Glu-Ala-His) box polypeptide 37
Q5SSZ5	0	44	116	39	506.64	14.0459	14.0582	14.0547	13.994	13.9828	13.9785	0.954094	-0.0677967	-11.4978	0.00032667	0.00371304	Tensin-3
Q8R1B4	0	42	246	39	894.96	15.1412	15.1206	15.1525	15.1057	15.0969	15.0943	0.973237	-0.0391363	-3.9374	0.0169969	0.0426996	Eukaryotic translation initiation factor 3 subunit C
Q9DBR7	0	45	73	39	256.69	13.4101	13.4368	13.4137	13.6134	13.5989	13.5815	1.13113	0.177768	14.2849	0.000139503	0.00248039	Protein phosphatase 1 regulatory subunit 12A
Q7TPM1	0	39	79	39	286.41	13.2032	13.1628	13.1883	13.2565	13.2665	13.2562	1.05336	0.0749976	6.10754	0.00363746	0.0147859	Protein PRRC2B
Q8CI71	0	47	82	39	310.27	13.5422	13.562	13.5329	13.5646	13.5454	13.547	1.00459	0.00660102	0.623593	0.566692	0.647775	Syndetin
P80315	0	84	387	39	1576.9	15.7913	15.779	15.7947	15.7724	15.7647	15.7758	0.988033	-0.0173693	-3.00545	0.0397281	0.080266	T-complex protein 1 subunit delta
P25976	0	47	128	39	413.58	14.6247	14.6084	14.6337	14.5524	14.5455	14.5373	0.947908	-0.0771812	-8.98548	0.000849085	0.00609777	Nucleolar transcription factor 1
P70335	0	35	69	39	225.36	12.9782	12.9829	13.0095	13.0625	13.0568	13.0536	1.04784	0.0674229	6.67156	0.00262325	0.0119944	Rho-associated protein kinase 1
Q9Z0R4	0	29	83	39	287.44	13.6016	13.5852	13.6138	13.6098	13.6087	13.5972	1.0035	0.00504239	0.546781	0.6136	0.69062	Intersectin-1
Q9DBG7	0	61	116	38	408.6	14.3038	14.2487	14.2828	14.3484	14.3462	14.3387	1.04681	0.0660063	4.04347	0.0155593	0.0400788	Signal recognition particle receptor subunit alpha
P28271	0	50	109	38	400.4	14.0462	14.004	14.029	14.086	14.0722	14.0867	1.03903	0.0552425	4.21017	0.0135843	0.0363617	Cytoplasmic aconitate hydratase
Q60848	0	48	123	38	421.42	14.5305	14.5203	14.5536	14.3862	14.3781	14.3833	0.899851	-0.152242	-15.0123	0.000114717	0.00229119	Lymphocyte-specific helicase
Q80TL7	0	24	62	38	182.88	13.0101	12.9684	12.9878	13.0152	13.0149	13.0098	1.01715	0.0245352	2.01436	0.11423	0.182373	Protein MON2 homolog
Q8BVE8	0	33	64	38	213.05	13.1505	13.1207	13.1478	13.0253	13.0177	13.0377	0.924809	-0.112772	-10.1076	0.000539185	0.00478884	Histone-lysine N-methyltransferase NSD2
E9PYG6	0	43	101	38	357.57	13.8745	13.8566	13.8711	13.8687	13.8645	13.875	1.0014	0.0020113	0.319452	0.765372	0.818156	RAS p21 protein activator 1
E9PWW9	0	32	60	38	198.01	12.819	12.8399	12.8009	12.8852	12.8581	12.8343	1.02759	0.039266	2.11926	0.101426	0.166262	Remodeling and spacing factor 1
Q8VD04	0	57	63	38	211.52	12.7563	12.7977	12.7303	12.8794	12.8471	12.8449	1.06857	0.0956869	4.24191	0.0132433	0.0357174	GRIP1-associated protein 1
Q925I1	0	67	200	38	737.25	14.9699	14.9262	14.9649	14.9081	14.9043	14.8948	0.965073	-0.0512896	-3.56956	0.023385	0.0539846	ATPase family AAA domain-containing protein 3
O88879	0	37	56	38	175.13	12.9657	12.9389	12.9472	13.0889	13.0767	13.0928	1.09846	0.135488	14.5679	0.000129134	0.00239449	Apoptotic protease-activating factor 1
P11835	0	59	128	38	444.71	14.1758	14.1394	14.15	14.3006	14.296	14.2865	1.10136	0.139284	12.0429	0.0002726	0.00345961	Integrin beta-2
O35379	0	32	90	38	321.77	13.6348	13.614	13.6365	13.6904	13.6787	13.6825	1.03917	0.0554279	6.92055	0.00228787	0.0110194	Multidrug resistance-associated protein 1
P27870	0	54	163	38	561.65	14.816	14.802	14.8267	14.8992	14.876	14.8793	1.04967	0.0699333	6.86132	0.00236261	0.0112214	Proto-oncogene vav
Q8CH25	0	38	121	38	415.87	14.204	14.179	14.2068	14.0445	14.0361	14.0071	0.890477	-0.167349	-11.6311	0.00031229	0.003629	SAFB-like transcription modulator
Q6Y5D8	0	50	105	38	311.96	14.1268	14.1003	14.0927	14.0639	14.0637	14.0761	0.973566	-0.0386489	-3.47936	0.0253667	0.0572587	Rho GTPase-activating protein 10
Q6PGF5	0	37	108	38	391.22	13.9985	13.9525	13.9857	13.9313	13.9317	13.9465	0.971013	-0.0424372	-2.90891	0.0437259	0.0861958	BMS1 homolog, ribosome assembly protein (Yeast)
Q9EQH3	0	56	218	38	775.65	15.2888	15.2622	15.307	15.3997	15.3908	15.3699	1.07238	0.100819	6.40493	0.00305224	0.0132484	Vacuolar protein sorting-associated protein 35
Q9D0R2	0	57	272	38	951.77	15.4248	15.3923	15.417	15.3864	15.3811	15.3845	0.981217	-0.0273558	-2.75881	0.0509116	0.0970717	Threonine--tRNA ligase, cytoplasmic
Q8JZQ9	0	60	355	38	1289.07	16.0467	16.0386	16.0597	16.0137	16.0091	16.0229	0.977349	-0.0330544	-4.48052	0.0109854	0.0310387	Eukaryotic translation initiation factor 3 subunit B
P47856	0	64	160	38	604.35	14.5144	14.4865	14.4985	14.505	14.491	14.4988	0.998903	-0.00158405	-0.175107	0.869502	0.90018	Glutamine--fructose-6-phosphate aminotransferase [isomerizing] 1
Q6ZPY7	0	38	62	38	258.01	13.0311	13.002	13.0161	13.0938	13.0653	13.07	1.04246	0.059995	4.92814	0.00788334	0.0246493	Lysine-specific demethylase 3B
P07901	0	68	1889	38	7435.92	17.073	17.1153	17.0707	17.0618	17.0535	17.0598	0.980812	-0.0279509	-1.89848	0.130468	0.203049	Heat shock protein HSP 90-alpha
Q810A7	0	56	131	38	468.05	13.9722	13.9322	13.9499	13.9617	13.9508	13.9386	0.999252	-0.00107988	-0.0807816	0.939496	0.957139	ATP-dependent RNA helicase DDX42
Q6P1H6	0	47	58	38	161.25	13.0686	13.0796	13.0472	13.0371	13.0349	13.0149	0.975244	-0.0361646	-3.0497	0.0380392	0.0778332	Ankyrin repeat and LEM domain-containing protein 2
L0N7N1	0	26	54	38	177.56	12.7886	12.8226	12.7722	12.7727	12.7876	12.8195	0.999193	-0.00116412	-0.057463	0.956932	0.970078	Kinesin-like protein KIF14
A2AWA9	0	40	75	38	255.32	13.5653	13.643	13.5497	13.528	13.5179	13.5229	0.95719	-0.0631231	-2.1778	0.0949775	0.157687	Rab GTPase-activating protein 1
Q9D2V7	0	60	166	38	657.78	14.4198	14.4113	14.4177	14.4686	14.4428	14.4509	1.0266	0.0378787	4.70401	0.0092808	0.0274965	Coronin-7
Q5NC05	0	39	73	38	269.75	13.4734	13.475	13.489	13.5504	13.5534	13.5378	1.04832	0.0680765	9.88659	0.000587368	0.00500635	Transcription termination factor 2
F8VQ05	0	14	45	38	145.7	12.7433	12.7259	12.7316	12.784	12.7747	12.7926	1.0354	0.0501881	6.88559	0.00233163	0.0111203	FRY-like transcription coactivator
Q6NV83	0	38	126	38	383.27	14.2431	14.1952	14.2251	14.1866	14.1934	14.1687	0.973841	-0.0382417	-2.42046	0.0727272	0.12842	U2 snRNP-associated SURP motif-containing protein
A2AAY5	0	48	172	38	562.85	15.0164	14.9854	15.0063	14.9804	14.9661	14.9578	0.976301	-0.0346025	-3.06871	0.0373398	0.0767045	SH3 and PX domain-containing protein 2B
P11499	0	71	1793	38	6879.91	17.9601	18.0575	17.9613	17.9495	17.9387	17.9568	0.969521	-0.0446555	-1.36584	0.243745	0.333225	Heat shock protein HSP 90-beta
O89050	0	60	73	38	262.25	13.3409	13.3021	13.3533	13.3224	13.3253	13.3389	0.997768	-0.00322437	-0.198574	0.85228	0.887231	Muskelin
Q6A0A9	0	43	146	38	575.05	14.3958	14.3681	14.382	14.3147	14.3134	14.3183	0.954947	-0.066507	-8.17124	0.00122134	0.00752766	Constitutive coactivator of PPAR-gamma-like protein 1
Q7TMQ7	0	62	69	38	236.73	13.476	13.4478	13.4676	13.53	13.5185	13.515	1.04057	0.0573785	6.04011	0.00378883	0.0151799	WD repeat-containing protein 91
Q6ZPJ3	0	38	78	38	267.65	13.4441	13.41	13.464	13.4799	13.5055	13.4798	1.03457	0.0490367	2.73337	0.052261	0.0991971	(E3-independent) E2 ubiquitin-conjugating enzyme UBE2O
A2AJ88	0	34	80	38	283.85	13.5837	13.5621	13.553	13.7031	13.6965	13.7014	1.09738	0.134057	14.3899	0.00013554	0.00244785	Patatin-like phospholipase domain-containing protein 7
Q9CRC8	0	78	122	38	459.07	14.2319	14.208	14.2206	14.1641	14.1514	14.1812	0.96286	-0.0546014	-4.95188	0.00775082	0.024414	Leucine-rich repeat-containing protein 40
Q09XV5	0	24	86	38	279.93	13.5525	13.5244	13.5534	13.6136	13.6225	13.6349	1.05721	0.0802561	7.0688	0.00211319	0.0104101	Chromodomain-helicase-DNA-binding protein 8
Q689Z5	0	43	90	38	361.93	13.5777	13.5142	13.5458	13.6281	13.6253	13.6358	1.05981	0.0838124	4.50362	0.0107926	0.030772	Protein strawberry notch homolog 1
Q9Z1F9	0	63	204	37	763.58	14.9415	14.9292	14.942	14.9276	14.9232	14.9299	0.992628	-0.0106748	-2.31218	0.0818362	0.140565	SUMO-activating enzyme subunit 2
Q9WUU9	0	26	57	37	194.35	12.5492	12.5219	12.521	12.4991	12.5054	12.5371	0.988405	-0.0168257	-1.12587	0.323198	0.417757	Germinal-center associated nuclear protein
P35123	0	52	121	37	449.63	13.7801	13.7384	13.787	13.8699	13.8743	13.8687	1.07364	0.102509	6.71444	0.00256137	0.01186	Ubiquitin carboxyl-terminal hydrolase 4
O08759	0	49	76	37	277.76	13.3275	13.3402	13.3386	13.4351	13.4398	13.4219	1.06944	0.0968526	14.4784	0.000132308	0.00242534	Ubiquitin-protein ligase E3A
P41230	0	31	52	37	182.72	12.5652	12.5266	12.5605	12.498	12.4946	12.509	0.965757	-0.0502679	-3.89233	0.0176557	0.043915	Lysine-specific demethylase 5C
Q8C052	0	47	108	37	419.98	13.8353	13.823	13.8341	13.8686	13.8587	13.8537	1.0207	0.0295572	5.03807	0.00729196	0.0233844	Microtubule-associated protein 1S
P46460	0	53	165	37	559.96	14.9887	14.9557	14.9898	14.9703	14.961	14.9597	0.990044	-0.0144358	-1.23453	0.284571	0.378157	Vesicle-fusing ATPase
Q8BYW1	0	64	99	37	334.13	13.9631	13.9101	13.9432	14.0098	14.0125	14.0097	1.05107	0.071854	4.63768	0.00975094	0.0285315	Rho GTPase-activating protein 25
P02468	0	30	47	37	158.35	12.6127	12.6107	12.6059	12.621	12.6241	12.6644	1.0187	0.0267353	1.89329	0.131251	0.204118	Laminin subunit gamma-1
Q8CI94	0	61	220	37	790.72	15.1293	15.0951	15.1159	15.1477	15.1467	15.1433	1.02277	0.0324844	3.23449	0.0318396	0.0680438	Glycogen phosphorylase, brain form
Q6ZQK5	0	56	112	37	398.71	14.0236	14.007	14.0266	14.0756	14.0678	14.0713	1.03707	0.0525147	8.07509	0.00127766	0.00772935	Arf-GAP with coiled-coil, ANK repeat and PH domain-containing protein 2
Q61210	0	51	107	37	376.06	13.7737	13.7418	13.7872	13.7947	13.7885	13.7956	1.01772	0.0253426	1.8589	0.136575	0.210594	Rho guanine nucleotide exchange factor 1
Q3U1Y4	0	34	62	37	245.63	13.0533	13.0189	13.0372	13.0786	13.1004	13.0951	1.03875	0.0548449	4.60775	0.00997254	0.0290002	DENN domain-containing protein 4B
Q99KY4	0	36	75	37	276.26	13.4746	13.4259	13.4478	13.5365	13.5406	13.5479	1.06601	0.0922194	6.36961	0.00311535	0.0134165	Cyclin-G-associated kinase
P70700	0	35	86	37	261.58	14.0821	14.0708	14.0925	14.0954	14.0996	14.1194	1.01607	0.0230064	2.37219	0.0766382	0.13378	DNA-directed RNA polymerase I subunit RPA2
O35382	0	46	66	37	243.83	13.2074	13.2059	13.2049	13.2419	13.2377	13.2338	1.02226	0.0317564	13.0667	0.000198022	0.00292265	Exocyst complex component 4
A2A484	0	38	72	37	231.51	13.4023	13.3543	13.3446	13.3176	13.3018	13.2926	0.957204	-0.0631018	-3.27279	0.0307083	0.0661365	Zinc finger, MYND-type-containing 8
B9EJ86	0	46	133	37	479.05	14.2464	14.23	14.2647	14.2324	14.2412	14.26	0.998283	-0.00247924	-0.191866	0.857194	0.891273	Oxysterol-binding protein-related protein 8
Q9Z103	0	37	81	37	281.36	13.3566	13.3094	13.3336	13.2236	13.2126	13.2114	0.921878	-0.117352	-8.27784	0.00116243	0.00728017	Activity-dependent neuroprotector homeobox protein
P27773	0	73	561	37	2102.17	16.5523	16.548	16.5337	16.5823	16.5838	16.57	1.02387	0.0340373	4.77599	0.00880136	0.0265064	Protein disulfide-isomerase A3
Q8K363	0	62	142	37	533.51	14.3996	14.4344	14.4256	14.3994	14.3936	14.3852	0.98136	-0.0271454	-2.41766	0.0729472	0.12869	ATP-dependent RNA helicase DDX18
O55098	0	38	86	37	276.18	13.7939	13.7736	13.7763	13.8874	13.8748	13.8347	1.06023	0.0843722	4.92012	0.00792869	0.0247353	Serine/threonine-protein kinase 10
Q8CCP0	0	37	93	37	312.66	13.6113	13.5944	13.6164	13.6985	13.6964	13.6885	1.06222	0.087086	11.9028	0.000285361	0.00353158	Nuclear export mediator factor Nemf
Q9WTX6	0	51	102	37	356.66	14.2745	14.2335	14.2736	14.251	14.2404	14.2422	0.988992	-0.0159686	-1.14762	0.315096	0.409436	Cullin-1
Q3V1V3	0	40	107	37	341.2	14.3132	14.2888	14.3158	14.3498	14.3418	14.3227	1.02254	0.0321531	2.73064	0.0524082	0.0993413	ESF1 homolog
P55200	0	13	47	36	150.92	12.3626	12.3254	12.3411	12.4575	12.4622	12.4561	1.0834	0.11557	10.5514	0.000456397	0.00434172	Histone-lysine N-methyltransferase 2A
Q6ZQ88	0	56	120	36	434.83	13.9674	13.9367	13.9527	13.9826	13.975	13.9891	1.021	0.0299861	3.08107	0.0368933	0.0760504	Lysine-specific histone demethylase 1A
P80314	0	76	638	36	2813.46	16.395	16.384	16.381	16.3709	16.3636	16.3951	0.993012	-0.0101172	-0.96987	0.387032	0.48096	T-complex protein 1 subunit beta
Q0VBL3	0	44	74	36	273.13	13.3085	13.2634	13.2996	13.3049	13.2843	13.2746	0.998223	-0.00256538	-0.156048	0.883554	0.911013	RNA-binding protein 15
P42567	0	52	79	36	310.01	13.473	13.4388	13.4847	13.5551	13.5522	13.5611	1.0648	0.0905867	6.44874	0.00297613	0.0130402	Epidermal growth factor receptor substrate 15
B2RUS7	0	26	53	36	170.16	12.7954	12.7725	12.8015	12.8248	12.7878	12.8091	1.01215	0.0174227	1.25365	0.278243	0.371283	ATP-binding cassette, sub-family C (CFTR/MRP), member 8
Q9D3E6	0	44	103	36	321.48	13.1231	13.0959	13.0979	12.9852	12.9946	12.9994	0.924975	-0.112513	-11.6179	0.000313679	0.003629	Cohesin subunit SA-1
Q8VCT3	0	71	252	36	970.76	15.3104	15.2802	15.2995	15.4684	15.4684	15.4582	1.12373	0.168295	17.7914	5.86e-05	0.00173956	Aminopeptidase B
P97412	0	12	46	36	148.81	12.5588	12.5235	12.5111	12.6225	12.6489	12.6344	1.07484	0.104121	6.43621	0.00299765	0.0131161	Lysosomal-trafficking regulator
P59328	0	45	90	36	340.53	13.3553	13.3561	13.3643	13.438	13.4215	13.4203	1.04828	0.0680281	10.6446	0.000441066	0.00428115	WD repeat and HMG-box DNA-binding protein 1
P47713	0	56	182	36	676.56	14.9562	14.9295	14.9696	15.0151	15.0028	15.0157	1.04206	0.0594384	4.75064	0.00896671	0.0269035	Cytosolic phospholipase A2
Q9WUA2	0	67	241	36	920.49	15.4704	15.42	15.4482	15.4122	15.4167	15.4088	0.977003	-0.0335655	-2.27261	0.0854809	0.145408	Phenylalanine--tRNA ligase beta subunit
B2RXC1	0	41	57	36	214.97	12.9181	12.8572	12.9018	12.859	12.8519	12.8886	0.98222	-0.0258814	-1.21015	0.292842	0.386652	Trafficking protein particle complex subunit 11
P14685	0	63	234	36	831.88	15.2723	15.2345	15.2645	15.2993	15.2872	15.2845	1.02331	0.0332473	2.68535	0.0549225	0.103103	26S proteasome non-ATPase regulatory subunit 3
Q80TH2	0	36	66	36	259.57	12.8591	12.8246	12.8457	12.8337	12.8447	12.8554	1.00101	0.00145531	0.12296	0.908069	0.931504	Erbin
Q5PRF0	0	22	52	36	183.37	12.4618	12.4462	12.4648	12.6432	12.6362	12.6321	1.13256	0.179582	27.1171	1.1e-05	0.000926783	HEAT repeat-containing protein 5A
Q61656	0	64	412	36	1406.04	16.4126	16.3731	16.4198	16.3123	16.3034	16.316	0.938684	-0.0912882	-6.08734	0.00368201	0.0149006	Probable ATP-dependent RNA helicase DDX5
O88974	0	30	57	36	163.36	12.8994	12.8522	12.865	12.8567	12.8597	12.8474	0.987863	-0.0176172	-1.20804	0.293569	0.387356	Histone-lysine N-methyltransferase SETDB1
Q3UZ39	0	65	139	36	559.89	14.1344	14.1203	14.0965	14.3478	14.3388	14.3079	1.16024	0.214427	13.0775	0.000197385	0.00292168	Leucine-rich repeat flightless-interacting protein 1
Q8JZQ2	0	56	150	36	515.34	14.8506	14.8196	14.8456	14.839	14.8544	14.8387	1.00379	0.0054512	0.499548	0.643621	0.715308	AFG3-like protein 2
P50516	0	77	477	36	1791.12	15.9152	15.9093	15.9178	16.0617	16.0542	16.0676	1.10734	0.147098	31.8406	5.8e-06	0.000858301	V-type proton ATPase catalytic subunit A
Q6WKZ8	0	24	58	36	200.41	12.8634	12.8878	12.8338	12.8055	12.8159	12.8196	0.967273	-0.0480048	-2.96962	0.0411599	0.0824533	E3 ubiquitin-protein ligase UBR2
A6H5Y3	0	34	67	36	227.17	12.6455	12.6325	12.6356	12.699	12.6802	12.7019	1.03944	0.0558125	7.13917	0.00203604	0.0101947	Methionine synthase
D3YXK2	0	48	164	36	512.92	14.588	14.5326	14.5772	14.4709	14.4591	14.4208	0.922942	-0.115688	-5.09601	0.00700202	0.0228	Scaffold attachment factor B1
Q9EQQ9	0	49	94	36	346.49	13.7984	13.756	13.7841	13.8836	13.8728	13.8819	1.07178	0.100005	7.75365	0.00149087	0.00849701	Protein O-GlcNAcase
P63154	0	49	96	36	304.93	14.1664	14.1447	14.1874	14.2468	14.2378	14.2509	1.05628	0.0789859	6.11438	0.00362252	0.0147491	Crooked neck-like protein 1
Q3U0V1	0	58	253	36	914.65	15.3895	15.3539	15.3885	15.3828	15.3737	15.3637	0.997301	-0.00389957	-0.301628	0.777967	0.828421	Far upstream element-binding protein 2
Q9CPY7	0	85	304	36	1198.65	15.5842	15.5582	15.582	15.7002	15.6759	15.6752	1.07846	0.108966	9.30857	0.00074118	0.00568923	Cytosol aminopeptidase
Q00547	0	55	81	36	282.77	13.4021	13.3828	13.4199	13.6798	13.6703	13.6434	1.19986	0.262865	17.2036	6.7e-05	0.00181178	Hyaluronan mediated motility receptor
Q9D071	0	47	88	36	346.37	13.7524	13.7089	13.7401	13.8133	13.8251	13.8266	1.0628	0.0878684	6.45573	0.00296419	0.0130123	MMS19 nucleotide excision repair protein homolog
Q60575	0	29	84	36	287.94	13.3712	13.3678	13.372	13.4797	13.472	13.4692	1.07422	0.103291	30.4631	6.92e-06	0.000860459	Kinesin-like protein KIF1B
Q8R4U7	0	40	53	36	183.99	12.8076	12.8448	12.7759	12.7613	12.7723	12.7738	0.972452	-0.0403007	-1.98555	0.11805	0.187353	Leucine zipper protein 1
Q9CZD3	0	51	219	36	823.24	15.3041	15.3022	15.3137	15.3211	15.3215	15.314	1.00848	0.0121889	2.82519	0.0475767	0.0920468	Glycine--tRNA ligase
Q61233	0	75	917	36	3224.2	17.1436	17.1267	17.1343	17.085	17.0959	17.0987	0.971507	-0.0417042	-6.48767	0.00291045	0.0128783	Plastin-2
Q9ESJ0	0	37	81	36	275.58	13.1591	13.1143	13.1639	13.1595	13.1642	13.1667	1.01234	0.0176983	1.11064	0.328987	0.422697	Exportin-4
Q03265	0	67	756	36	2861.64	16.7869	16.7822	16.7693	16.7539	16.7545	16.7552	0.982855	-0.0249494	-4.72328	0.00914937	0.0272884	ATP synthase subunit alpha, mitochondrial
Q8BGD9	0	55	195	36	738.46	15.1658	15.1475	15.1722	15.0837	15.0695	15.0326	0.933095	-0.0999034	-5.89826	0.00413333	0.0160954	Eukaryotic translation initiation factor 4B
Q8K0D5	0	51	125	36	450.8	14.3561	14.3233	14.3506	14.2845	14.2823	14.2859	0.95984	-0.0591345	-5.78945	0.0044239	0.0168221	Elongation factor G, mitochondrial
Q9D706	0	64	109	36	383.53	13.8754	13.8469	13.8842	13.8227	13.8088	13.801	0.960584	-0.0580165	-4.49058	0.010901	0.0309231	RNA polymerase II-associated protein 3
Q148V7	0	40	73	36	289.43	12.971	12.9504	12.9354	13.1089	13.0962	13.1145	1.11284	0.15425	13.2442	0.00018781	0.00286115	RAB11-binding protein RELCH
Q00PI9	0	48	160	36	581.4	14.7343	14.6908	14.7282	14.6615	14.6669	14.6483	0.959995	-0.0589015	-4.00811	0.0160217	0.0409285	Heterogeneous nuclear ribonucleoprotein U-like protein 2
P24788	0	39	107	35	336.68	14.3407	14.3377	14.3229	14.3796	14.3868	14.4069	1.04052	0.0573085	5.8059	0.00437841	0.0167481	Cyclin-dependent kinase 11B
Q6PDK2	0	8	40	35	131.5	11.9623	11.9278	11.9387	11.9245	11.926	11.9342	0.989878	-0.014678	-1.38193	0.239154	0.328571	Histone-lysine N-methyltransferase 2D
Q8BMQ2	0	48	84	35	292.23	13.6898	13.6653	13.6568	13.6035	13.5886	13.5899	0.948263	-0.0766411	-6.98623	0.00220837	0.0107656	General transcription factor 3C polypeptide 4
Q9Z2I0	0	49	132	35	511.85	14.4752	14.444	14.4647	14.4968	14.4982	14.5169	1.03001	0.0426623	3.80344	0.0190473	0.0465117	Mitochondrial proton/calcium exchanger protein
Q8BIJ7	0	51	95	35	306.72	14.1271	14.1191	14.1249	14.1095	14.1055	14.0832	0.983311	-0.0242809	-2.85305	0.046253	0.0901154	RUN and FYVE domain-containing protein 1
Q6PDG5	0	39	125	35	425.67	13.6214	13.6091	13.6095	13.8404	13.8545	13.8001	1.16339	0.218335	13.0043	0.000201775	0.0029563	SWI/SNF complex subunit SMARCC2
Q99LH1	0	43	72	35	247.11	13.7324	13.6979	13.7388	13.5348	13.5269	13.5085	0.870775	-0.199628	-13.4013	0.000179312	0.00279553	Nucleolar GTP-binding protein 2
P24270	0	73	182	35	663.38	14.9358	14.8994	14.9562	15.0377	15.0063	15.0062	1.06163	0.0862815	4.39268	0.011758	0.032531	Catalase
Q8C4J7	0	59	145	35	553.23	14.2739	14.2783	14.273	14.3105	14.2922	14.3261	1.0242	0.0344906	3.47189	0.0255396	0.057542	Transducin beta-like protein 3
P11983	0	80	466	35	1750.36	16.232	16.1904	16.2286	16.1827	16.1694	16.1928	0.975799	-0.0353438	-2.36339	0.0773763	0.134792	T-complex protein 1 subunit alpha
Q9CWJ9	0	75	470	35	2136.94	15.7726	15.7546	15.7635	15.7561	15.7395	15.7602	0.991983	-0.0116126	-1.4161	0.229688	0.318124	Bifunctional purine biosynthesis protein PURH
P80316	0	74	629	35	2558.63	16.3051	16.2775	16.2983	16.2502	16.2459	16.2496	0.969247	-0.045063	-5.35801	0.00585413	0.0202598	T-complex protein 1 subunit epsilon
Q9QYI3	0	65	185	35	537.48	14.9719	14.9273	14.9586	14.9331	14.9277	14.9154	0.981298	-0.0272366	-1.91535	0.127955	0.199757	DnaJ homolog subfamily C member 7
O35218	0	56	132	35	477.38	14.0942	14.0612	14.097	14.1233	14.1101	14.1244	1.02465	0.035134	2.8361	0.047053	0.0913415	Cleavage and polyadenylation specificity factor subunit 2
P97386	0	37	83	35	288.67	13.8327	13.7882	13.8305	13.8339	13.8238	13.8266	1.00764	0.0109857	0.742314	0.499121	0.585627	DNA ligase 3
Q8BIJ6	0	45	159	35	593.53	14.1701	14.1076	14.15	14.0805	14.0962	14.1158	0.96925	-0.0450595	-2.14018	0.0990677	0.163223	Isoleucine--tRNA ligase, mitochondrial
P11881	0	20	77	35	228.7	12.6003	12.555	12.5801	12.879	12.8893	12.8724	1.23266	0.301772	21.5705	2.73e-05	0.00126074	Inositol 1,4,5-trisphosphate receptor type 1
O08529	0	58	144	35	543.76	14.1803	14.1557	14.1652	14.2395	14.2289	14.237	1.04832	0.0680768	8.68889	0.000965795	0.00659946	Calpain-2 catalytic subunit
Q3V0C5	0	45	59	35	218.19	13.2909	13.2418	13.2846	13.326	13.3169	13.3184	1.03384	0.0480159	3.05864	0.0377087	0.0773736	Ubiquitin carboxyl-terminal hydrolase 48
Q9DBT5	0	46	110	35	354.06	14.4204	14.4193	14.4277	14.5491	14.512	14.5208	1.0754	0.104869	9.13193	0.000797912	0.00589368	AMP deaminase 2
P35991	0	61	158	35	570.31	14.3096	14.2859	14.3227	14.2771	14.2678	14.291	0.981143	-0.0274645	-2.1604	0.0968462	0.160193	Tyrosine-protein kinase BTK
Q3U319	0	42	85	35	297.31	13.2808	13.2587	13.2695	13.3074	13.3119	13.3056	1.02712	0.0386111	5.81515	0.00435308	0.01666	E3 ubiquitin-protein ligase BRE1B
B1ARD6	0	57	137	35	471.34	14.3597	14.2991	14.3235	14.5744	14.5707	14.5776	1.18659	0.246821	13.9165	0.000154606	0.00259456	Schlafen family member 9
P59764	0	22	59	35	184.72	12.1376	12.119	12.0943	12.3983	12.4337	12.4371	1.23634	0.306078	17.3485	6.48e-05	0.00178777	Dedicator of cytokinesis protein 4
Q91VN6	0	61	106	35	380	14.1954	14.1852	14.1647	14.2026	14.1795	14.194	1.00715	0.0102797	0.914404	0.412239	0.5054	Probable ATP-dependent RNA helicase DDX41
Q61194	0	23	52	35	170.52	12.8696	12.817	12.8151	12.9334	12.9601	12.9779	1.08919	0.123256	5.58633	0.0050365	0.0182706	Phosphatidylinositol 4-phosphate 3-kinase C2 domain-containing subunit alpha
O89001	0	30	65	35	222.9	13.2983	13.2998	13.3022	13.4619	13.4633	13.4697	1.12105	0.164846	61.5994	4.16e-07	0.000489025	Carboxypeptidase D
Q9EP71	0	37	53	35	170.71	12.9202	12.8998	12.9256	13.0484	13.0392	13.034	1.09079	0.125368	14.0486	0.000148965	0.00256441	Ankycorbin
Q6P542	0	50	177	35	722.51	14.8681	14.8323	14.8722	14.905	14.8954	14.8785	1.02486	0.035422	2.38292	0.0757483	0.132531	ATP-binding cassette sub-family F member 1
Q4FZC9	0	44	63	35	217.43	13.1657	13.1586	13.1664	13.2191	13.2305	13.2381	1.04658	0.0656869	10.8628	0.000407603	0.00411191	Nesprin-3
Q6NVF4	0	37	56	35	197.22	13.1738	13.1245	13.1437	13.2647	13.2436	13.2315	1.07123	0.0992641	5.72979	0.00459388	0.0172841	DNA helicase B
Q8K368	0	30	48	35	155.39	12.5828	12.5572	12.5625	12.62	12.6253	12.6297	1.04069	0.0575399	6.95181	0.0022496	0.0108873	Fanconi anemia group I protein homolog
F8VQB6	0	20	56	35	194.59	13.0864	13.0354	13.0646	13.0032	13.017	13.0101	0.964579	-0.052028	-3.4011	0.0272498	0.0603721	Unconventional myosin-X
Q8BMA6	0	56	129	35	446.2	14.6092	14.5778	14.6119	14.574	14.5743	14.5625	0.979884	-0.0293166	-2.5229	0.0651555	0.117558	Signal recognition particle subunit SRP68
Q922B2	0	73	289	35	974.54	15.8246	15.7823	15.8128	15.7503	15.7362	15.736	0.955507	-0.0656617	-4.87843	0.00816984	0.0252152	Aspartate--tRNA ligase, cytoplasmic
B2RX14	0	25	51	35	175.45	12.9652	12.9142	12.9519	12.9899	12.979	12.9678	1.02468	0.035169	2.12597	0.100663	0.165247	Terminal uridylyltransferase 4
Q80XC6	0	38	46	35	156.09	12.4885	12.4547	12.472	12.4874	12.5046	12.512	1.02076	0.0296494	2.43521	0.0715771	0.126668	Protein NRDE2 homolog
Q60597	0	56	221	35	848.41	14.9711	14.9199	14.9486	14.927	14.9325	14.9188	0.985923	-0.0204525	-1.33352	0.253232	0.343214	2-oxoglutarate dehydrogenase, mitochondrial
Q80VA0	0	58	118	35	384.26	14.0187	14.0407	14.0126	14.5468	14.5395	14.5344	1.43023	0.516247	55.8185	6.17e-07	0.00049519	N-acetylgalactosaminyltransferase 7
Q04690	0	15	46	35	149.21	12.5185	12.5092	12.4977	12.5154	12.5	12.5096	0.999899	-0.000145912	-0.0194545	0.98541	0.990025	Neurofibromin
Q9QZ05	0	24	50	35	183.76	12.7955	12.7539	12.7725	12.8143	12.817	12.8049	1.0268	0.0381489	3.03722	0.0385069	0.0785897	eIF-2-alpha kinase GCN2
Q69Z38	0	28	47	35	164	12.21	12.1711	12.2064	12.3696	12.3701	12.3645	1.1268	0.172229	13.7483	0.000162179	0.00266831	Inactive tyrosine-protein kinase PEAK1
Q5DTT3	0	19	40	35	141.13	12.1107	12.0654	12.094	12.2082	12.2129	12.215	1.08823	0.121979	9.12113	0.000801554	0.00590429	Protein FAM208B
Q61033	0	68	103	35	446.55	13.8946	13.86	13.8815	13.8656	13.8633	13.8432	0.985318	-0.0213394	-1.7307	0.158552	0.237461	Lamina-associated polypeptide 2, isoforms alpha/zeta
Q9DCD0	0	71	507	35	2050.63	16.2957	16.2942	16.2845	16.3585	16.345	16.3573	1.04401	0.0621312	11.1516	0.000368021	0.00391511	6-phosphogluconate dehydrogenase, decarboxylating
Q921M4	0	47	94	35	321.26	13.722	13.7252	13.7012	13.841	13.8448	13.8488	1.09332	0.128717	16.4045	8.08e-05	0.00191968	Golgin subfamily A member 2
Q60902	0	49	89	35	315.25	13.6582	13.6021	13.6601	13.761	13.7525	13.7726	1.08815	0.121881	6.1213	0.00360749	0.0147103	Epidermal growth factor receptor substrate 15-like 1
Q91ZA3	0	57	70	34	230.58	13.216	13.169	13.1935	13.0456	13.0564	13.0448	0.905051	-0.143929	-10.226	0.000515383	0.00467572	Propionyl-CoA carboxylase alpha chain, mitochondrial
Q61035	0	71	216	34	736.09	15.3246	15.3145	15.3254	15.3322	15.3251	15.3343	1.00628	0.00903447	2.01905	0.113621	0.181473	Histidine--tRNA ligase, cytoplasmic
Q9CZN7	0	76	403	34	1590.11	15.9072	15.8407	15.883	15.7995	15.7953	15.8047	0.947948	-0.0771205	-3.93022	0.0170998	0.0428375	Serine hydroxymethyltransferase, mitochondrial
Q497V5	0	37	58	34	187.42	13.4483	13.4427	13.4452	13.4805	13.4738	13.481	1.02314	0.0329978	11.7169	0.000303461	0.00361227	S1 RNA-binding domain-containing protein 1
Q9D6Z1	0	72	215	34	870.92	15.0304	14.9941	15.0198	15.0135	14.9882	15.0046	0.991274	-0.0126444	-0.967545	0.388062	0.482165	Nucleolar protein 56
P97449	0	45	229	34	861.85	14.8563	14.8715	14.8546	15.0039	14.9886	15.0126	1.1026	0.140908	15.9683	8.99e-05	0.002011	Aminopeptidase N
Q9JL35	0	72	68	34	234.01	13.733	13.7366	13.7178	13.9329	13.8494	13.8305	1.10332	0.141851	4.43707	0.0113596	0.031724	High mobility group nucleosome-binding domain-containing protein 5
Q8K298	0	40	64	34	230.45	13.2329	13.1988	13.2162	13.3253	13.3057	13.2704	1.06031	0.08448	4.4879	0.0109234	0.0309471	Anillin
Q99MN1	0	64	262	34	885.09	15.6183	15.5871	15.6066	15.692	15.674	15.6728	1.05375	0.0755364	6.85512	0.00237061	0.0112349	Lysine--tRNA ligase
Q5SSL4	0	51	134	34	478.8	14.4134	14.4106	14.4136	14.453	14.427	14.4321	1.01738	0.0248585	3.11106	0.0358352	0.0743657	Active breakpoint cluster region-related protein
Q08509	0	48	91	34	280.82	13.5124	13.4876	13.5036	13.5182	13.5316	13.5294	1.01763	0.025219	3.01681	0.0392864	0.0795938	Epidermal growth factor receptor kinase substrate 8
Q99NH0	0	25	153	34	558.95	14.4929	14.4743	14.482	14.4508	14.4513	14.4628	0.980721	-0.0280854	-4.2171	0.013509	0.0361787	Ankyrin repeat domain-containing protein 17
Q80Y81	0	50	113	34	433.01	14.0455	14.0194	14.0584	14.1021	14.0797	14.093	1.03564	0.0505212	3.83189	0.018588	0.0456868	Zinc phosphodiesterase ELAC protein 2
P40142	0	71	849	34	4082.68	16.6683	16.6708	16.6473	16.6505	16.6442	16.6565	0.991879	-0.0117645	-1.42804	0.226467	0.314803	Transketolase
Q91W86	0	39	75	34	242.58	13.5758	13.537	13.5558	13.6137	13.5866	13.6084	1.03292	0.0467234	3.35591	0.0284125	0.0622439	Vacuolar protein sorting-associated protein 11 homolog
Q921C5	0	48	55	34	198.77	13.0061	13.0241	13.0005	12.8547	12.864	12.8347	0.895587	-0.159094	-14.2261	0.000141786	0.00249649	Protein bicaudal D homolog 2
Q6ZQK0	0	28	50	34	188.37	12.7434	12.6896	12.7127	12.78	12.7937	12.8113	1.05683	0.0797472	4.42095	0.0115024	0.032019	Condensin-2 complex subunit D3
Q99ME9	0	52	171	34	592.61	14.8153	14.7993	14.8291	14.6894	14.687	14.6859	0.915635	-0.127155	-14.6705	0.000125614	0.0023576	Nucleolar GTP-binding protein 1
P17426	0	59	174	34	622.85	14.8304	14.7937	14.8159	14.8977	14.8813	14.8883	1.05392	0.0757631	6.48721	0.00291121	0.0128783	AP-2 complex subunit alpha-1
Q8CHI8	0	15	40	34	149.77	12.453	12.4305	12.4429	12.3369	12.3294	12.3409	0.928897	-0.10641	-14.543	0.000130007	0.0023996	E1A-binding protein p400
P22892	0	52	126	34	443.93	14.4156	14.4061	14.4281	14.5241	14.5115	14.5097	1.07066	0.0985006	12.5892	0.000229146	0.00314499	AP-1 complex subunit gamma-1
Q8BYA0	0	36	82	34	308.75	13.4704	13.4107	13.4451	13.4759	13.4639	13.47	1.01951	0.0278762	1.58031	0.189189	0.272564	Tubulin-specific chaperone D
Q61183	0	62	109	34	409.76	14.0333	13.9899	14.0066	13.886	13.8728	13.8875	0.915217	-0.127815	-9.46696	0.000694504	0.00553741	Poly(A) polymerase alpha
P70168	0	51	330	34	1304.21	15.4896	15.4705	15.5098	15.5245	15.5155	15.5146	1.01978	0.0282561	2.40075	0.0742959	0.130473	Importin subunit beta-1
P17427	0	62	163	34	566.39	13.9824	13.9507	13.9785	13.9749	13.9703	13.9644	0.999543	-0.000659625	-0.0631756	0.952658	0.967234	AP-2 complex subunit alpha-2
P97393	0	31	56	34	204.91	12.9499	12.9553	12.9482	12.9982	12.9962	13.0152	1.03674	0.0520579	8.14274	0.0012377	0.00758822	Rho GTPase-activating protein 5
Q6ZQF0	0	29	53	34	188.22	12.992	12.9505	12.9765	12.7289	12.7286	12.7223	0.842972	-0.246443	-20.0526	3.65e-05	0.00143538	DNA topoisomerase 2-binding protein 1
Q4QY64	0	21	43	34	122.28	12.3331	12.2368	12.2897	12.3313	12.3434	12.3354	1.03539	0.0501808	1.78738	0.148402	0.225113	ATPase family AAA domain-containing protein 5
Q8VD65	0	31	59	34	212.2	12.7449	12.7196	12.725	12.8449	12.8359	12.8472	1.08134	0.112823	13.3602	0.000181492	0.00281856	Phosphoinositide 3-kinase regulatory subunit 4
P98078	0	58	202	34	832.66	15.0817	15.0732	15.0949	14.9555	14.9561	14.9316	0.910317	-0.135559	-13.238	0.000188154	0.00286115	Disabled homolog 2
E9Q8V6	0	22	54	34	167.02	13.0648	13.1016	13.074	13.1978	13.1882	13.185	1.07939	0.110212	9.42024	0.000707883	0.0055831	DENN/MADD domain-containing 4A
P26043	0	71	392	34	1388.17	15.2746	15.2474	15.2717	15.2073	15.1922	15.174	0.950389	-0.0734097	-5.67573	0.00475485	0.0176457	Radixin
E9Q2E4	0	10	37	34	113.46	11.4193	11.3852	11.422	11.4632	11.4643	11.447	1.03478	0.0493279	3.76776	0.0196425	0.0474482	HECT domain E3 ubiquitin protein ligase 4
Q62318	0	56	294	34	1179.42	15.5111	15.4689	15.5041	15.4043	15.4029	15.4007	0.938189	-0.0920493	-7.02388	0.00216432	0.0105959	Transcription intermediary factor 1-beta
P09103	0	73	492	34	1939.16	16.4957	16.4561	16.4739	16.4411	16.4247	16.4339	0.971323	-0.0419763	-3.38886	0.0275589	0.0608221	Protein disulfide-isomerase
Q9ERA6	0	44	72	34	242.09	13.55	13.5083	13.5471	13.538	13.5399	13.5585	1.00718	0.0103194	0.689986	0.528148	0.612789	Tuftelin-interacting protein 11
Q9WTX8	0	48	73	34	244.2	13.6836	13.6889	13.6662	13.6733	13.664	13.6562	0.989605	-0.0150757	-1.78227	0.149289	0.226073	Mitotic spindle assembly checkpoint protein MAD1
Q8CH77	0	23	45	34	159.23	12.6009	12.65	12.6177	12.5978	12.5809	12.588	0.976736	-0.0339594	-2.22805	0.0898049	0.151067	Neuron navigator 1
P42225	0	52	265	34	943.36	15.0373	14.9924	15.0105	15.1446	15.143	15.151	1.09643	0.132812	10.0223	0.000557175	0.00486785	Signal transducer and activator of transcription 1
P30416	0	75	353	34	1354.45	15.8487	15.8367	15.8581	15.8866	15.8786	15.8678	1.02089	0.0298303	3.61373	0.0224819	0.0525954	Peptidyl-prolyl cis-trans isomerase FKBP4
Q6PAM1	0	66	108	34	375.3	14.1393	14.1463	14.1707	14.2239	14.2245	14.2009	1.04559	0.0643202	5.24374	0.00632413	0.0212543	Alpha-taxilin
Q8BMS1	0	56	271	34	925.09	15.4752	15.4289	15.4535	15.4516	15.4438	15.4517	0.997578	-0.00349903	-0.256562	0.810172	0.855229	Trifunctional enzyme subunit alpha, mitochondrial
Q6NZC7	0	34	113	34	357.2	14.117	14.1082	14.1093	14.1953	14.18	14.1971	1.05652	0.0793184	13.0422	0.000199485	0.00293884	SEC23-interacting protein
Q3TKT4	0	35	171	34	643.24	14.8212	14.8069	14.813	14.842	14.8176	14.8253	1.01018	0.0146116	1.75933	0.153337	0.231027	Transcription activator BRG1
A2AWP8	0	36	83	34	312.99	13.3738	13.3635	13.3762	13.2082	13.2056	13.2298	0.897123	-0.156623	-18.1951	5.37e-05	0.00167898	Rho guanine nucleotide exchange factor 10-like protein
Q80U28	0	28	55	33	201.92	12.8024	12.7676	12.8101	12.9354	12.9375	12.9012	1.09529	0.131313	7.46526	0.00172078	0.00922308	MAP kinase-activating death domain protein
B2RY04	0	24	55	33	170.25	12.2197	12.1976	12.1914	12.3159	12.3489	12.3525	1.099	0.136187	9.40029	0.000713694	0.00561043	Dedicator of cytokinesis protein 5
Q9QUJ7	0	64	156	33	561.86	14.686	14.6533	14.6906	14.4382	14.4386	14.4621	0.852452	-0.230309	-16.2937	8.3e-05	0.00194019	Long-chain-fatty-acid--CoA ligase 4
Q8R5L3	0	45	74	33	267.56	13.1067	13.069	13.0918	13.1465	13.131	13.1601	1.04008	0.0566988	4.10502	0.0147923	0.0386439	Vam6/Vps39-like protein
E9Q3L4	0	49	177	33	651.29	14.8861	14.9134	14.8777	14.9443	14.9304	14.9191	1.02731	0.0388759	2.98872	0.0403891	0.081213	Interferon-activated gene 207
Q9Z1X4	0	51	141	33	517.55	14.2228	14.2325	14.2191	14.2218	14.1918	14.1973	0.98545	-0.0211458	-2.10491	0.10308	0.168252	Interleukin enhancer-binding factor 3
Q8BP47	0	57	275	33	993.8	15.3952	15.3434	15.3918	15.3705	15.3637	15.3692	0.993816	-0.00894864	-0.531229	0.623389	0.697102	Asparagine--tRNA ligase, cytoplasmic
Q8K1X4	0	37	113	33	408.13	13.9385	13.8744	13.9165	14.0351	14.0359	14.0298	1.08959	0.123783	6.54345	0.0028194	0.0126313	Nck-associated protein 1-like
Q8CD92	0	45	104	33	371.09	13.9572	14.134	13.9802	14.0343	14.0261	14.0523	1.00959	0.0137685	0.245634	0.818054	0.861396	Tetratricopeptide repeat protein 27
P48722	0	54	119	33	472.84	13.1	13.0542	13.0837	13.2842	13.2783	13.246	1.14091	0.190182	10.6145	0.000445941	0.00430861	Heat shock 70 kDa protein 4L
Q8CGB3	0	25	44	33	146.23	12.5077	12.5185	12.4559	12.5563	12.5731	12.5736	1.05237	0.0736405	3.65514	0.021673	0.0511801	Uveal autoantigen with coiled-coil domains and ankyrin repeats
Q99LE6	0	54	183	33	604.64	15.0327	15.0161	15.0393	15.0148	15.0018	15.0065	0.985089	-0.0216738	-2.74796	0.0514821	0.0979734	ATP-binding cassette sub-family F member 2
Q8BSY0	0	46	118	33	439.13	14.1775	14.143	14.1601	14.1036	14.1175	14.1124	0.966572	-0.0490506	-4.56198	0.0103233	0.0297508	Aspartyl/asparaginyl beta-hydroxylase
Q91YP2	0	52	117	33	404.47	14.2263	14.2027	14.216	14.3269	14.3221	14.3334	1.08105	0.112436	14.8574	0.000119501	0.0023066	Neurolysin, mitochondrial
E9Q9A9	0	51	97	33	372.26	13.7906	13.7757	13.7879	13.9979	13.9853	13.9938	1.15479	0.20763	35.1755	3.9e-06	0.000823625	2'-5'-oligoadenylate synthase 2
Q00612	0	65	294	33	1010.18	15.4658	15.4624	15.45	15.5605	15.5568	15.5667	1.07319	0.101904	18.2269	5.33e-05	0.00167786	Glucose-6-phosphate 1-dehydrogenase X
Q8BWY9	0	34	50	33	159.96	13.0378	13.0561	13.0473	13.1835	13.1923	13.1977	1.10505	0.144117	21.5007	2.77e-05	0.00126353	Protein CIP2A
Q8C7X2	0	42	110	33	417.65	13.7797	13.7303	13.7645	13.8292	13.8526	13.8662	1.06523	0.0911665	5.02079	0.00738126	0.0236135	ER membrane protein complex subunit 1
Q8CI11	0	64	132	33	527.39	14.445	14.4043	14.4567	14.2751	14.2776	14.2687	0.894058	-0.16156	-10.0371	0.000554013	0.00485313	Guanine nucleotide-binding protein-like 3
Q8VEK3	0	50	474	33	1868.54	16.3754	16.361	16.3672	16.1828	16.1791	16.1857	0.87947	-0.185294	-40.3884	2.25e-06	0.000693804	Heterogeneous nuclear ribonucleoprotein U
P21619	0	61	156	33	549.76	14.3656	14.3815	14.3735	14.3917	14.3671	14.3625	1.00017	0.000240644	0.0236689	0.98225	0.988158	Lamin-B2
A2APV2	0	38	79	33	237.25	13.2299	13.2327	13.2258	13.2528	13.2262	13.2396	1.00698	0.0100304	1.2623	0.275423	0.367861	Formin-like protein 2
Q99K01	0	58	125	33	518.47	14.1008	14.0307	14.0581	14.1483	14.159	14.1745	1.06984	0.0973895	4.47347	0.0110452	0.0311163	Pyridoxal-dependent decarboxylase domain-containing protein 1
Q8R307	0	40	66	33	246.68	13.2072	13.1743	13.1925	13.2176	13.2031	13.2245	1.01656	0.0236991	2.07862	0.106188	0.172327	Vacuolar protein sorting-associated protein 18 homolog
P80313	0	73	497	33	2003.7	16.0732	16.0272	16.0666	16.0128	16.0207	16.0204	0.974201	-0.0377089	-2.58323	0.0611185	0.11182	T-complex protein 1 subunit eta
P58681	0	33	84	33	288.72	13.4566	13.4282	13.4637	13.2634	13.2698	13.2986	0.887469	-0.172232	-11.2321	0.000357854	0.00386184	Toll-like receptor 7
Q99KC8	0	54	197	33	652.14	14.7277	14.7024	14.7152	14.9498	14.9486	14.9651	1.18051	0.239415	26.5377	1.2e-05	0.000926783	von Willebrand factor A domain-containing protein 5A
Q91YK2	0	52	77	33	238.15	13.7308	13.7038	13.7297	13.731	13.7205	13.7184	1.0013	0.0018727	0.193814	0.855766	0.889904	Ribosomal RNA processing protein 1 homolog B
Q8C5N3	0	29	78	33	212.4	13.4664	13.4377	13.4532	13.4129	13.4301	13.4398	0.982908	-0.0248712	-2.17548	0.0952244	0.157999	Pre-mRNA-splicing factor CWC22 homolog
P14211	0	77	582	33	2406.38	16.6704	16.6695	16.6561	16.7143	16.7166	16.6969	1.03093	0.0439472	5.67587	0.00475442	0.0176457	Calreticulin
E1U8D0	0	25	45	33	146.16	12.7272	12.726	12.7366	12.75	12.7214	12.7293	1.00253	0.00364812	0.399073	0.710228	0.771808	Protein SOGA1
Q9JLB0	0	65	80	33	245.57	13.7642	13.6928	13.6967	13.7436	13.7441	13.7534	1.02042	0.0291624	1.24608	0.280733	0.374233	MAGUK p55 subfamily member 6
O54692	0	52	84	33	310.33	13.4253	13.4062	13.4391	13.4525	13.4575	13.4429	1.01921	0.0274445	2.62494	0.0584958	0.108294	Centromere/kinetochore protein zw10 homolog
Q8R3N1	0	41	95	33	299.94	14.2002	14.1851	14.2125	14.1366	14.1161	14.1316	0.951866	-0.0711699	-7.08083	0.00209975	0.0103939	Nucleolar protein 14
P26040	0	65	307	33	1066.28	14.6714	14.67	14.6712	14.722	14.7021	14.6803	1.02142	0.0305831	2.53334	0.0644354	0.116588	Ezrin
Q05920	0	35	59	33	220.05	12.9291	12.9253	12.9138	12.9286	12.9352	12.9388	1.00798	0.0114638	2.09157	0.104645	0.170322	Pyruvate carboxylase, mitochondrial
Q61584	0	57	90	33	321.54	13.9049	13.8636	13.8972	13.8097	13.8005	13.784	0.939195	-0.0905027	-6.14247	0.00356197	0.0145794	Fragile X mental retardation syndrome-related protein 1
Q99JX7	0	59	108	33	382.39	14.1588	14.1095	14.1363	14.1633	14.1682	14.1492	1.01772	0.0253458	1.65244	0.173789	0.254441	Nuclear RNA export factor 1
Q8VIJ6	0	52	404	33	1434.95	15.9161	15.8904	15.9219	15.8286	15.8229	15.8033	0.938754	-0.0911814	-7.38631	0.00179124	0.00946796	Splicing factor, proline- and glutamine-rich
P39054	0	51	175	33	634.32	14.6581	14.647	14.6494	14.708	14.7227	14.7433	1.05202	0.0731646	6.77855	0.00247218	0.0115695	Dynamin-2
A2AIV2	0	22	54	33	175.96	12.9764	12.973	12.9823	12.9212	12.9343	12.9811	0.978277	-0.0316846	-1.72209	0.160159	0.239284	Protein virilizer homolog
Q61739	0	36	63	33	218.97	13.5269	13.4918	13.562	13.4478	13.4568	13.477	0.955068	-0.0663249	-3.01352	0.0394136	0.0797911	Integrin alpha-6
P06795	0	43	114	33	403.69	14.3554	14.3815	14.3558	14.2844	14.2639	14.2692	0.938388	-0.0917432	-8.669	0.000974315	0.00663071	Multidrug resistance protein 1B
P40201	0	26	70	33	244.73	13.2056	13.1936	13.2018	13.2602	13.2529	13.2198	1.03095	0.0439682	3.39959	0.0272876	0.0603891	Chromodomain-helicase-DNA-binding protein 1
Q5DTM8	0	43	76	33	284.08	12.7151	12.6804	12.7008	12.7493	12.7256	12.7573	1.03187	0.0452636	3.26845	0.0308341	0.0663719	E3 ubiquitin-protein ligase BRE1A
Q9CZW5	0	57	205	33	740.84	15.321	15.2777	15.2942	15.2845	15.2812	15.2598	0.984554	-0.0224574	-1.51718	0.20382	0.28918	Mitochondrial import receptor subunit TOM70
Q80Y44	0	44	82	33	303.92	13.636	13.6112	13.6064	13.614	13.6305	13.6344	1.00586	0.00842635	0.758921	0.490162	0.577647	Probable ATP-dependent RNA helicase DDX10
Q8BKI2	0	27	47	33	164.53	12.2397	12.326	12.2506	12.285	12.2403	12.2245	0.984754	-0.0221643	-0.679461	0.534132	0.618302	Trinucleotide repeat-containing gene 6B protein
Q66JQ7	0	25	44	33	150.44	12.2186	12.1772	12.1926	12.3698	12.3691	12.3374	1.11931	0.162612	10.0938	0.000542038	0.00480355	Kinetochore scaffold 1
Q8BH04	0	67	165	32	645.76	14.4544	14.4287	14.4178	14.4198	14.4223	14.4322	0.993887	-0.00884628	-0.770457	0.48401	0.572275	Phosphoenolpyruvate carboxykinase [GTP], mitochondrial
Q8VI75	0	34	87	32	316.72	13.8734	13.8416	13.8614	13.8517	13.8571	13.8685	1.00022	0.000310898	0.0295916	0.97781	0.985296	Importin-4
Q9R190	0	58	127	32	403.08	14.589	14.5615	14.5527	14.6067	14.6027	14.5856	1.02144	0.0306114	2.41339	0.0732857	0.129066	Metastasis-associated protein MTA2
Q9Z1R2	0	34	121	32	464.44	13.8066	13.778	13.7962	13.7838	13.7965	13.7935	0.998355	-0.00237497	-0.258708	0.808628	0.853824	Large proline-rich protein BAG6
Q9WUA3	0	66	243	32	973.21	15.0886	15.0386	15.0677	15.1921	15.1772	15.1997	1.09031	0.124735	7.83157	0.00143538	0.0083633	ATP-dependent 6-phosphofructokinase, platelet type
P61222	0	48	206	32	755.16	14.9772	14.9296	14.974	14.8966	14.8963	14.9085	0.959402	-0.0597932	-3.76641	0.0196654	0.0474725	ATP-binding cassette sub-family E member 1
Q9JKK8	0	14	39	32	136.58	12.1083	12.0936	12.115	12.1219	12.1197	12.1769	1.02373	0.0338383	1.71375	0.161728	0.24096	Serine/threonine-protein kinase ATR
Q8BPM0	0	30	57	32	162.31	12.9049	12.9088	12.8746	13.0265	13.0383	13.0622	1.1067	0.14627	9.69963	0.000632362	0.00524674	Disheveled-associated activator of morphogenesis 1
Q5DW34	0	31	46	32	146.05	12.6223	12.5964	12.6139	12.6204	12.6241	12.5988	1.00249	0.00358264	0.326309	0.76055	0.81376	Histone-lysine N-methyltransferase EHMT1
Q8BZH4	0	29	58	32	214.27	12.8698	12.8269	12.87	12.9371	12.9343	12.8777	1.04301	0.0607589	2.52361	0.0651063	0.117522	Pogo transposable element with ZNF domain
Q9WTM5	0	77	257	32	886.88	15.2493	15.1946	15.2361	15.2223	15.2131	15.2259	0.995702	-0.00621478	-0.367328	0.731983	0.789614	RuvB-like 2
Q8CDM1	0	41	76	32	272.38	13.4701	13.4619	13.4932	13.6434	13.6583	13.6618	1.13241	0.179395	16.3935	8.11e-05	0.00191968	ATPase family AAA domain-containing protein 2
Q4LDD4	0	28	76	32	261.97	13.298	13.3387	13.2813	13.3075	13.2885	13.3152	0.998428	-0.00227038	-0.120831	0.909652	0.93253	Arf-GAP with Rho-GAP domain, ANK repeat and PH domain-containing protein 1
Q8BQM4	0	61	145	32	511.1	14.5307	14.4829	14.5182	14.526	14.5109	14.5241	1.00674	0.00969601	0.643915	0.554694	0.636052	HEAT repeat-containing protein 3
P52332	0	34	55	32	182.74	13.0699	13.0711	13.0901	13.1009	13.0764	13.0659	1.00281	0.00404485	0.330091	0.757896	0.811894	Tyrosine-protein kinase JAK1
Q99MI1	0	30	49	32	148.84	12.5881	12.576	12.5771	12.6791	12.7003	12.7232	1.08711	0.120502	9.05669	0.000823711	0.00600143	ELKS/Rab6-interacting/CAST family member 1
Q3URD3	0	41	45	32	156.26	12.4911	12.497	12.5168	12.4609	12.4442	12.4325	0.962084	-0.0557655	-4.92976	0.00787417	0.0246382	Sarcolemmal membrane-associated protein
P34152	0	36	49	32	170.62	12.5844	12.5343	12.5458	12.533	12.5267	12.5312	0.983113	-0.0245711	-1.60812	0.18309	0.265492	Focal adhesion kinase 1
Q920I9	0	28	49	32	180.09	12.6951	12.6705	12.6794	12.6637	12.682	12.6851	0.996706	-0.00476011	-0.48492	0.653092	0.722967	WD repeat-containing protein 7
O09000	0	30	50	32	169.46	12.1537	12.0931	12.1093	12.1975	12.2193	12.2125	1.06517	0.0910778	4.73253	0.00908714	0.0271532	Nuclear receptor coactivator 3
Q9QXK3	0	53	101	32	350.26	13.2556	13.2154	13.2257	13.2145	13.2235	13.2573	0.999698	-0.000436465	-0.0245778	0.981569	0.98772	Coatomer subunit gamma-2
Q80UJ7	0	40	90	32	332.01	13.61	13.6057	13.616	13.5985	13.6033	13.6053	0.994356	-0.00816631	-2.26112	0.0865731	0.146978	Rab3 GTPase-activating protein catalytic subunit
Q6NZF1	0	47	68	32	238.81	13.7044	13.6805	13.7124	13.6691	13.6653	13.6472	0.973619	-0.0385714	-3.29557	0.0300579	0.06512	Zinc finger CCCH domain-containing protein 11A
Q9D4H8	0	43	97	32	294.27	14.0385	14.0132	14.0368	14.0787	14.075	14.0627	1.02998	0.0426108	4.49094	0.0108979	0.0309231	Cullin-2
Q6QI06	0	20	39	32	120.2	12.3304	12.3738	12.3122	12.3814	12.3767	12.4301	1.04045	0.0572077	2.2867	0.0841626	0.143714	Rapamycin-insensitive companion of mTOR
A2AL36	0	15	36	32	125.55	12.0593	12.0114	12.0398	12.1502	12.1623	12.1573	1.08657	0.119783	8.34602	0.0011266	0.00715299	Centriolin
Q80W00	0	40	60	32	214.44	13.525	13.4651	13.4961	13.4704	13.4691	13.4475	0.97737	-0.0330235	-1.75335	0.15441	0.232339	Serine/threonine-protein phosphatase 1 regulatory subunit 10
Q8K4Z5	0	47	165	32	608.97	14.7754	14.7308	14.7566	14.7588	14.7751	14.7538	1.00575	0.00827503	0.572051	0.597902	0.676134	Splicing factor 3A subunit 1
Q80TR8	0	24	40	32	129.31	12.8002	12.8092	12.7938	12.8234	12.8224	12.8295	1.01678	0.0240129	4.8262	0.00848468	0.0259025	DDB1- and CUL4-associated factor 1
Q9JJY4	0	53	79	32	281	13.3533	13.3281	13.3508	13.4048	13.3537	13.3511	1.01805	0.0258083	1.34154	0.250844	0.34061	Probable ATP-dependent RNA helicase DDX20
Q5SV85	0	30	51	32	164.03	12.9258	12.9216	12.9133	12.9102	12.9077	12.8889	0.987669	-0.0179011	-2.3359	0.0797356	0.138033	Synergin gamma
Q505F5	0	67	134	32	498.71	14.25	14.2091	14.2267	14.2716	14.2585	14.2623	1.02491	0.0354939	2.84789	0.0464948	0.0905122	Leucine-rich repeat-containing protein 47
Q6NXI6	0	29	60	32	246.54	13.1232	13.1011	13.1177	13.1693	13.1656	13.204	1.04654	0.0656303	4.71533	0.00920332	0.0273477	Regulation of nuclear pre-mRNA domain-containing protein 2
Q8R3N6	0	57	92	32	299.13	13.7561	13.721	13.7436	13.6883	13.6826	13.6984	0.965621	-0.0504707	-4.48204	0.0109726	0.0310271	THO complex subunit 1
Q9DBC3	0	43	82	32	242.03	13.3668	13.3279	13.3593	13.3892	13.3919	13.3943	1.02844	0.0404536	3.37473	0.0279213	0.0614192	Cap-specific mRNA (nucleoside-2'-O-)-methyltransferase 1
Q8BZQ7	0	42	54	32	185.99	13.1556	13.1684	13.182	13.1308	13.1129	13.1225	0.968189	-0.0466398	-5.0636	0.00716244	0.0230767	Anaphase-promoting complex subunit 2
Q80WQ2	0	53	110	32	424.65	14.0515	13.9938	14.0357	14.0239	14.0143	14.0304	0.997133	-0.00414276	-0.232133	0.827827	0.869067	Protein VAC14 homolog
Q9WU62	0	39	68	32	217.67	13.1747	13.1587	13.1885	13.2867	13.2832	13.2527	1.07192	0.100201	7.26496	0.0019066	0.00981917	Inner centromere protein
Q8K1A6	0	40	48	32	174.18	12.8276	12.8489	12.821	12.9057	12.8543	12.8732	1.03186	0.0452496	2.62715	0.0583599	0.10814	Coiled-coil and C2 domain-containing protein 1A
P97329	0	46	77	32	279.83	13.0982	13.0204	13.0738	13.3271	13.3075	13.2746	1.18012	0.238933	8.66107	0.000977737	0.0066415	Kinesin-like protein KIF20A
G3X972	0	45	107	32	393.71	13.8278	13.8004	13.8478	13.888	13.8729	13.8846	1.03995	0.0565109	3.89924	0.0175528	0.0437404	SEC24 related gene family, member C (S. cerevisiae), isoform CRA_a
Q8VDM6	0	42	98	32	344.92	14.1442	14.0904	14.1218	14.1211	14.113	14.0937	0.99338	-0.00958284	-0.544431	0.615074	0.691799	Heterogeneous nuclear ribonucleoprotein U-like protein 1
Q8BNV1	0	67	96	32	398.79	13.9612	13.9734	13.9691	13.8091	13.8092	13.8148	0.896986	-0.156842	-38.9617	2.59e-06	0.000693804	tRNA (uracil-5-)-methyltransferase homolog A
Q8K019	0	33	104	32	341.04	14.2888	14.2687	14.2712	14.1883	14.1714	14.1428	0.927413	-0.108716	-7.38784	0.00178983	0.00946796	Bcl-2-associated transcription factor 1
P35235	0	63	72	32	241.56	13.1945	13.1754	13.2015	13.2265	13.2322	13.2231	1.02583	0.0367934	4.46629	0.0111064	0.0312669	Tyrosine-protein phosphatase non-receptor type 11
Q8K1X1	0	37	56	32	207.47	13.0001	12.9901	12.9943	12.9062	12.9495	12.9767	0.965466	-0.0507021	-2.44736	0.0706457	0.125434	WD repeat-containing protein 11
Q5XJY5	0	55	139	32	487.38	14.7224	14.6961	14.7233	14.7887	14.7679	14.7688	1.04332	0.0611836	5.46565	0.0054499	0.0192594	Coatomer subunit delta
Q6PHQ8	0	49	65	32	229.01	13.3214	13.2802	13.3315	13.3256	13.3207	13.3176	1.00713	0.0102463	0.646825	0.55299	0.634914	N-alpha-acetyltransferase 35, NatC auxiliary subunit
Q6VNB8	0	12	40	32	135.65	11.8393	11.895	11.8117	11.8517	11.8307	11.863	0.999866	-0.00019296	-0.00734704	0.99449	0.995978	WD repeat and FYVE domain-containing protein 3
P51125	0	50	97	31	338.48	13.5788	13.6115	13.5962	13.7687	13.7661	13.7192	1.11407	0.15584	8.36208	0.00111836	0.00713375	Calpastatin
Q8BQ30	0	61	67	31	229.97	13.5388	13.5213	13.5627	13.4916	13.47	13.4605	0.95469	-0.0668964	-4.4256	0.011461	0.0319404	Phostensin
Q8BUV3	0	50	103	31	377.24	13.8003	13.7761	13.8084	13.8646	13.8565	13.8396	1.0415	0.0586586	4.82133	0.00851479	0.0259274	Gephyrin
Q80UG5	0	54	108	31	405.3	14.0713	14.0932	14.0702	14.0633	14.0201	14.0373	0.974003	-0.0380023	-2.5951	0.0603586	0.110846	Septin-9
Q80WJ7	0	67	175	31	726.06	14.7548	14.7329	14.762	14.758	14.747	14.7209	0.994526	-0.00791836	-0.56285	0.603588	0.68103	Protein LYRIC
A2AHC3	0	28	48	31	166.58	12.3542	12.3228	12.3213	12.3279	12.3216	12.3565	1.00177	0.00255171	0.168306	0.87451	0.903893	Calmodulin-regulated spectrin-associated protein 1
Q9EQP2	0	81	260	31	949.26	15.2748	15.2328	15.2464	15.3519	15.3534	15.3553	1.0734	0.102182	8.21399	0.00119728	0.00742047	EH domain-containing protein 4
Q8CCB4	0	42	49	31	176.94	13.1396	13.1308	13.1382	13.1761	13.1709	13.1619	1.02344	0.0334304	6.7303	0.00253895	0.0117902	Vacuolar protein sorting-associated protein 53 homolog
Q8K4B0	0	59	99	31	313.22	13.5073	13.4524	13.5024	13.386	13.4027	13.4129	0.941604	-0.0868082	-4.52342	0.0106306	0.0304505	Metastasis-associated protein MTA1
Q6ZQL4	0	56	118	31	430.11	14.3234	14.2855	14.3229	14.264	14.2639	14.2607	0.96745	-0.0477406	-3.79269	0.0192243	0.0468442	WD repeat-containing protein 43
Q501J6	0	54	324	31	1120.03	15.167	15.1334	15.1581	15.2571	15.2366	15.2364	1.06476	0.0905253	7.44528	0.00173829	0.0092859	Probable ATP-dependent RNA helicase DDX17
Q6ZQB6	0	39	84	31	282.04	13.64	13.6556	13.6437	13.6643	13.6536	13.6604	1.00905	0.0129973	2.29357	0.0835276	0.142751	Inositol hexakisphosphate and diphosphoinositol-pentakisphosphate kinase 2
P06801	0	76	176	31	746.41	14.4289	14.3905	14.4088	14.4131	14.3933	14.4241	1.00053	0.000766754	0.0536348	0.959798	0.972232	NADP-dependent malic enzyme
Q80TE0	0	29	41	31	151.54	12.7327	12.7143	12.7126	12.6229	12.6062	12.6309	0.93311	-0.0998805	-10.3043	0.000500376	0.0045903	RNA polymerase II-associated protein 1
Q6P4T0	0	25	40	31	138.04	12.0126	12.0214	11.989	12.1701	12.1779	12.1985	1.12862	0.174558	13.5711	0.00017066	0.002729	Autophagy-related protein 2 homolog A
Q8QZY1	0	56	247	31	918.74	15.3623	15.343	15.357	15.3272	15.3262	15.3374	0.983585	-0.0238787	-3.52546	0.02433	0.0555274	Eukaryotic translation initiation factor 3 subunit L
A2BE28	0	48	97	31	382.35	13.6842	13.6613	13.6521	13.6412	13.6213	13.6294	0.975874	-0.0352335	-3.15922	0.0342095	0.0717337	Ribosomal biogenesis protein LAS1L
Q60952	0	15	38	31	121.06	11.9687	11.9141	11.9505	11.8709	11.8945	11.9195	0.96627	-0.0495021	-2.32252	0.0809126	0.139379	Centrosome-associated protein CEP250
E9Q7L1	0	22	55	31	178.96	12.9961	12.935	12.976	13.0009	12.9847	12.9842	1.01459	0.0208925	1.11174	0.328564	0.422332	URB2 ribosome biogenesis 2 homolog (S. cerevisiae)
Q6PGF7	0	49	59	31	193.06	13.3257	13.3245	13.32	13.3729	13.3822	13.3868	1.04048	0.0572481	12.8354	0.000212396	0.00304168	Exocyst complex component 8
Q8BRN9	0	46	62	31	252.66	13.1288	13.1273	13.1429	12.9887	12.995	13.0058	0.909707	-0.136526	-19.4305	4.14e-05	0.00152664	Coiled-coil and C2 domain-containing protein 1B
Q04692	0	40	56	31	208.2	12.8738	12.8684	12.8868	12.8011	12.7884	12.788	0.943562	-0.0838105	-12.0394	0.000272909	0.00345961	SWI/SNF-related matrix-associated actin-dependent regulator of chromatin subfamily A containing DEAD/H box 1
Q99KQ4	0	70	257	31	998.58	15.4759	15.4306	15.4433	15.5608	15.5588	15.5582	1.07875	0.109359	8.08996	0.00126874	0.00770553	Nicotinamide phosphoribosyltransferase
Q9D8E6	0	58	478	31	1808.44	16.4997	16.468	16.5029	16.3662	16.3722	16.3758	0.920971	-0.118772	-10.3313	0.000495318	0.00456778	60S ribosomal protein L4
Q9WVM1	0	66	79	31	296.21	13.4558	13.4145	13.4658	13.5145	13.5152	13.4851	1.04214	0.059549	3.20449	0.0327602	0.0694271	Rac GTPase-activating protein 1
Q8K1B8	0	60	167	31	626.83	14.5841	14.5327	14.5728	14.526	14.5219	14.5265	0.973751	-0.0383752	-2.44817	0.0705842	0.125403	Fermitin family homolog 3
P97452	0	60	191	31	730.08	14.5802	14.5822	14.5761	14.5837	14.5822	14.5969	1.0056	0.0080595	1.61112	0.182444	0.264843	Ribosome biogenesis protein BOP1
Q9ESK9	0	18	40	31	122.22	12.8862	12.9238	12.8878	13.0251	12.9787	12.9736	1.06673	0.0931918	4.55408	0.0103854	0.0298976	RB1-inducible coiled-coil protein 1
A2A432	0	49	138	31	488.02	14.6187	14.5976	14.6214	14.5684	14.5559	14.5473	0.96236	-0.0553509	-5.7005	0.00468025	0.0174984	Cullin-4B
E9PUR0	0	27	113	31	413.89	12.2287	12.2051	12.2043	12.2483	12.2444	12.2319	1.02018	0.0288242	3.0651	0.0374717	0.0769257	Ankyrin repeat and KH domain-containing 1
Q5KU39	0	44	59	31	199.59	12.7394	12.7004	12.7188	12.76	12.7668	12.7747	1.03358	0.047657	3.95101	0.0168038	0.0423338	Vacuolar protein sorting-associated protein 41 homolog
P62814	0	86	386	31	1643.39	15.3274	15.313	15.3232	15.4503	15.4496	15.4667	1.09758	0.134331	19.1507	4.38e-05	0.00156327	V-type proton ATPase subunit B, brain isoform
P32067	0	61	304	31	970.53	16.1339	16.1084	16.1295	16.1031	16.0944	16.079	0.978222	-0.0317663	-3.00302	0.0398233	0.0804171	Lupus La protein homolog
E9Q2I4	0	35	50	31	170.8	12.6142	12.5424	12.6104	12.7007	12.6946	12.6738	1.0723	0.100709	4.07654	0.0151414	0.0392669	ELM2 and Myb/SANT-like domain-containing 1
Q7TQK5	0	49	95	31	309.03	14.1259	14.0954	14.113	14.1173	14.1118	14.0985	0.998439	-0.00225385	-0.215323	0.840049	0.877766	Coiled-coil domain-containing protein 93
Q91Z67	0	35	74	31	282.34	13.2003	13.1892	13.201	13.2998	13.2954	13.2991	1.07272	0.101268	25.0195	1.52e-05	0.00103088	SLIT-ROBO Rho GTPase-activating protein 2
Q9Z148	0	35	65	31	227.08	12.8291	12.8189	12.8306	12.8492	12.8489	12.8592	1.01834	0.0262156	5.24148	0.00633388	0.0212692	Histone-lysine N-methyltransferase EHMT2
Q9D0N7	0	67	65	31	245.95	13.3606	13.3445	13.3556	13.5559	13.5624	13.5343	1.14657	0.197326	20.2761	3.49e-05	0.00140934	Chromatin assembly factor 1 subunit B
Q80UV9	0	21	35	31	109.87	12.0654	11.9954	12.0306	12.1235	12.1243	12.1255	1.0673	0.093969	4.648	0.00967589	0.0283769	Transcription initiation factor TFIID subunit 1
Q8BK67	0	67	269	31	1096.28	15.3313	15.3128	15.3255	15.2048	15.2108	15.2057	0.922657	-0.116134	-20.138	3.59e-05	0.00142733	Protein RCC2
P35761	0	44	55	31	185.78	12.7562	12.7167	12.7194	12.8242	12.8181	12.8034	1.06031	0.0844819	5.97079	0.00395257	0.0156872	Dual specificity protein kinase TTK
Q8JZM7	0	59	107	31	345.35	14.3512	14.3624	14.355	14.321	14.3116	14.3147	0.972358	-0.0404412	-9.37894	0.000719976	0.00563918	Parafibromin
Q8R050	0	55	218	31	800.94	15.3007	15.2599	15.3041	15.2691	15.2607	15.2498	0.980531	-0.0283648	-1.85913	0.136538	0.210594	Eukaryotic peptide chain release factor GTP-binding subunit ERF3A
Q9ERG0	0	43	95	31	308.77	14.0756	14.053	14.0728	14.0726	14.0745	14.0599	1.00131	0.00189114	0.223461	0.834125	0.87385	LIM domain and actin-binding protein 1
Q922U1	0	55	96	31	324.82	13.992	13.9728	14.0012	13.9995	13.9796	13.973	0.996786	-0.00464376	-0.401704	0.708439	0.770426	U4/U6 small nuclear ribonucleoprotein Prp3
Q80YQ2	0	25	42	31	140.39	12.7352	12.7021	12.7181	12.7924	12.7842	12.8025	1.05303	0.0745516	6.81338	0.00242532	0.0114345	Mediator of RNA polymerase II transcription subunit 23
Q8BYJ6	0	32	58	31	217.54	12.9039	12.8932	12.9196	12.9456	12.9369	12.937	1.02401	0.0342337	4.18828	0.0138256	0.0366962	TBC1 domain family member 4
P51432	0	31	53	31	180.57	12.9039	12.8972	12.916	13.1695	13.1481	13.1517	1.18983	0.250754	29.1707	8.22e-06	0.000860459	1-phosphatidylinositol 4,5-bisphosphate phosphodiesterase beta-3
Q9JIG7	0	60	79	31	278.78	13.4197	13.4251	13.4194	13.4143	13.3986	13.4056	0.989467	-0.0152763	-3.10258	0.0361306	0.074824	Coiled-coil domain-containing protein 22
Q9R0E2	0	54	147	30	526.81	14.3619	14.3324	14.3452	14.2379	14.2472	14.2673	0.93581	-0.0957127	-7.85839	0.00141687	0.00830366	Procollagen-lysine,2-oxoglutarate 5-dioxygenase 1
Q80X50	0	36	159	30	653.66	14.5988	14.5799	14.6062	14.5631	14.5553	14.5197	0.966674	-0.0488993	-3.15786	0.0342544	0.0717716	Ubiquitin-associated protein 2-like
Q80UP3	0	38	100	30	364.33	14.0139	13.9753	14.0044	13.8473	13.867	13.8532	0.906269	-0.141988	-10.9315	0.00039773	0.00406799	Diacylglycerol kinase zeta
Q8C854	0	46	104	30	302.87	14.4895	14.4704	14.5008	14.3999	14.4004	14.3778	0.936789	-0.0942046	-8.12206	0.00124975	0.00763221	Myelin expression factor 2
G3X8X0	0	33	66	30	213.16	12.6566	12.6203	12.6281	12.6621	12.6509	12.664	1.01678	0.0240043	2.04095	0.110824	0.178103	DEAH (Asp-Glu-Ala-His) box polypeptide 16
Q14CH7	0	41	42	30	158.28	12.3012	12.3745	12.2904	12.2375	12.2417	12.269	0.950901	-0.0726331	-2.57581	0.0615996	0.112482	Alanine--tRNA ligase, mitochondrial
Q8K4I3	0	51	92	30	298.48	14.0456	14.0152	14.0413	13.9731	13.9603	13.9617	0.953304	-0.0689913	-6.68479	0.00260397	0.0119538	Rho guanine nucleotide exchange factor 6
Q9EQ32	0	48	85	30	293.31	13.432	13.4187	13.3917	13.554	13.5458	13.5556	1.10014	0.137684	11.2479	0.000355893	0.00385985	Phosphoinositide 3-kinase adapter protein 1
Q9QWF0	0	40	62	30	225.44	13.2792	13.2584	13.2622	13.2875	13.2723	13.2745	1.00804	0.0115461	1.45291	0.219906	0.307119	Chromatin assembly factor 1 subunit A
P27641	0	46	64	30	214.86	13.0321	12.9789	13.0203	12.9674	12.9492	12.9912	0.971887	-0.0411396	-2.03655	0.11138	0.178676	X-ray repair cross-complementing protein 5
Q91VU7	0	53	102	30	371.85	13.7975	13.7982	13.777	13.765	13.7558	13.7723	0.98176	-0.0265576	-3.14818	0.0345745	0.0723102	Pseudouridylate synthase 7 homolog
Q8CCJ3	0	44	56	30	199.28	12.9845	13.0018	13.0526	12.9743	12.9718	12.9773	0.973673	-0.0384909	-1.87968	0.13333	0.206621	E3 UFM1-protein ligase 1
P41216	0	51	111	30	401.74	14.3242	14.287	14.3149	14.3557	14.3438	14.3488	1.02866	0.0407623	3.48033	0.0253443	0.0572404	Long-chain-fatty-acid--CoA ligase 1
E9Q236	0	29	51	30	161.36	12.808	12.7442	12.8019	12.7651	12.7518	12.7634	0.983061	-0.0246477	-1.18753	0.300719	0.394908	ATP-binding cassette, sub-family C (CFTR/MRP), member 4
Q8VHE0	0	48	95	30	391.62	13.862	13.8449	13.8662	13.9165	13.9042	13.9265	1.04105	0.058046	6.32405	0.00319915	0.0136628	Translocation protein SEC63 homolog
P26231	0	41	54	30	208.15	13.0179	13.0059	13.0303	12.9216	12.931	12.9426	0.94194	-0.0862926	-9.29121	0.000746529	0.00569938	Catenin alpha-1
P48754	0	18	43	30	139.97	12.1698	12.1489	12.1634	12.3106	12.3134	12.3196	1.11257	0.153895	22.8593	2.17e-05	0.00116911	Breast cancer type 1 susceptibility protein homolog
Q91YE6	0	39	142	30	557.59	13.9173	13.8753	13.8964	13.9173	13.9109	13.9254	1.01503	0.0215257	1.67744	0.16876	0.248802	Importin-9
A2AGH6	0	18	43	30	143.15	12.062	12.0114	12.0319	12.0746	12.103	12.0847	1.03694	0.0523281	3.10058	0.0362009	0.0749238	Mediator of RNA polymerase II transcription subunit 12
Q8C079	0	51	51	30	200.03	12.4469	12.3739	12.3917	12.4019	12.4086	12.4348	1.00761	0.0109332	0.452467	0.674386	0.742037	Striatin-interacting protein 1
P59470	0	31	49	30	152.54	12.6334	12.5973	12.6207	12.5252	12.5286	12.5373	0.941617	-0.0867882	-7.77089	0.00147837	0.00849373	DNA-directed RNA polymerase III subunit RPC2
Q7TSG2	0	41	55	30	223.56	12.6102	12.6485	12.6007	12.6833	12.6693	12.646	1.03272	0.0464423	2.54764	0.0634638	0.115205	RNA polymerase II subunit A C-terminal domain phosphatase
Q08943	0	50	206	30	687.09	15.1669	15.1508	15.164	15.094	15.0935	15.1124	0.958858	-0.0606108	-7.64667	0.00157145	0.00877489	FACT complex subunit SSRP1
Q61550	0	63	100	30	394.93	13.7866	13.7457	13.7799	13.7981	13.811	13.8105	1.02514	0.0358152	2.68546	0.0549162	0.103103	Double-strand-break repair protein rad21 homolog
Q3UMY5	0	31	85	30	288.93	14.0956	14.0755	14.1034	14.0667	14.0707	14.0509	0.980314	-0.028684	-2.78782	0.049422	0.0947945	Echinoderm microtubule-associated protein-like 4
P59808	0	32	42	30	145.47	12.5693	12.5422	12.5779	12.7074	12.7066	12.6999	1.10305	0.141503	12.8413	0.000212014	0.00304168	SAM and SH3 domain-containing protein 1
Q8K1H1	0	33	47	30	159.68	12.5168	12.4885	12.5047	12.7063	12.6863	12.7381	1.15423	0.206933	12.0758	0.000269709	0.00345961	Tudor domain-containing protein 7
Q99JF8	0	55	109	30	398.34	14.332	14.2793	14.3295	14.1049	14.0939	14.069	0.856014	-0.224293	-11.106	0.000373944	0.00394275	PC4 and SFRS1-interacting protein
P09411	0	80	688	30	2564.87	17.0919	17.1186	17.0721	17.1198	17.1078	17.1333	1.01827	0.026118	1.70119	0.164125	0.243894	Phosphoglycerate kinase 1
E9Q7E2	0	20	48	30	167.77	12.6637	12.7316	12.6493	12.7507	12.7444	12.7379	1.04447	0.0627756	2.4479	0.0706045	0.125403	AT-rich interactive domain-containing protein 2
Q69ZX6	0	38	56	30	178.77	13.0276	13.027	13.0281	12.981	12.9717	12.9762	0.965099	-0.0512517	-19.0755	4.45e-05	0.00156584	ATPase MORC2A
P50544	0	57	129	30	514.93	14.5832	14.5956	14.5705	14.5956	14.5754	14.6159	1.00873	0.0125335	0.910986	0.413836	0.506948	Very long-chain specific acyl-CoA dehydrogenase, mitochondrial
O70145	0	59	102	30	362.28	14.1122	14.0777	14.0894	14.1119	14.1089	14.0964	1.0088	0.0126384	1.12958	0.321804	0.416293	Neutrophil cytosol factor 2
Q8C0L8	0	42	55	30	204.05	12.9477	12.8919	12.9105	12.9668	12.9794	12.9841	1.04252	0.0600729	3.49465	0.0250172	0.0567249	Conserved oligomeric Golgi complex subunit 5
Q8K4L0	0	42	72	30	281.08	13.4156	13.4013	13.4272	13.336	13.3416	13.3553	0.952384	-0.070384	-7.47252	0.00171448	0.00920184	ATP-dependent RNA helicase DDX54
P54729	0	57	108	30	426.62	13.9791	13.9457	13.9586	14.1813	14.173	14.1475	1.15356	0.206097	14.6395	0.000126663	0.00237058	NEDD8 ultimate buster 1
Q14C51	0	52	95	30	347.58	13.5266	13.4987	13.5268	13.4004	13.4155	13.4438	0.934661	-0.0974849	-6.17634	0.00349059	0.0143723	Pentatricopeptide repeat domain-containing protein 3, mitochondrial
Q922B9	0	28	47	30	139.09	12.4657	12.4186	12.448	12.5515	12.53	12.5231	1.06496	0.0907936	5.61065	0.0049579	0.0181412	Protein ITPRID2
Q8VDC0	0	44	76	30	282.5	13.383	13.3246	13.368	13.3379	13.3337	13.354	0.988501	-0.0166858	-0.897588	0.420148	0.513205	Probable leucine--tRNA ligase, mitochondrial
Q8CI04	0	42	40	30	143.08	12.7082	12.6549	12.683	12.7424	12.7491	12.7671	1.0503	0.0708027	4.14582	0.0143088	0.0376573	Conserved oligomeric Golgi complex subunit 3
P70261	0	42	56	30	192.2	12.8598	12.8401	12.8451	12.9841	12.9781	13.0117	1.10416	0.142945	11.9989	0.000276524	0.00348119	Paladin
O88844	0	82	307	30	1050.34	15.639	15.5993	15.6281	15.7547	15.743	15.7456	1.09096	0.125604	10.1554	0.000529422	0.00476006	Isocitrate dehydrogenase [NADP] cytoplasmic
Q99PP7	0	32	81	30	276.33	13.4988	13.497	13.4924	13.5022	13.506	13.4877	1.00181	0.0026048	0.441077	0.681949	0.748411	E3 ubiquitin-protein ligase TRIM33
Q9D0C4	0	62	94	30	310.34	14.1294	14.0793	14.0977	14.1428	14.1307	14.1305	1.02279	0.0325111	2.14001	0.0990864	0.163223	tRNA (guanine(37)-N1)-methyltransferase
P55194	0	56	115	30	411.48	13.5697	13.5534	13.5639	13.719	13.7286	13.727	1.11927	0.162558	28.9623	8.46e-06	0.000860459	SH3 domain-binding protein 1
Q8K1R7	0	42	68	29	254.71	13.4554	13.4535	13.4591	13.3755	13.3912	13.4028	0.955198	-0.066129	-8.18289	0.00121472	0.00750808	Serine/threonine-protein kinase Nek9
Q8K2C7	0	51	63	29	231.72	12.7525	12.699	12.7176	12.9229	12.9108	12.9143	1.14309	0.192935	11.9927	0.000277085	0.00348156	Protein OS-9
Q9D662	0	63	148	29	611.78	14.1553	14.1386	14.1502	14.1408	14.1412	14.1483	0.996818	-0.00459798	-0.832705	0.451841	0.543013	Protein transport protein Sec23B
Q6P1B1	0	57	193	29	692.49	14.8426	14.8393	14.829	14.9214	14.9048	14.9097	1.05335	0.0749833	11.7251	0.000302626	0.00361227	Xaa-Pro aminopeptidase 1
P24527	0	48	139	29	494.46	14.4791	14.5015	14.4882	14.5162	14.4996	14.5124	1.01381	0.0197935	2.40316	0.0741017	0.13016	Leukotriene A-4 hydrolase
Q8K389	0	20	38	29	139.8	11.7613	11.7243	11.7618	11.8441	11.847	11.8619	1.07317	0.101878	7.48511	0.00170361	0.00918624	CDK5 regulatory subunit-associated protein 2
E9PX68	0	46	56	29	194.29	13.0478	13.0232	13.0388	13.0838	13.0923	13.0894	1.03664	0.0519117	6.81815	0.00241899	0.011418	Solute carrier family 4 (anion exchanger), member 1, adaptor protein
Q60676	0	56	142	29	554.25	14.5054	14.4996	14.5146	14.4501	14.4462	14.4359	0.957626	-0.062466	-10.2455	0.000511598	0.00466245	Serine/threonine-protein phosphatase 5
Q8BX90	0	31	43	29	161.33	12.4019	12.3667	12.3801	12.5749	12.5796	12.552	1.13756	0.185948	13.9599	0.000152727	0.00259248	Fibronectin type-III domain-containing protein 3A
Q99L45	0	68	248	29	942.05	15.5273	15.4797	15.5296	15.5705	15.5505	15.5233	1.0252	0.0359017	1.68985	0.166323	0.246103	Eukaryotic translation initiation factor 2 subunit 2
Q3U821	0	39	105	29	384.29	14.1029	14.0662	14.1159	14.0907	14.0835	14.1022	0.998014	-0.00286865	-0.181267	0.864972	0.896921	WD repeat-containing protein 75
Q6PIC6	0	51	338	29	1382.09	14.4295	14.4073	14.4342	14.4062	14.3902	14.3965	0.982113	-0.0260398	-2.73858	0.0519815	0.0988066	Sodium/potassium-transporting ATPase subunit alpha-3
O70481	0	19	39	29	131.46	12.5982	12.6171	12.5626	12.6444	12.5936	12.6016	1.01437	0.0205866	0.917444	0.410822	0.504202	E3 ubiquitin-protein ligase UBR1
Q8K4P0	0	33	59	29	228.87	12.8687	12.8126	12.8413	12.8154	12.7987	12.7989	0.975017	-0.0365003	-2.13219	0.0999618	0.164365	pre-mRNA 3' end processing protein WDR33
Q7TQH0	0	37	107	29	381.05	14.152	14.1318	14.1437	14.16	14.1869	14.1318	1.01192	0.0170905	1.00823	0.370384	0.464799	Ataxin-2-like protein
Q8BH57	0	50	66	29	185.36	13.4357	13.412	13.4245	13.5062	13.5087	13.5123	1.06071	0.0850341	12.0135	0.000275217	0.0034744	WD repeat-containing protein 48
Q9D0F9	0	61	179	29	664.41	15.0876	15.0671	15.0778	15.2145	15.1791	15.1939	1.08549	0.118342	9.98459	0.000565369	0.00489682	Phosphoglucomutase-1
Q99K51	0	63	221	29	763.84	14.3037	14.2691	14.2886	14.6966	14.6972	14.6834	1.32431	0.405239	36.8722	3.23e-06	0.000823625	Plastin-3
P11688	0	34	82	29	287.7	13.6184	13.6084	13.6162	13.7924	13.7834	13.7704	1.1233	0.167749	23.6811	1.89e-05	0.00109693	Integrin alpha-5
Q9Z1G3	0	75	200	29	719.27	15.2886	15.2248	15.2512	15.3412	15.3568	15.3575	1.06952	0.0969658	5.03789	0.00729289	0.0233844	V-type proton ATPase subunit C 1
A2AWL7	0	11	33	29	94.51	11.9177	11.9725	11.9461	11.8808	11.886	11.8885	0.959059	-0.0603078	-3.77032	0.0195991	0.0474122	MAX gene-associated protein
Q3TZZ7	0	43	73	29	285.22	13.3505	13.3049	13.3378	13.448	13.4445	13.4448	1.08275	0.114703	8.41615	0.00109116	0.00705288	Extended synaptotagmin-2
P24547	0	67	430	29	1595.97	16.0239	16.0095	16.0249	15.9971	15.9801	15.9804	0.977033	-0.0335201	-4.4785	0.0110025	0.0310725	Inosine-5'-monophosphate dehydrogenase 2
Q80YR5	0	50	101	29	389.74	13.0212	12.9792	13.0123	13.0769	13.0751	13.084	1.05295	0.0744327	5.69794	0.00468788	0.0174985	Scaffold attachment factor B2
P48025	0	58	89	29	343.41	13.932	13.8915	13.9167	13.9818	13.9707	13.9685	1.04264	0.0602458	4.81081	0.00858025	0.0260408	Tyrosine-protein kinase SYK
Q58A65	0	31	53	29	199.7	12.5271	12.5185	12.4846	12.712	12.7148	12.6754	1.14127	0.190645	10.5111	0.000463225	0.00439063	C-Jun-amino-terminal kinase-interacting protein 4
Q9D0F1	0	48	58	29	200.38	13.4148	13.4416	13.4285	13.5006	13.4693	13.4957	1.04261	0.0601934	4.84881	0.00834663	0.0256424	Kinetochore protein NDC80 homolog
E9Q5C9	0	37	195	29	664.39	15.4545	15.4303	15.4288	15.366	15.367	15.3251	0.942697	-0.0851342	-5.27847	0.00617654	0.0209637	Nucleolar and coiled-body phosphoprotein 1
Q9Z160	0	35	51	29	166.12	12.6655	12.6574	12.6551	12.7193	12.6694	12.6779	1.02069	0.0295448	1.87784	0.133614	0.206902	Conserved oligomeric Golgi complex subunit 1
Q922K7	0	49	146	29	556.45	14.5062	14.4531	14.4936	14.4236	14.4255	14.4111	0.956446	-0.0642452	-3.85805	0.0181775	0.0449205	Probable 28S rRNA (cytosine-C(5))-methyltransferase
P28867	0	45	87	29	322.68	13.762	13.748	13.7509	13.8806	13.8849	13.8726	1.09108	0.125751	22.5762	2.28e-05	0.00118137	Protein kinase C delta type
Q91WG2	0	49	46	29	150.04	12.5117	12.4974	12.4855	12.458	12.4513	12.4452	0.968176	-0.0466585	-5.54066	0.00518828	0.0185553	Rab GTPase-binding effector protein 2
G5E829	0	37	150	29	561.12	14.6293	14.6389	14.6249	14.5055	14.5232	14.5147	0.922362	-0.116595	-17.7161	5.96e-05	0.00174116	Plasma membrane calcium-transporting ATPase 1
Q3URQ0	0	36	51	29	190.17	13.0568	13.0431	13.0438	13.1405	13.1356	13.1226	1.06068	0.0849873	12.2389	0.000255914	0.0033574	Testis-expressed protein 10
Q3UDE2	0	56	85	29	345.36	13.6583	13.6303	13.6537	13.617	13.6275	13.6099	0.979907	-0.0292832	-2.91231	0.0435771	0.0859606	Tubulin--tyrosine ligase-like protein 12
P51660	0	46	119	29	406.14	14.3381	14.304	14.3332	14.3597	14.3435	14.3522	1.01868	0.0266956	2.29743	0.0831743	0.142304	Peroxisomal multifunctional enzyme type 2
Q922S8	0	54	85	29	301.63	13.6097	13.584	13.6124	13.6213	13.6066	13.6052	1.00625	0.00898616	0.862134	0.437233	0.529255	Kinesin-like protein KIF2C
Q8CHY6	0	63	101	29	328.22	13.7404	13.7153	13.7455	13.7778	13.7575	13.749	1.01941	0.0277414	2.19238	0.0934434	0.155817	Transcriptional repressor p66 alpha
Q99M31	0	61	97	29	347.79	13.9968	13.9719	13.9871	14.0078	13.9978	13.9884	1.00886	0.0127322	1.38961	0.236994	0.326329	Heat shock 70 kDa protein 14
Q7TME2	0	27	44	29	139.96	12.5906	12.5851	12.6007	12.644	12.6371	12.6154	1.02815	0.0400486	4.09984	0.0148549	0.0387493	Sperm-associated antigen 5
O08599	0	55	130	29	483.21	14.2387	14.1885	14.2187	14.5251	14.4993	14.4999	1.22502	0.292801	17.3563	6.47e-05	0.00178777	Syntaxin-binding protein 1
Q6GQX2	0	31	51	29	157.28	12.5138	12.4802	12.5091	12.6242	12.6339	12.6185	1.09013	0.124496	10.9045	0.000401568	0.00409161	Nck-associated protein 5-like
O89110	0	58	112	29	367.32	14.0536	14.0176	14.0513	14.2435	14.2402	14.2209	1.14396	0.19404	14.2815	0.000139636	0.00248039	Caspase-8
Q91YE5	0	19	38	29	131.33	12.3016	12.2984	12.3091	12.4414	12.4216	12.421	1.09051	0.125002	16.8649	7.25e-05	0.00185999	Bromodomain adjacent to zinc finger domain protein 2A
Q5U458	0	53	95	29	309.67	13.9403	13.9042	13.9557	13.9477	13.9477	13.9553	1.01171	0.0167983	1.08619	0.338473	0.432338	DnaJ homolog subfamily C member 11
Q8BG32	0	73	199	29	760.1	15.2768	15.2493	15.2699	15.3491	15.3696	15.3666	1.0691	0.0964009	9.22598	0.000767061	0.00578146	26S proteasome non-ATPase regulatory subunit 11
P70268	0	38	88	29	296.93	13.9132	13.8869	13.8976	13.8883	13.8834	13.886	0.990807	-0.0133241	-1.71848	0.160837	0.240074	Serine/threonine-protein kinase N1
Q8K327	0	45	57	29	173.08	12.7351	12.7517	12.7481	12.7338	12.738	12.7223	0.99063	-0.0135816	-1.97242	0.119837	0.189703	Chromosome alignment-maintaining phosphoprotein 1
Q9EQC5	0	44	87	29	331.9	13.5716	13.52	13.5504	13.5795	13.586	13.57	1.02183	0.031161	1.98867	0.117629	0.186944	N-terminal kinase-like protein
P26443	0	61	262	29	965.72	15.5179	15.5003	15.5206	15.3088	15.2981	15.3029	0.864745	-0.209654	-29.5976	7.76e-06	0.000860459	Glutamate dehydrogenase 1, mitochondrial
Q6NV99	0	35	40	29	124.57	12.7174	12.7547	12.6923	12.757	12.7723	12.7433	1.02532	0.0360737	1.8055	0.145306	0.221126	HAUS augmin-like complex, subunit 6
Q8C129	0	34	95	29	313.62	13.6763	13.6614	13.6674	13.7717	13.7736	13.7933	1.08011	0.111179	13.6245	0.000168046	0.0027039	Leucyl-cystinyl aminopeptidase
Q6NZN0	0	31	66	29	232.78	13.5482	13.5111	13.5465	13.5278	13.5173	13.4935	0.984568	-0.0224374	-1.42193	0.228109	0.316483	RNA-binding protein 26
Q3TW96	0	62	244	29	924.89	15.4715	15.4486	15.4728	15.4954	15.4783	15.4762	1.01324	0.0189803	1.9079	0.129058	0.201125	UDP-N-acetylhexosamine pyrophosphorylase-like protein 1
Q62077	0	28	48	29	165.63	12.6877	12.6433	12.6599	12.8587	12.8181	12.8519	1.13232	0.179281	9.93027	0.000577435	0.00496916	1-phosphatidylinositol 4,5-bisphosphate phosphodiesterase gamma-1
P56480	0	80	688	29	2820.92	16.2215	16.2202	16.2199	16.2337	16.2281	16.26	1.01399	0.0200367	2.03153	0.112018	0.179447	ATP synthase subunit beta, mitochondrial
Q8C0D5	0	34	63	29	228.29	13.0442	13.0182	13.0336	13.0748	13.0519	13.0807	1.02608	0.0371447	3.21115	0.0325532	0.0691454	Elongation factor-like GTPase 1
Q6P6L6	0	34	75	29	299.44	13.1053	13.1275	13.0837	13.166	13.1518	13.1638	1.03888	0.0550222	4.10998	0.0147324	0.0385047	Gem (Nuclear organelle) associated protein 4
P16332	0	48	85	29	335.62	13.5895	13.5572	13.5914	13.506	13.5105	13.5532	0.961832	-0.0561438	-3.00225	0.0398535	0.0804171	Methylmalonyl-CoA mutase, mitochondrial
P52825	0	50	62	29	223.85	13.5203	13.4807	13.5003	13.4074	13.4125	13.4138	0.940021	-0.0892353	-7.69647	0.00153328	0.00863303	Carnitine O-palmitoyltransferase 2, mitochondrial
E9Q784	0	16	42	29	129.06	12.9888	12.9642	12.964	12.8751	12.8799	12.861	0.932824	-0.100323	-10.0471	0.000551872	0.0048479	Zinc finger CCCH domain-containing protein 13
P46061	0	53	161	29	604.21	14.8195	14.799	14.8294	14.766	14.7622	14.75	0.961523	-0.0566066	-5.5662	0.00510273	0.0183969	Ran GTPase-activating protein 1
Q6ZPF4	0	39	71	29	224.41	13.6056	13.5801	13.6039	13.682	13.6615	13.668	1.0526	0.0739619	7.24156	0.0019299	0.00989474	Formin-like protein 3
F8VQC1	0	52	111	29	431.29	14.1534	14.1239	14.1709	14.1515	14.1338	14.1234	0.99093	-0.0131445	-0.822701	0.456894	0.548177	Signal recognition particle subunit SRP72
Q3TAQ9	0	41	118	29	465.87	13.767	13.7248	13.7554	13.7416	13.7409	13.7648	1.00002	3.15e-05	0.00211935	0.99841	0.999033	WD repeat domain 36
Q9CXF4	0	49	95	29	342.3	14.0216	14.01	14.0296	14.0682	14.0526	14.0531	1.02635	0.037523	4.89128	0.0080946	0.0250402	TBC1 domain family member 15
Q8K268	0	49	64	29	222.98	13.6469	13.6415	13.673	13.6824	13.6851	13.6753	1.01899	0.0271454	2.67445	0.0555482	0.103938	ATP-binding cassette sub-family F member 3
O70194	0	61	245	29	959.27	14.9644	14.9374	14.9622	14.9243	14.9068	14.9249	0.975347	-0.0360126	-3.43705	0.0263648	0.0588826	Eukaryotic translation initiation factor 3 subunit D
Q5SWD9	0	46	146	28	507.75	14.35	14.3492	14.3593	14.2398	14.2413	14.2557	0.928404	-0.107176	-17.8102	5.84e-05	0.00173956	Pre-rRNA-processing protein TSR1 homolog
Q8K2V1	0	39	67	28	247.63	13.0598	13.0184	13.0287	13.0497	13.0319	13.035	1.00228	0.00327905	0.240841	0.82152	0.864367	Serine/threonine-protein phosphatase 4 regulatory subunit 1
Q8C0I1	0	58	139	28	542.38	14.1444	14.0963	14.1322	14.1553	14.1402	14.1546	1.01798	0.0257139	1.6842	0.167428	0.247292	Alkyldihydroxyacetonephosphate synthase, peroxisomal
Q8K2B3	0	65	284	28	1203.28	15.1906	15.207	15.1859	15.1269	15.1051	15.1012	0.943797	-0.0834519	-8.14209	0.00123808	0.00758822	Succinate dehydrogenase [ubiquinone] flavoprotein subunit, mitochondrial
Q9JMA1	0	62	251	28	904.03	15.0751	15.0434	15.087	15.0751	15.0628	15.0784	1.00247	0.00355848	0.257076	0.809802	0.854951	Ubiquitin carboxyl-terminal hydrolase 14
Q80U95	0	29	50	28	167.02	12.6486	12.6311	12.6572	12.5716	12.554	12.5793	0.947782	-0.0773732	-7.21173	0.0019601	0.00998989	Ubiquitin-protein ligase E3C
F8VPN4	0	25	37	28	146.52	11.8536	11.8635	11.8469	11.9414	11.919	11.9495	1.05845	0.0819464	7.9354	0.00136534	0.00809672	Amylo-1,6-glucosidase, 4-alpha-glucanotransferase
Q99JI4	0	63	139	28	452.22	14.5345	14.5033	14.5258	14.5819	14.5731	14.5724	1.0386	0.0546382	5.58436	0.00504294	0.0182706	26S proteasome non-ATPase regulatory subunit 6
Q99LI7	0	45	60	28	210.54	13.3775	13.3727	13.3521	13.3213	13.3382	13.3406	0.976647	-0.0340916	-3.44464	0.0261825	0.0586059	Cleavage stimulation factor subunit 3
Q923A2	0	53	48	28	177.1	12.8845	12.8596	12.8663	13.0794	13.0537	13.0376	1.13818	0.186729	13.0862	0.000196871	0.00292168	Protein Spindly
Q9CWL8	0	37	66	28	193.33	13.5686	13.5617	13.5945	13.6121	13.6128	13.613	1.02649	0.0377153	3.77762	0.0194758	0.0472888	Beta-catenin-like protein 1
Q9Z0H1	0	51	68	28	258.13	13.2505	13.2422	13.237	13.2127	13.213	13.2085	0.978167	-0.031847	-7.6184	0.00159363	0.00886714	WD repeat-containing protein 46
Q8CGC6	0	40	90	28	341.07	13.9065	13.8948	13.9089	13.8572	13.8423	13.8442	0.962276	-0.0554775	-8.6763	0.000971175	0.00661933	RNA-binding protein 28
P46471	0	70	248	28	911.93	15.1576	15.1221	15.1399	15.2181	15.214	15.2175	1.05459	0.0766884	7.41949	0.0017612	0.00936457	26S proteasome regulatory subunit 7
Q91WC0	0	54	100	28	352.97	13.8687	13.8317	13.8694	13.9956	13.9935	13.9994	1.10156	0.139553	11.1131	0.000373008	0.00394063	Actin-histidine N-methyltransferase
A2RSY6	0	46	70	28	235.43	13.1886	13.1668	13.1622	13.1651	13.1863	13.1334	0.992442	-0.0109447	-0.628442	0.563814	0.644852	TRMT1-like protein
Q5RJG1	0	46	76	28	294.59	13.4507	13.3986	13.4335	13.4317	13.4234	13.4622	1.008	0.0114892	0.594186	0.584363	0.663722	Nucleolar protein 10
Q64324	0	57	87	28	335.68	13.7257	13.6878	13.7061	13.9146	13.9052	13.9089	1.1511	0.203012	18.0193	5.58e-05	0.00170155	Syntaxin-binding protein 2
Q5SUQ9	0	33	48	28	178.46	12.7304	12.7152	12.7254	12.7769	12.7922	12.8105	1.04935	0.0694962	6.50465	0.00288235	0.0127929	CST complex subunit CTC1
Q8BPU7	0	54	144	28	487.22	14.7931	14.7635	14.7994	14.7602	14.76	14.7634	0.983418	-0.0241229	-2.1677	0.0960575	0.159053	Engulfment and cell motility protein 1
P54775	0	71	190	28	737.68	14.7624	14.7169	14.7426	14.7839	14.7914	14.7921	1.03422	0.0485481	3.61467	0.0224632	0.0525823	26S proteasome regulatory subunit 6B
Q8BTT6	0	42	63	28	213.67	13.2046	13.1733	13.1789	13.2133	13.1918	13.2016	1.01162	0.0166651	1.45212	0.22011	0.307297	Digestive organ expansion factor homolog
Q640M1	0	47	102	28	366	14.0535	14.0254	14.0568	13.9377	13.9289	13.9408	0.92697	-0.109405	-10.3302	0.000495521	0.00456778	U3 small nucleolar RNA-associated protein 14 homolog A
Q9CSN1	0	51	136	28	485.95	14.4743	14.4619	14.4685	14.4351	14.4224	14.4271	0.972638	-0.0400251	-7.75319	0.0014912	0.00849701	SNW domain-containing protein 1
E9Q309	0	11	31	28	97.11	12.5535	12.5849	12.578	12.4714	12.4902	12.4729	0.936969	-0.0939271	-8.32767	0.00113611	0.00718253	Centrosome-associated protein 350
Q9R1C7	0	33	170	28	611.29	14.595	14.5704	14.6044	14.5935	14.5776	14.5764	0.99486	-0.00743389	-0.643375	0.55501	0.636324	Pre-mRNA-processing factor 40 homolog A
Q8R2M2	0	42	68	28	257.83	13.7128	13.7143	13.7357	13.7012	13.6903	13.6873	0.980797	-0.0279741	-3.28971	0.0302237	0.0654052	Deoxynucleotidyltransferase terminal-interacting protein 2
Q3UFB2	0	64	49	28	149.16	12.8293	12.8382	12.836	12.8496	12.8258	12.801	0.99378	-0.0090011	-0.629171	0.563381	0.644541	Box C/D snoRNA protein 1
Q8R1Q8	0	61	148	28	595.37	14.5557	14.5339	14.5442	14.6149	14.6157	14.6119	1.04942	0.0695969	10.8748	0.000405852	0.00411191	Cytoplasmic dynein 1 light intermediate chain 1
P54731	0	38	61	28	205.2	13.2486	13.2174	13.2817	13.1662	13.1753	13.1845	0.950074	-0.0738875	-3.82632	0.0186768	0.0458582	FAS-associated factor 1
Q91ZJ5	0	64	166	28	706.15	14.7075	14.6759	14.6939	14.771	14.7621	14.7657	1.05253	0.0738567	7.76866	0.00147998	0.00849373	UTP--glucose-1-phosphate uridylyltransferase
Q8BTZ4	0	41	44	28	151.82	12.6171	12.5987	12.5923	12.5769	12.57	12.6206	0.990651	-0.0135508	-0.773469	0.482414	0.570947	Anaphase-promoting complex subunit 5
Q9D8N0	0	73	322	28	1157.6	15.8473	15.877	15.8301	15.7424	15.7417	15.7511	0.928918	-0.106377	-7.58216	0.00162265	0.0089428	Elongation factor 1-gamma
Q9D8W5	0	65	205	28	722.6	14.847	14.8217	14.8569	14.944	14.9265	14.95	1.07052	0.0983108	7.77675	0.00147414	0.0084845	26S proteasome non-ATPase regulatory subunit 12
Q8VCY6	0	50	102	28	320.7	14.1088	14.0743	14.122	14.1077	14.0958	14.1179	1.00377	0.00543531	0.348614	0.744955	0.800916	U3 small nucleolar RNA-associated protein 6 homolog
Q8VEE4	0	49	119	28	388.99	14.4055	14.3591	14.3884	14.4641	14.4486	14.4208	1.04259	0.060173	3.24076	0.0316511	0.0677671	Replication protein A 70 kDa DNA-binding subunit
P70290	0	70	128	28	480.08	14.2241	14.1905	14.2253	14.2716	14.263	14.2638	1.03731	0.052845	4.5005	0.0108184	0.0308126	55 kDa erythrocyte membrane protein
O08553	0	71	244	28	1044.63	14.8652	14.8341	14.8479	14.9006	14.8932	14.8997	1.03439	0.0487763	5.25149	0.00629079	0.0211955	Dihydropyrimidinase-related protein 2
Q8BHJ9	0	58	72	28	244.46	13.1502	13.1416	13.1621	13.2269	13.1976	13.1797	1.03531	0.050065	3.34007	0.028834	0.0629955	Pre-mRNA-splicing factor SLU7
Q3UVL4	0	51	50	28	198.09	12.6775	12.7008	12.6609	12.6328	12.6586	12.6589	0.979682	-0.0296141	-2.05221	0.109415	0.176404	Vacuolar protein sorting-associated protein 51 homolog
Q8R2Q4	0	45	53	28	207.19	12.5958	12.5637	12.5839	12.5603	12.552	12.5639	0.984571	-0.0224326	-2.24678	0.0879581	0.148771	Ribosome-releasing factor 2, mitochondrial
Q3TDD9	0	43	47	28	178.33	12.5876	12.6044	12.58	12.656	12.6707	12.6479	1.04791	0.0675198	6.88363	0.00233411	0.0111203	Protein phosphatase 1 regulatory subunit 21
Q7TMB8	0	47	223	28	759.62	15.0938	15.0541	15.0726	15.1511	15.1614	15.1682	1.06199	0.0867729	6.94437	0.00225863	0.0109179	Cytoplasmic FMR1-interacting protein 1
Q8R146	0	55	96	28	394.66	13.5889	13.5794	13.5983	13.7124	13.7076	13.6939	1.08355	0.115765	14.8866	0.000118582	0.00230531	Acylamino-acid-releasing enzyme
Q6P2B1	0	38	62	28	229.48	13.478	13.461	13.4781	13.4951	13.4706	13.4875	1.00837	0.0120281	1.30351	0.262364	0.353621	Transportin-3
Q8VI84	0	35	71	28	212.59	13.5626	13.5387	13.5561	13.6215	13.6309	13.61	1.04852	0.0683517	7.3295	0.00184414	0.00959599	Nucleolar complex protein 3 homolog
Q8BFY9	0	49	228	28	912.36	15.1329	15.0834	15.1431	15.0478	15.0398	15.0497	0.949982	-0.0740283	-3.96751	0.0165731	0.0419659	Transportin-1
Q61136	0	31	89	28	307.09	14.1026	14.0558	14.0896	14.1651	14.1623	14.1588	1.05657	0.0793851	5.63699	0.00487447	0.0179446	Serine/threonine-protein kinase PRP4 homolog
Q9CU65	0	32	47	28	166.18	12.366	12.3725	12.3699	12.4915	12.4742	12.4748	1.07972	0.11066	18.5535	4.97e-05	0.00162073	Zinc finger MYM-type protein 2
Q9JLV6	0	66	76	28	257.27	13.525	13.5382	13.5077	13.5746	13.5682	13.572	1.0338	0.0479616	5.31016	0.00604554	0.0207191	Bifunctional polynucleotide phosphatase/kinase
P13439	0	67	121	28	486.56	14.4573	14.4254	14.463	14.4621	14.4535	14.4614	1.00726	0.0104351	0.867952	0.434392	0.526212	Uridine 5'-monophosphate synthase
Q9R1T2	0	86	146	28	559.69	14.7012	14.6809	14.7162	14.7054	14.7039	14.7188	1.00691	0.00993188	0.881587	0.42779	0.519861	SUMO-activating enzyme subunit 1
Q9CXF7	0	38	43	28	156.08	12.751	12.7281	12.7372	12.6666	12.6525	12.6822	0.951533	-0.0716743	-6.59478	0.00273871	0.0124252	Chromodomain-helicase-DNA-binding protein 1-like
P28658	0	62	149	28	539.38	14.9207	14.8996	14.9393	14.7018	14.6937	14.7102	0.859783	-0.217956	-17.564	6.17e-05	0.0017628	Ataxin-10
Q3UM18	0	51	67	28	246.11	13.5552	13.5041	13.5534	13.4877	13.4756	13.4947	0.964888	-0.0515668	-2.92469	0.0430415	0.0852653	Large subunit GTPase 1 homolog
Q68FF6	0	47	78	28	269.4	13.5765	13.5917	13.5851	13.5674	13.5624	13.5634	0.986212	-0.0200303	-4.28948	0.0127514	0.0347526	ARF GTPase-activating protein GIT1
Q9D4H1	0	35	48	28	159.09	12.5388	12.5727	12.5224	12.6026	12.5736	12.6196	1.03809	0.053929	2.6952	0.0543642	0.102294	Exocyst complex component 2
D3Z7P3	0	60	147	28	545.9	14.3663	14.3129	14.3582	14.3523	14.3576	14.3547	1.0063	0.00906372	0.543214	0.615838	0.692029	Glutaminase kidney isoform, mitochondrial
B2RR83	0	23	44	28	136.3	12.2422	12.2517	12.1903	12.276	12.2946	12.3046	1.04509	0.0636298	3.05532	0.0378309	0.0775847	3'-5' RNA helicase YTHDC2
Q9JIH2	0	71	108	28	422.23	14.1615	14.1298	14.1584	14.2443	14.2327	14.206	1.05538	0.0777636	5.12681	0.00685365	0.0224512	Nuclear pore complex protein Nup50
P50247	0	75	328	28	1313.54	15.5769	15.5677	15.5687	15.5262	15.5154	15.5333	0.968528	-0.0461343	-7.71654	0.00151823	0.00859652	Adenosylhomocysteinase
Q8CH02	0	55	62	28	223.07	12.9348	12.9091	12.9211	12.9343	12.935	12.9371	1.00961	0.013799	1.84364	0.139011	0.213657	SURP and G-patch domain-containing protein 1
Q80T85	0	35	43	28	131.37	12.1768	12.1742	12.146	12.265	12.2675	12.2551	1.06948	0.0969073	9.18474	0.000780404	0.00583414	DDB1- and CUL4-associated factor 5
Q8CB77	0	38	62	28	194.76	13.2358	13.2078	13.2084	13.3405	13.3353	13.29	1.07519	0.104587	5.65138	0.00482961	0.0178367	Elongin-A
Q61598	0	82	408	27	1622.51	15.9076	15.912	15.9125	15.965	15.9536	15.9683	1.03641	0.0516014	10.9666	0.000392788	0.00403802	Rab GDP dissociation inhibitor beta
E9Q8I7	0	34	41	27	134.24	12.0546	11.9698	11.9949	12.0812	12.059	12.0474	1.03966	0.0561161	2.07632	0.106465	0.172654	Nuclear transcription factor, X-box-binding-like 1
Q7TPD0	0	29	64	27	229.3	13.1	13.0918	13.1036	13.124	13.121	13.133	1.01929	0.0275612	5.51107	0.00528961	0.0188422	Integrator complex subunit 3
Q69ZN6	0	23	43	27	157.05	12.7513	12.709	12.732	12.751	12.7754	12.7563	1.02114	0.0301755	2.11141	0.102327	0.167363	N-acetylglucosamine-1-phosphotransferase subunits alpha/beta
Q925J9	0	25	45	27	168.11	12.3254	12.3126	12.3007	12.3519	12.3583	12.3207	1.02154	0.0307525	2.25306	0.0873483	0.14802	Mediator of RNA polymerase II transcription subunit 1
Q8K009	0	41	39	27	133.79	12.2073	12.2007	12.2207	12.238	12.2306	12.2553	1.02225	0.0317491	3.37798	0.0278375	0.0612734	Mitochondrial 10-formyltetrahydrofolate dehydrogenase
P32921	0	58	202	27	675.21	15.066	15.0288	15.0575	15.0413	15.0248	15.0189	0.984556	-0.0224549	-1.71677	0.161159	0.240421	Tryptophan--tRNA ligase, cytoplasmic
P63017	0	74	1707	27	6726.69	17.88	17.9417	17.8765	17.8674	17.8743	17.877	0.981832	-0.0264517	-1.23852	0.283238	0.376697	Heat shock cognate 71 kDa protein
B1AZI6	0	29	93	27	300.99	13.9146	13.9362	13.9226	13.8445	13.8296	13.8341	0.940578	-0.0883811	-11.4827	0.000328342	0.00371304	THO complex subunit 2
O88622	0	34	42	27	131.11	12.244	12.1911	12.19	12.2342	12.2347	12.251	1.02214	0.031587	1.69188	0.165927	0.245754	Poly(ADP-ribose) glycohydrolase
E9Q4Y4	0	13	32	27	97.42	11.4203	11.4705	11.4176	11.5174	11.4865	11.4568	1.03579	0.0507317	2.06732	0.107556	0.173931	Centrosomal protein 192
Q9Z0X1	0	58	189	27	811.08	14.6903	14.6988	14.6987	14.7252	14.7316	14.713	1.01913	0.0273339	4.45954	0.0111643	0.0313419	Apoptosis-inducing factor 1, mitochondrial
Q3UIR3	0	41	75	27	256.43	13.561	13.5323	13.5612	13.7689	13.7708	13.7651	1.16212	0.216758	22.2158	2.43e-05	0.00118259	E3 ubiquitin-protein ligase DTX3L
O88685	0	77	286	27	1044.33	15.4769	15.4379	15.4657	15.4743	15.4607	15.4652	1.00455	0.00655333	0.534298	0.62145	0.695709	26S proteasome regulatory subunit 6A
Q7TSV4	0	48	88	27	307.79	13.883	13.8814	13.8745	14.055	14.0406	14.0294	1.11887	0.162037	20.635	3.26e-05	0.00137434	Phosphoglucomutase-2
Q8BWW9	0	34	54	27	168.27	12.8327	12.9273	12.8226	12.8701	12.8498	12.8665	1.00087	0.00126044	0.037135	0.972157	0.981179	Serine/threonine-protein kinase N2
Q8BGC0	0	42	61	27	211.03	13.3396	13.3201	13.346	13.3492	13.3525	13.3199	1.00368	0.00529512	0.407902	0.704235	0.766789	HIV Tat-specific factor 1 homolog
P97363	0	55	79	27	266.65	13.5268	13.5232	13.5278	13.5896	13.5586	13.5677	1.03239	0.0459941	4.93118	0.00786622	0.024623	Serine palmitoyltransferase 2
A2AQ19	0	38	58	27	190.39	13.2335	13.2007	13.2121	13.3012	13.3024	13.2836	1.05723	0.0802908	7.04795	0.00213673	0.0104929	RNA polymerase-associated protein RTF1 homolog
P29452	0	65	106	27	360.25	13.9221	13.8926	13.9156	14.0765	14.0573	14.0732	1.1164	0.15885	14.8057	0.000121154	0.00231056	Caspase-1
P47857	0	46	93	27	336.06	13.2656	13.2881	13.2436	13.1833	13.1898	13.1929	0.947966	-0.0770934	-5.86099	0.00423014	0.0163077	ATP-dependent 6-phosphofructokinase, muscle type
Q811J3	0	38	62	27	218.73	12.9006	12.8634	12.8716	13.0495	13.0288	13.027	1.11464	0.156583	11.6986	0.000305316	0.00361227	Iron-responsive element-binding protein 2
Q8K482	0	30	37	27	111.9	12.2699	12.246	12.2286	12.206	12.1759	12.1719	0.956902	-0.0635564	-3.95173	0.0167937	0.0423338	EMILIN-2
P36916	0	46	68	27	241.67	13.3389	13.305	13.3187	13.4625	13.4523	13.4543	1.09849	0.135519	13.1211	0.000194822	0.00291849	Guanine nucleotide-binding protein-like 1
Q9DC61	0	55	105	27	393.41	14.0503	14.041	14.0366	14.0033	13.988	13.998	0.968499	-0.0461782	-7.66055	0.00156069	0.00873836	Mitochondrial-processing peptidase subunit alpha
Q9EP53	0	34	50	27	194.52	12.4975	12.4581	12.4668	12.564	12.5818	12.5728	1.07083	0.0987244	7.59825	0.00160968	0.00891935	Hamartin
Q8CIG8	0	46	160	27	551.92	14.9553	14.9061	14.9399	14.9086	14.9186	14.9031	0.98373	-0.0236657	-1.55678	0.194512	0.278583	Protein arginine N-methyltransferase 5
P62192	0	70	232	27	843.57	15.1379	15.0928	15.1185	15.1534	15.1553	15.1545	1.0267	0.0380201	2.91213	0.0435852	0.0859606	26S proteasome regulatory subunit 4
Q64FW2	0	48	51	27	186.7	12.9706	12.9593	12.9842	12.7881	12.7965	12.8076	0.886426	-0.173928	-19.037	4.49e-05	0.00156584	All-trans-retinol 13,14-reductase
O55106	0	50	88	27	316.67	13.4746	13.4483	13.4525	13.5071	13.5024	13.501	1.03173	0.045063	5.38938	0.00573264	0.0199353	Striatin
Q6PFQ7	0	37	42	27	128.6	12.3333	12.4484	12.3253	12.6263	12.6202	12.6462	1.19905	0.261894	6.45839	0.00295966	0.0129995	Ras GTPase-activating protein 4
Q8BUK6	0	43	43	27	165.23	12.4094	12.3832	12.364	12.3567	12.3429	12.3414	0.973633	-0.0385497	-2.7489	0.0514324	0.0979484	Protein Hook homolog 3
Q8CEC6	0	48	75	27	281.57	13.473	13.416	13.4786	13.4814	13.4655	13.4797	1.0137	0.0196314	0.952259	0.39489	0.488984	Peptidylprolyl isomerase domain and WD repeat-containing protein 1
Q61024	0	59	192	27	690.8	14.8246	14.8224	14.8191	14.8175	14.8104	14.8299	0.998089	-0.0027593	-0.465457	0.665817	0.733614	Asparagine synthetase [glutamine-hydrolyzing]
E2JF22	0	13	42	27	139.52	12.2017	12.2179	12.2062	12.2367	12.2307	12.2262	1.01578	0.0225906	3.97143	0.016519	0.0418658	Piezo-type mechanosensitive ion channel component 1
Q3TX08	0	50	82	27	305.06	13.269	13.2791	13.2531	13.24	13.2583	13.2467	0.987104	-0.0187267	-2.01921	0.113601	0.181473	tRNA (guanine(26)-N(2))-dimethyltransferase
Q99PG2	0	71	137	27	534.46	14.1302	14.1691	14.1001	14.2894	14.2779	14.2628	1.10465	0.143583	6.70202	0.00257911	0.0119094	Opioid growth factor receptor
Q8C7V3	0	54	81	27	270.78	13.8116	13.7848	13.8158	13.8032	13.787	13.7775	0.989774	-0.0148296	-1.20897	0.293247	0.387059	U3 small nucleolar RNA-associated protein 15 homolog
Q9EQW7	0	21	44	27	145.11	11.7286	11.7222	11.7321	11.7707	11.7659	11.7852	1.03261	0.0462945	7.12016	0.00205653	0.0102342	Kinesin-like protein KIF13A
Q8CIS0	0	27	38	27	94.19	12.5214	12.5118	12.5113	12.4065	12.4046	12.3694	0.919316	-0.121368	-9.70362	0.00063136	0.00524674	Caspase recruitment domain-containing protein 11
P60670	0	57	77	27	284.94	13.6567	13.6702	13.6989	13.6039	13.6205	13.5942	0.953284	-0.0690215	-4.72056	0.00916777	0.0272908	Nuclear protein localization protein 4 homolog
P40124	0	65	300	27	1150.17	15.5313	15.488	15.5125	15.5543	15.5527	15.5517	1.02972	0.0422494	3.36632	0.0281396	0.0617809	Adenylyl cyclase-associated protein 1
Q8CEC0	0	37	89	27	298.38	13.9165	13.9047	13.9278	13.9105	13.9044	13.8828	0.988251	-0.0170511	-1.59129	0.186755	0.270075	Nuclear pore complex protein Nup88
B2RRE7	0	29	55	27	184.9	12.925	12.8641	12.9323	12.8082	12.8225	12.8048	0.936084	-0.0952895	-4.27409	0.0129081	0.0350605	OTU domain-containing protein 4
O35841	0	58	147	27	561.95	14.1249	14.103	14.1262	14.1786	14.1513	14.166	1.03332	0.0472937	4.34349	0.0122194	0.0335991	Apoptosis inhibitor 5
Q922D4	0	41	97	27	348.97	13.6828	13.655	13.6949	13.6653	13.6456	13.68	0.990393	-0.0139268	-0.901548	0.418274	0.511004	Serine/threonine-protein phosphatase 6 regulatory subunit 3
E9Q912	0	51	102	27	406.59	13.9261	13.9262	13.938	13.9581	13.9673	13.9767	1.02616	0.0372515	5.5852	0.00504019	0.0182706	RAP1, GTP-GDP dissociation stimulator 1
Q8BPN8	0	14	36	27	117.69	11.2329	11.2276	11.2306	11.3441	11.3756	11.3798	1.09897	0.136149	11.9868	0.000277622	0.00348286	DmX-like protein 2
Q60649	0	43	76	27	251.26	13.6413	13.6081	13.632	13.5956	13.5952	13.6063	0.980696	-0.0281226	-2.67246	0.0556634	0.10408	Caseinolytic peptidase B protein homolog
Q3TIV5	0	62	119	27	428.12	14.5618	14.5074	14.544	14.4879	14.4659	14.45	0.952754	-0.0698249	-3.59597	0.0228399	0.0531349	Zinc finger CCCH domain-containing protein 15
Q5BLK4	0	23	37	27	118.2	11.4782	11.4808	11.4901	11.5689	11.5756	11.61	1.07311	0.1018	7.68745	0.00154011	0.0086464	Terminal uridylyltransferase 7
P61406	0	21	32	27	93.39	12.1497	12.1043	12.1073	12.0737	12.0635	12.0928	0.970139	-0.0437368	-2.57601	0.0615862	0.112482	Telomerase-binding protein EST1A
Q64701	0	29	45	27	154.57	12.6366	12.6345	12.6382	12.6496	12.652	12.6459	1.00884	0.0126991	6.10923	0.00363375	0.0147798	Retinoblastoma-like protein 1
Q3U3T8	0	20	33	27	101.2	12.3744	12.372	12.399	12.5478	12.5388	12.5431	1.11842	0.161465	17.9155	5.71e-05	0.00171526	WD repeat-containing protein 62
P51855	0	55	70	27	228.32	13.6372	13.6046	13.6062	13.5974	13.5788	13.585	0.980118	-0.0289733	-2.42817	0.0721236	0.127467	Glutathione synthetase
Q3TIX6	0	62	139	27	463.83	14.5814	14.5604	14.5794	14.3272	14.3281	14.3235	0.842391	-0.247438	-36.2126	3.47e-06	0.000823625	Far upstream element (FUSE)-binding protein 3
Q640N3	0	36	56	27	204.64	12.6878	12.6971	12.6707	12.8094	12.7965	12.7851	1.0806	0.111837	10.6922	0.000433479	0.00424874	Rho GTPase-activating protein 30
Q8BH59	0	67	148	27	639.05	14.5508	14.5093	14.525	14.552	14.5553	14.5705	1.02169	0.0309585	2.31673	0.0814283	0.140027	Calcium-binding mitochondrial carrier protein Aralar1
O70475	0	69	84	27	329.64	13.5662	13.5052	13.5257	13.698	13.6939	13.693	1.1193	0.162596	9.04126	0.000829128	0.0060245	UDP-glucose 6-dehydrogenase
Q91VK1	0	61	129	27	454.55	14.9447	14.9246	14.9537	14.8535	14.8397	14.8464	0.936597	-0.0944999	-9.95435	0.000572046	0.00494084	Basic leucine zipper and W2 domain-containing protein 2
Q9D2Y4	0	53	101	27	328.05	14.0126	13.9859	13.9989	14.1257	14.127	14.1111	1.08834	0.122135	13.2216	0.000189073	0.00286542	Mixed lineage kinase domain-like protein
Q9EQ61	0	47	132	27	432.54	14.321	14.3141	14.3263	14.2761	14.2686	14.2561	0.963564	-0.0535472	-7.83825	0.00143074	0.00836055	Pescadillo homolog
Q8R123	0	58	58	27	198.43	12.9053	12.9463	12.9145	13.0293	13.0432	13.0346	1.08197	0.113666	8.70675	0.000958225	0.00659262	FAD synthase
Q8BVE3	0	66	164	27	643.01	14.3354	14.2978	14.3291	14.3472	14.3501	14.36	1.02218	0.0316439	2.5853	0.0609853	0.111716	V-type proton ATPase subunit H
P97434	0	32	35	27	120.28	11.8058	11.7857	11.7912	11.7796	11.7801	11.8209	0.999524	-0.000687599	-0.046011	0.965507	0.975961	Myosin phosphatase Rho-interacting protein
Q8BRF7	0	54	101	27	426.45	13.9032	13.8654	13.8921	13.8874	13.8965	13.8862	1.00215	0.00310485	0.265673	0.803622	0.850215	Sec1 family domain-containing protein 1
Q91YI0	0	57	102	27	348.01	13.905	13.8566	13.8883	14.0128	14.0249	14.0263	1.10039	0.138012	9.30879	0.000741111	0.00568923	Argininosuccinate lyase
Q99MK8	0	44	78	27	258.62	13.3445	13.3391	13.3638	13.3052	13.3173	13.3359	0.979622	-0.0297035	-2.54991	0.0633116	0.115007	Beta-adrenergic receptor kinase 1
Q6NXL1	0	33	65	27	227.02	13.0619	13.0178	13.0555	12.9759	12.9678	12.9868	0.953789	-0.0682583	-4.60244	0.0100125	0.0291026	Sec24-related gene family, member D (S. cerevisiae)
P97807	0	69	346	27	1533.45	15.3881	15.3363	15.3769	15.3222	15.3197	15.328	0.970094	-0.0438029	-2.74598	0.0515871	0.0981267	Fumarate hydratase, mitochondrial
Q8K301	0	54	62	27	230.64	13.3575	13.3343	13.3695	13.2081	13.1972	13.2098	0.902049	-0.148722	-13.4505	0.000176753	0.00277178	Probable ATP-dependent RNA helicase DDX52
Q9QZW0	0	31	50	27	161.61	12.8701	12.8309	12.865	12.8633	12.8706	12.9091	1.01794	0.0256513	1.36293	0.244587	0.334262	Phospholipid-transporting ATPase 11C
Q3UXZ9	0	19	32	27	98.17	11.937	11.9093	11.9254	11.982	11.9934	11.9797	1.04327	0.0611089	6.72607	0.00254491	0.011811	Lysine-specific demethylase 5A
Q91X20	0	48	63	27	235.44	13.1444	13.0887	13.1334	13.0921	13.0824	13.1011	0.979189	-0.0303405	-1.697	0.164934	0.24478	Set1/Ash2 histone methyltransferase complex subunit ASH2
Q8CGZ0	0	35	102	27	370.47	14.0462	14.0439	14.0363	14.0379	14.0234	14.0473	0.995911	-0.00591151	-0.781117	0.478379	0.567748	Calcium homeostasis endoplasmic reticulum protein
Q6ZWX6	0	74	395	27	1493.82	15.7838	15.7504	15.7624	15.7736	15.7683	15.771	1.00377	0.00543086	0.549208	0.612082	0.689161	Eukaryotic translation initiation factor 2 subunit 1
Q8BWW4	0	47	92	27	300.3	13.8075	13.8112	13.8041	13.6995	13.71	13.7	0.930159	-0.10445	-26.0686	1.29e-05	0.000951501	La-related protein 4
Q61510	0	53	97	27	338.44	13.7188	13.7024	13.725	13.6886	13.698	13.6871	0.983375	-0.0241861	-3.20479	0.0327511	0.0694271	E3 ubiquitin/ISG15 ligase TRIM25
Q921G8	0	33	36	27	118.97	12.2538	12.3046	12.2448	12.2485	12.2576	12.2932	0.999084	-0.00132275	-0.0573333	0.957029	0.970078	Gamma-tubulin complex component 2
Q91WG4	0	38	62	27	214.15	13.7431	13.7024	13.7428	13.6358	13.6268	13.6504	0.938394	-0.0917343	-6.04452	0.00377868	0.0151783	Elongator complex protein 2
Q64430	0	22	32	27	109.01	12.5091	12.5127	12.5317	12.151	12.1314	12.1508	0.771921	-0.373474	-39.0065	2.58e-06	0.000693804	Copper-transporting ATPase 1
Q6A0A2	0	43	94	27	319.45	13.9276	13.9146	13.9301	13.8727	13.8752	13.8615	0.963057	-0.054307	-8.48525	0.00105758	0.0069035	La-related protein 4B
Q9JK91	0	46	49	27	176.14	12.8207	12.8433	12.8341	12.8402	12.8246	12.8692	1.00834	0.0119836	0.820261	0.458134	0.549008	DNA mismatch repair protein Mlh1
Q9D483	0	54	63	27	192.23	13.2603	13.2681	13.2645	13.2198	13.228	13.2282	0.973337	-0.0389891	-10.9588	0.000393882	0.00404409	DNA-directed RNA polymerase III subunit RPC3
A3KGF7	0	26	40	27	128.3	12.5374	12.5245	12.5325	12.6595	12.6443	12.6686	1.09129	0.12603	15.6893	9.64e-05	0.00209085	1-phosphatidylinositol 4,5-bisphosphate phosphodiesterase beta-2
Q9JHK4	0	58	39	27	153.31	12.6833	12.6602	12.6618	12.5778	12.5679	12.5795	0.937337	-0.0933609	-11.3033	0.000349137	0.00383109	Geranylgeranyl transferase type-2 subunit alpha
Q8CIM8	0	36	42	27	164.51	12.214	12.1817	12.1857	12.2673	12.2647	12.3008	1.05981	0.0838076	5.42332	0.00560465	0.0196248	Integrator complex subunit 4
Q9QXK7	0	45	95	27	360.3	13.704	13.6866	13.7058	13.7201	13.715	13.7329	1.01667	0.0238473	2.94163	0.0423205	0.084211	Cleavage and polyadenylation specificity factor subunit 3
O35685	0	70	265	27	888.4	15.4678	15.4342	15.4545	15.4927	15.4785	15.4551	1.01626	0.0232681	1.58554	0.188027	0.271302	Nuclear migration protein nudC
P06745	0	50	342	27	1192.78	15.9253	15.9055	15.9177	15.9421	15.928	15.9347	1.01307	0.0187368	2.65779	0.0565205	0.105242	Glucose-6-phosphate isomerase
A3KGS3	0	19	39	27	119.85	12.4695	12.4469	12.4322	12.4271	12.4468	12.4195	0.987308	-0.0184272	-1.35765	0.246117	0.335895	Ral GTPase-activating protein subunit alpha-2
Q9CPN8	0	58	139	26	519.64	14.3329	14.3156	14.339	14.3634	14.3479	14.3448	1.01599	0.0228831	2.52536	0.0649845	0.117379	Insulin-like growth factor 2 mRNA-binding protein 3
P62702	0	73	317	26	1028.37	16.0639	16.1727	16.0756	15.9584	15.962	15.9776	0.908747	-0.138049	-3.94685	0.0168625	0.0424416	40S ribosomal protein S4, X isoform
Q99LJ0	0	46	53	26	193.27	12.9711	12.9444	12.9608	13.0791	13.0664	13.068	1.081	0.112366	12.8473	0.000211621	0.00304168	CTTNBP2 N-terminal-like protein
Q8K297	0	48	82	26	331.6	13.695	13.6496	13.6798	13.5712	13.5655	13.5816	0.931718	-0.102034	-7.21037	0.00196149	0.00998989	Procollagen galactosyltransferase 1
Q8BJW6	0	58	121	26	435.33	14.0261	13.9722	14.0245	13.9791	13.9773	13.9807	0.980393	-0.0285686	-1.6114	0.182383	0.264815	Eukaryotic translation initiation factor 2A
P97429	0	80	170	26	608.49	14.6979	14.6648	14.682	14.8663	14.8592	14.8492	1.13024	0.176628	16.394	8.1e-05	0.00191968	Annexin A4
O88967	0	42	82	26	275.92	13.9745	13.9573	13.988	13.9692	13.9512	13.9446	0.987392	-0.0183045	-1.58902	0.187256	0.270409	ATP-dependent zinc metalloprotease YME1L1
P36371	0	44	61	26	234.48	13.1784	13.1405	13.1535	13.5451	13.5129	13.5132	1.28901	0.366266	23.7806	1.85e-05	0.00109693	Antigen peptide transporter 2
Q80TY0	0	42	83	26	285.63	13.7031	13.6775	13.7137	13.7751	13.7744	13.7649	1.05212	0.0732981	6.52179	0.00285434	0.0127249	Formin-binding protein 1
O89053	0	59	257	26	916.4	15.3953	15.3921	15.3833	15.4823	15.4719	15.4615	1.05825	0.0816771	11.6999	0.000305183	0.00361227	Coronin-1A
Q8CD15	0	51	68	26	240.85	13.411	13.3943	13.3949	13.4786	13.4463	13.4708	1.04623	0.0652008	5.83918	0.00428809	0.0164575	Ribosomal oxygenase 2
Q8K296	0	35	40	26	153.7	11.9615	11.9434	11.9642	11.9153	11.9268	11.9426	0.980691	-0.0281299	-2.74257	0.0517683	0.0984248	Myotubularin-related protein 3
A2A6A1	0	20	37	26	129.83	12.0662	12.0583	12.0598	12.1851	12.1808	12.0932	1.06556	0.0916176	3.04932	0.0380536	0.0778332	G patch domain-containing protein 8
P54822	0	62	197	26	791.12	14.8565	14.8431	14.8643	14.8759	14.8807	14.8687	1.0143	0.0204849	2.88686	0.0447037	0.0876749	Adenylosuccinate lyase
E9Q166	0	24	46	26	161.06	12.1345	12.1709	12.1369	12.195	12.2106	12.2103	1.04095	0.0579001	4.51169	0.0107262	0.0306588	ATPase family, AAA domain-containing 2B
Q91W39	0	48	79	26	262.48	13.6447	13.6212	13.6257	13.5427	13.5334	13.5147	0.93286	-0.100268	-9.17138	0.000784788	0.00583972	Nuclear receptor coactivator 5
Q05CL8	0	52	96	26	330.38	13.9849	13.9822	13.9725	13.987	13.9596	13.9573	0.991789	-0.0118945	-1.16202	0.309838	0.40437	La-related protein 7
Q60967	0	56	57	26	206.23	12.8376	12.7928	12.8336	12.8584	12.8463	12.8458	1.02018	0.0288219	1.93458	0.125154	0.196185	Bifunctional 3'-phosphoadenosine 5'-phosphosulfate synthase 1
Q8R1X6	0	43	87	26	320.45	13.7865	13.7986	13.786	13.7586	13.7325	13.7294	0.965793	-0.0502141	-4.94719	0.00777678	0.0244766	Spartin
Q07113	0	12	31	26	100.53	11.7541	11.6954	11.7366	11.8787	11.8932	11.8778	1.11309	0.154575	8.5346	0.00103438	0.00680739	Cation-independent mannose-6-phosphate receptor
Q6P2K6	0	49	100	26	350.78	14.1264	14.1024	14.1468	14.121	14.1123	14.1062	0.99165	-0.012097	-0.894076	0.421815	0.514423	Serine/threonine-protein phosphatase 4 regulatory subunit 3A
Q9D2R0	0	40	79	26	245.47	13.741	13.7426	13.7374	13.7504	13.7403	13.7509	1.00474	0.00682608	1.81114	0.144356	0.220222	Acetoacetyl-CoA synthetase
Q99MR8	0	45	44	26	139.45	12.6876	12.677	12.6721	12.6472	12.6105	12.6349	0.96728	-0.0479946	-4.10084	0.0148428	0.0387302	Methylcrotonoyl-CoA carboxylase subunit alpha, mitochondrial
Q69ZS7	0	49	50	26	183.75	12.4891	12.459	12.5102	12.4956	12.5189	12.5172	1.0171	0.024456	1.46943	0.215652	0.302757	HBS1-like protein
Q9CQC6	0	66	241	26	851.9	15.4709	15.4389	15.4803	15.4253	15.4102	15.4184	0.969029	-0.0453885	-3.42256	0.0267174	0.0594387	Basic leucine zipper and W2 domain-containing protein 1
P62196	0	71	212	26	782.18	14.8083	14.7708	14.7858	14.8362	14.8261	14.8354	1.03117	0.0442753	3.8945	0.0176233	0.0438616	26S proteasome regulatory subunit 8
Q9D1A2	0	69	312	26	1178.43	15.3939	15.3392	15.3582	15.5125	15.5146	15.5155	1.10987	0.150392	9.36036	0.000725501	0.00564472	Cytosolic non-specific dipeptidase
Q3URZ6	0	44	62	26	230.81	12.6545	12.6164	12.6111	12.5548	12.5521	12.5316	0.945292	-0.0811688	-5.22958	0.00638549	0.02138	AHNAK nucleoprotein 2
Q3UQN2	0	42	46	26	187.14	12.9336	12.8902	12.9142	12.8743	12.8691	12.8535	0.967921	-0.0470393	-3.35825	0.0283509	0.0621346	F-BAR domain only protein 2
Q9JHS4	0	50	90	26	338.77	13.9731	13.9268	13.952	13.9284	13.9177	13.9171	0.979702	-0.0295849	-2.13402	0.0997559	0.164161	ATP-dependent Clp protease ATP-binding subunit clpX-like, mitochondrial
Q9WVK4	0	69	127	26	469.27	13.8727	13.84	13.8595	13.9574	13.9485	13.9721	1.07319	0.10191	8.68464	0.000967606	0.00660622	EH domain-containing protein 1
Q8BIW9	0	31	38	26	125.81	12.3967	12.3432	12.3894	12.5897	12.6093	12.6165	1.1718	0.228725	12.3289	0.000248684	0.00329512	Chromosome transmission fidelity protein 18 homolog
Q99J87	0	38	45	26	146.86	12.7949	12.744	12.7554	13.0248	13.0225	13.0337	1.19932	0.262214	16.6062	7.7e-05	0.00187408	Probable ATP-dependent RNA helicase DHX58
Q4KMM3	0	42	48	26	182.21	12.0911	12.0431	12.0593	12.1203	12.1266	12.1405	1.04583	0.0646477	4.21938	0.0134843	0.0361366	Oxidation resistance protein 1
B1AQJ2	0	25	37	26	124.84	12.5704	12.5577	12.5993	12.4498	12.4487	12.4231	0.910508	-0.135256	-8.9735	0.000853446	0.00611814	Ubiquitin carboxyl-terminal hydrolase 36
Q80ZX0	0	28	73	26	273.55	12.8853	12.8645	12.8713	12.8741	12.8625	12.8813	0.99928	-0.00103951	-0.126504	0.905437	0.929517	Sec24-related gene family, member B (S. cerevisiae)
Q7TMK6	0	42	41	26	144.63	12.2735	12.2651	12.2605	12.4364	12.4226	12.4337	1.12079	0.164517	28.9634	8.46e-06	0.000860459	Protein Hook homolog 2
Q8BQZ4	0	27	41	26	156.64	12.0494	12.0212	12.0466	12.0482	12.0661	12.0449	1.00974	0.013978	1.25549	0.27764	0.370601	Ral GTPase-activating protein subunit beta
P59016	0	41	44	26	147.81	12.9471	12.9036	12.9102	12.9723	12.9578	12.9931	1.03819	0.0540711	3.18622	0.0333362	0.070288	Vacuolar protein sorting-associated protein 33B
Q8CI51	0	61	82	26	292.6	13.56	13.582	13.5837	13.7365	13.7267	13.7329	1.11482	0.156816	19.1996	4.34e-05	0.00155571	PDZ and LIM domain protein 5
P25799	0	35	49	26	185.39	12.656	12.6517	12.6753	12.659	12.6625	12.665	1.00082	0.0011851	0.158509	0.881737	0.909654	Nuclear factor NF-kappa-B p105 subunit
P97494	0	47	80	26	315.94	13.6914	13.6645	13.7141	13.6582	13.6487	13.6495	0.974073	-0.0378984	-2.58349	0.061102	0.11182	Glutamate--cysteine ligase catalytic subunit
E9Q774	0	16	31	26	105.44	12.248	12.2274	12.2488	12.1002	12.0959	12.1171	0.909376	-0.137051	-14.3864	0.00013567	0.00244785	A kinase (PRKA) anchor protein 11
Q09014	0	72	113	26	429.47	14.0761	14.0436	14.0505	14.0551	14.0407	14.0332	0.990515	-0.0137491	-1.16715	0.307982	0.402406	Neutrophil cytosol factor 1
Q8R1U1	0	37	46	26	144.58	13.0815	13.0767	13.0792	13.1386	13.1299	13.1342	1.03893	0.0550963	19.2316	4.31e-05	0.00155571	Conserved oligomeric Golgi complex subunit 4
Q07832	0	43	53	26	173.5	13.1927	13.1399	13.1878	13.2652	13.2227	13.2406	1.04927	0.0693795	3.32443	0.0292572	0.0637481	Serine/threonine-protein kinase PLK1
Q60790	0	36	50	26	159.15	12.867	12.8892	12.8891	12.7372	12.758	12.7665	0.91517	-0.127889	-11.2222	0.000359076	0.00386982	Ras GTPase-activating protein 3
Q8VDC1	0	22	42	26	137.74	12.0593	12.1097	12.0637	12.1304	12.0924	12.1471	1.03222	0.0457567	2.00351	0.115653	0.184278	FYVE and coiled-coil domain-containing protein 1
Q9EP69	0	44	92	26	279.16	13.8358	13.7777	13.8224	13.7522	13.7513	13.7501	0.958737	-0.0607936	-3.45821	0.0258599	0.0579807	Phosphatidylinositide phosphatase SAC1
Q99LF4	0	66	203	26	731.54	14.9237	14.8885	14.9197	14.9446	14.9365	14.9252	1.01735	0.0248168	1.99185	0.117202	0.18634	tRNA-splicing ligase RtcB homolog
Q8C2Q3	0	53	132	26	501.24	14.1395	14.1379	14.1434	14.1184	14.0936	14.0876	0.97238	-0.0404078	-4.22453	0.0134288	0.0360601	RNA-binding protein 14
O08715	0	35	62	26	219.27	13.2709	13.3219	13.3179	13.4188	13.383	13.3855	1.06599	0.0922003	4.6021	0.010015	0.0291026	A-kinase anchor protein 1, mitochondrial
Q9ES28	0	40	110	26	358.09	13.6578	13.6552	13.676	13.7325	13.7154	13.7172	1.04155	0.0587362	6.90114	0.00231204	0.0110935	Rho guanine nucleotide exchange factor 7
P70303	0	56	116	26	409.65	14.1268	14.1049	14.0999	14.157	14.1576	14.1477	1.03067	0.0435788	4.92023	0.0079281	0.0247353	CTP synthase 2
Q9DC23	0	43	53	26	199.59	13.0252	13.0272	13.0115	13.0331	13.033	13.0352	1.0087	0.0124912	2.49974	0.0667852	0.120094	DnaJ homolog subfamily C member 10
Q6DFV1	0	26	51	26	185.87	12.8203	12.8116	12.8211	12.858	12.8447	12.867	1.02734	0.038915	5.43724	0.00555318	0.0194927	Condensin-2 complex subunit G2
Q9DBG5	0	80	178	26	843.06	14.3706	14.3417	14.3557	14.4787	14.4811	14.4744	1.0883	0.122071	14.2475	0.000140949	0.00248856	Perilipin-3
P70699	0	37	101	26	370.12	13.589	13.5404	13.5482	13.5313	13.5289	13.5574	0.986248	-0.0199779	-1.13429	0.320038	0.414599	Lysosomal alpha-glucosidase
Q99LD4	0	52	102	26	353.23	14.5084	14.5391	14.5207	14.5041	14.5039	14.5005	0.986308	-0.0198898	-2.2119	0.0914323	0.153099	COP9 signalosome complex subunit 1
O35516	0	14	31	26	103.81	11.8492	11.8105	11.816	11.8041	11.8227	11.8057	0.990077	-0.0143868	-1.06955	0.345068	0.439003	Neurogenic locus notch homolog protein 2
O35598	0	41	68	26	230.72	13.2473	13.2928	13.2618	13.2012	13.211	13.2142	0.960277	-0.0584777	-4.1782	0.0139385	0.0369226	Disintegrin and metalloproteinase domain-containing protein 10
P10107	0	75	204	26	788.78	15.0746	15.0411	15.0475	15.2704	15.2649	15.2486	1.15419	0.206884	16.9718	7.07e-05	0.00184832	Annexin A1
Q8C6G8	0	52	88	26	328.65	13.3239	13.2994	13.3254	13.2597	13.2895	13.2974	0.976697	-0.0340172	-2.3864	0.0754622	0.132145	WD repeat-containing protein 26
Q14B71	0	44	39	26	156.94	11.9541	11.9718	11.9796	12.1352	12.1174	12.101	1.1091	0.149383	11.9979	0.000276622	0.00348119	Cell division cycle-associated protein 2
P60229	0	63	222	26	742.42	15.2316	15.2212	15.2325	15.1905	15.1916	15.2219	0.981382	-0.027113	-2.48631	0.0677515	0.121431	Eukaryotic translation initiation factor 3 subunit E
Q8R016	0	69	199	26	721.51	14.7911	14.7491	14.7821	14.8298	14.8197	14.8288	1.0367	0.052002	3.94759	0.0168521	0.0424288	Bleomycin hydrolase
Q62384	0	61	68	26	256.99	13.4251	13.3938	13.4153	13.4708	13.4708	13.4593	1.03929	0.0555935	5.56436	0.00510882	0.018402	Zinc finger protein ZPR1
P09055	0	41	127	26	432.75	14.4472	14.435	14.4281	14.4043	14.3939	14.364	0.966383	-0.0493326	-3.70508	0.020743	0.0495939	Integrin beta-1
Q60715	0	61	107	26	421.25	14.108	14.0401	14.0623	14.126	14.1094	14.1119	1.03214	0.0456317	2.20788	0.0918426	0.153671	Prolyl 4-hydroxylase subunit alpha-1
P26638	0	56	148	26	548.52	14.4097	14.3781	14.4032	14.4328	14.4299	14.4196	1.02132	0.0304292	2.92239	0.0431405	0.0853982	Serine--tRNA ligase, cytoplasmic
Q9Z2I9	0	61	153	26	578.38	14.5178	14.4722	14.4889	14.5149	14.5057	14.4958	1.0087	0.0125027	0.865882	0.435401	0.527275	Succinate--CoA ligase [ADP-forming] subunit beta, mitochondrial
Q3UQ84	0	42	62	26	220.2	13.0343	13.0687	13.0374	12.9132	12.9581	12.9561	0.930244	-0.104319	-5.69678	0.00469137	0.0174985	Threonine--tRNA ligase, mitochondrial
Q61216	0	39	66	26	196.91	13.316	13.2661	13.2942	13.2845	13.2901	13.2982	0.999199	-0.00115649	-0.0771697	0.942194	0.958915	Double-strand break repair protein MRE11
Q3B7Z2	0	41	65	26	237.35	13.1098	13.075	13.0913	13.2889	13.2863	13.2647	1.13912	0.187923	14.8627	0.000119334	0.0023066	Oxysterol-binding protein 1
G3X8Q1	0	13	29	26	101.06	12.0703	12.1188	12.0396	12.0067	12.0344	12.0242	0.96292	-0.054512	-2.23141	0.0894707	0.150631	Calcineurin binding protein 1, isoform CRA_a
Q71LX4	0	23	145	26	495.82	12.353	12.3436	12.3791	12.2428	12.247	12.2234	0.919639	-0.12086	-9.39637	0.000714842	0.00561043	Talin-2
Q91VI7	0	88	382	26	1786.36	15.5008	15.5171	15.5035	15.5548	15.5453	15.5623	1.03309	0.0469637	6.67419	0.0026194	0.0119904	Ribonuclease inhibitor
Q9D787	0	60	72	26	252.52	13.091	13.0837	13.0861	13.2621	13.2592	13.2519	1.12569	0.170811	45.9866	1.34e-06	0.000659362	RING-type E3 ubiquitin-protein ligase PPIL2
Q9ESX5	0	51	94	25	326.47	14.1724	14.1436	14.1684	14.1535	14.133	14.1273	0.983816	-0.0235399	-1.96062	0.121468	0.191649	H/ACA ribonucleoprotein complex subunit DKC1
Q8C1B1	0	22	29	25	100.36	12.0542	12.0446	12.0682	12.1095	12.1031	12.089	1.03157	0.044837	4.89076	0.00809759	0.0250402	Calmodulin-regulated spectrin-associated protein 2
Q8BJL0	0	33	41	25	116.68	12.2945	12.2762	12.2978	12.2849	12.2829	12.2951	0.998683	-0.00190131	-0.246782	0.817225	0.861125	SWI/SNF-related matrix-associated actin-dependent regulator of chromatin subfamily A-like protein 1
Q9JLQ0	0	42	70	25	238.56	13.5425	13.5135	13.5433	13.524	13.5154	13.5119	0.988966	-0.0160071	-1.5365	0.199224	0.284179	CD2-associated protein
Q9Z2I8	0	60	121	25	480.97	14.6315	14.5863	14.6227	14.401	14.3847	14.3895	0.857524	-0.221751	-15.1344	0.000111109	0.00225848	Succinate--CoA ligase [GDP-forming] subunit beta, mitochondrial
Q9WVR4	0	45	86	25	308.26	13.1531	13.1096	13.1273	13.1276	13.1243	13.0688	0.984095	-0.0231298	-1.01178	0.368873	0.463269	Fragile X mental retardation syndrome-related protein 2
Q8BGZ4	0	46	42	25	146.15	12.8894	12.8555	12.8957	12.8936	12.8765	12.8704	1	4.45e-06	0.000311297	0.999767	0.999767	Cell division cycle protein 23 homolog
Q61037	0	17	40	25	134.35	12.3155	12.308	12.2793	12.3611	12.3866	12.4221	1.06365	0.0890172	4.26495	0.0130023	0.0352051	Tuberin
Q8BKX1	0	50	47	25	159.76	12.8938	12.9001	12.8607	12.796	12.7916	12.7878	0.937545	-0.0930401	-7.47353	0.00171361	0.00920184	Brain-specific angiogenesis inhibitor 1-associated protein 2
P27659	0	52	382	25	1499.5	15.9818	16.0457	15.9993	15.8872	15.8811	15.8841	0.917148	-0.124773	-6.51689	0.00286231	0.0127414	60S ribosomal protein L3
Q8BZ20	0	42	50	25	170.46	12.6195	12.5814	12.6355	12.8046	12.805	12.8072	1.14351	0.193465	12.0365	0.000273169	0.00345961	Protein mono-ADP-ribosyltransferase PARP12
Q3UEB3	0	59	154	25	566.59	14.6662	14.6369	14.6748	14.6001	14.5697	14.5798	0.948611	-0.0761112	-5.23641	0.0063558	0.0213226	Poly(U)-binding-splicing factor PUF60
Q9CZ44	0	66	132	25	516.93	14.4519	14.4556	14.4615	14.4424	14.4156	14.4064	0.976127	-0.034859	-3.12639	0.035308	0.0734805	NSFL1 cofactor p47
Q5U430	0	16	33	25	109.49	11.7409	11.7481	11.7715	11.8157	11.8461	11.7955	1.04649	0.0655651	3.77404	0.0195361	0.047321	E3 ubiquitin-protein ligase UBR3
Q8BMI0	0	26	32	25	110.93	11.9408	11.8953	11.903	11.8797	11.8894	11.8821	0.979874	-0.0293322	-2.04174	0.110725	0.178087	F-box only protein 38
Q91YE7	0	36	56	25	160.56	13.1982	13.1978	13.187	13.2387	13.2311	13.2134	1.02342	0.0333961	4.0045	0.0160698	0.0410123	RNA-binding protein 5
Q9JHF5	0	36	123	25	452.11	14.1436	14.0919	14.1149	14.2816	14.2571	14.2704	1.11178	0.152877	9.24501	0.000760998	0.00575877	V-type proton ATPase subunit a
Q9D2N9	0	55	68	25	262.08	13.2147	13.2586	13.1864	13.1986	13.208	13.227	0.994006	-0.00867367	-0.383616	0.720781	0.780676	Vacuolar protein sorting-associated protein 33A
Q8BFR5	0	65	171	25	709.85	14.4728	14.4363	14.4562	14.4751	14.4524	14.4569	1.00445	0.00641187	0.508065	0.638144	0.710337	Elongation factor Tu, mitochondrial
O35375	0	34	53	25	177.59	12.7837	12.7753	12.8147	12.6966	12.6926	12.7245	0.941716	-0.0866365	-5.54701	0.00516684	0.0185282	Neuropilin-2
Q3TMP1	0	39	45	25	178.14	12.6052	12.5524	12.6014	12.4962	12.4548	12.5069	0.932788	-0.100379	-4.31154	0.0125307	0.0342792	General transcription factor IIIC, polypeptide 3
P61979	0	63	416	25	1321.07	15.778	15.751	15.7512	15.704	15.709	15.6992	0.961919	-0.0560128	-5.95792	0.00398394	0.0157658	Heterogeneous nuclear ribonucleoprotein K
Q8K2L8	0	38	55	25	212.38	13.301	13.2687	13.2727	13.218	13.2208	13.2349	0.961794	-0.0562003	-4.91907	0.00793466	0.0247353	Trafficking protein particle complex subunit 12
Q01405	0	52	94	25	339.28	13.1502	13.1878	13.1421	13.3168	13.3179	13.3252	1.11724	0.159934	11.1792	0.000364497	0.00389616	Protein transport protein Sec23A
Q62187	0	35	32	25	98.62	12.0358	12.0381	12.0443	12.0584	12.0515	12.0441	1.00831	0.0119381	2.46039	0.0696621	0.124155	Transcription termination factor 1
P22682	0	46	72	25	270.86	13.0689	13.0607	13.0857	13.1879	13.1896	13.2013	1.08762	0.121177	14.2596	0.000140481	0.00248856	E3 ubiquitin-protein ligase CBL
Q2YDW2	0	48	99	25	351.46	13.6857	13.6541	13.6763	13.7493	13.726	13.7382	1.04668	0.0658242	5.69575	0.00469445	0.0174985	Protein misato homolog 1
P52633	0	33	51	25	165.41	12.9878	12.9597	13.0145	13.0261	13.0268	13.0031	1.02198	0.0313641	1.78142	0.149437	0.226217	Signal transducer and transcription activator 6
Q3TIX9	0	47	59	25	214.88	13.3103	13.2773	13.2941	13.3979	13.376	13.3665	1.06163	0.0862757	6.47957	0.00292395	0.0129001	U4/U6.U5 tri-snRNP-associated protein 2
Q9D684	0	33	42	25	139.6	12.4491	12.8002	12.4499	12.4202	12.4454	12.5242	0.93102	-0.103116	-0.851977	0.442231	0.533455	Ras and Rab interactor 2
Q8R3C0	0	48	74	25	288.28	13.363	13.3428	13.3601	13.3937	13.3998	13.4072	1.03163	0.0449279	6.04189	0.00378472	0.0151783	Mini-chromosome maintenance complex-binding protein
Q61102	0	40	84	25	326.35	13.7955	13.7278	13.7885	13.7243	13.7111	13.7321	0.967194	-0.048123	-2.15412	0.0975301	0.161125	ATP-binding cassette sub-family B member 7, mitochondrial
A2AUY4	0	16	30	25	104.67	11.9867	11.9833	11.988	12.0145	11.9985	12.0239	1.01837	0.0262651	3.48936	0.0251374	0.0569331	Bromodomain adjacent to zinc finger domain, 2B
O35904	0	26	50	25	154.75	13.0461	12.9984	13.0517	12.9684	12.9707	12.9645	0.956483	-0.0641893	-3.77314	0.0195512	0.047325	Phosphatidylinositol 4,5-bisphosphate 3-kinase catalytic subunit delta isoform
Q8C0C7	0	55	130	25	487.75	14.3119	14.2705	14.2997	14.2921	14.286	14.2922	0.997263	-0.00395457	-0.317682	0.766619	0.818617	Phenylalanine--tRNA ligase alpha subunit
Q0P678	0	30	50	25	178.26	13.2092	13.1784	13.1979	13.0739	13.0688	13.0163	0.906188	-0.142118	-6.93769	0.00226679	0.0109375	Zinc finger CCCH domain-containing protein 18
Q6DFW4	0	56	198	25	757.79	14.6323	14.5977	14.6291	14.6225	14.6041	14.6227	0.997723	-0.00328922	-0.260222	0.807539	0.853108	Nucleolar protein 58
Q99K48	0	66	330	25	973.26	15.6326	15.6086	15.625	15.5853	15.5838	15.577	0.972619	-0.040053	-5.30945	0.00604845	0.0207191	Non-POU domain-containing octamer-binding protein
Q8BJ05	0	36	61	25	219.47	12.8783	12.904	12.9991	12.9506	12.9408	12.93	1.00927	0.0133142	0.357926	0.738487	0.795347	Zinc finger CCCH domain-containing protein 14
Q8JZN5	0	37	76	25	250.92	13.5699	13.5441	13.57	13.5393	13.5348	13.5469	0.985542	-0.0210107	-2.25312	0.0873428	0.14802	Acyl-CoA dehydrogenase family member 9, mitochondrial
P18052	0	33	55	25	173.74	12.9637	12.9534	12.9696	13.0117	13.0123	13.0362	1.04091	0.0578426	6.17706	0.0034891	0.0143723	Receptor-type tyrosine-protein phosphatase alpha
Q8BH15	0	40	50	25	171.55	12.2573	12.1784	12.2118	12.2244	12.227	12.2149	1.00433	0.00623353	0.269233	0.801067	0.848071	CCR4-NOT transcription complex subunit 10
B2RXR6	0	35	46	25	164.37	12.5574	12.5401	12.5529	12.3725	12.3722	12.3669	0.882945	-0.179605	-32.7644	5.17e-06	0.000858301	Serine/threonine-protein phosphatase 6 regulatory ankyrin repeat subunit B
Q3UIA2	0	38	69	25	241	13.2377	13.2588	13.254	13.207	13.2057	13.2088	0.970631	-0.0430056	-6.67317	0.00262089	0.0119904	Rho GTPase-activating protein 17
Q9CRT8	0	31	88	25	301.3	13.624	13.5808	13.6094	13.5132	13.5134	13.533	0.942897	-0.0848274	-5.93675	0.00403618	0.0158622	Exportin-T
P70698	0	58	107	25	396.95	13.761	13.7416	13.7642	13.8286	13.8023	13.8205	1.04357	0.0615206	5.84728	0.00426645	0.0163901	CTP synthase 1
Q9WU56	0	62	49	25	166.85	13.2186	13.2143	13.2222	13.1516	13.1399	13.1259	0.946558	-0.0792379	-10.2046	0.000519586	0.00468736	tRNA pseudouridine synthase A
Q3U5Q7	0	70	159	25	657.93	14.0003	13.9209	13.9145	14.5139	14.5077	14.4928	1.47387	0.559608	19.7799	3.85e-05	0.00148186	UMP-CMP kinase 2, mitochondrial
Q8CIH9	0	58	80	25	324.82	13.7129	13.6517	13.7045	13.6326	13.6185	13.6194	0.955141	-0.0662142	-3.36557	0.028159	0.0618066	Amidophosphoribosyltransferase
Q8BLN5	0	40	64	25	226.67	13.1993	13.2043	13.2033	13.1303	13.1289	13.1291	0.950746	-0.072868	-46.1151	1.32e-06	0.000659362	Lanosterol synthase
Q8R0X7	0	44	156	25	523.98	14.8213	14.8072	14.8251	14.8517	14.8336	14.8233	1.01275	0.0182813	1.84093	0.139448	0.21416	Sphingosine-1-phosphate lyase 1
Q80ZI6	0	47	37	25	126.42	12.3425	12.3008	12.3236	12.3754	12.333	12.3457	1.02036	0.0290756	1.67031	0.17018	0.250435	E3 ubiquitin-protein ligase LRSAM1
P42227	0	40	64	25	223.03	12.8894	12.9018	12.8539	13.0869	13.081	13.1077	1.15684	0.210186	12.7533	0.000217807	0.00306377	Signal transducer and activator of transcription 3
O35643	0	53	260	25	924.65	15.427	15.4017	15.4275	15.4657	15.4599	15.4584	1.02994	0.0425584	4.84066	0.00839607	0.0257494	AP-1 complex subunit beta-1
Q61074	0	57	92	25	384.09	13.8295	13.7747	13.8281	13.7905	13.7815	13.7661	0.978474	-0.0313953	-1.61919	0.180719	0.262861	Protein phosphatase 1G
Q9JJ11	0	43	77	25	288.75	13.3744	13.3601	13.3617	13.6639	13.6445	13.611	1.20951	0.274428	17.0582	6.93e-05	0.00183549	Transforming acidic coiled-coil-containing protein 3
P47738	0	61	224	25	912.63	15.4808	15.454	15.4845	15.4403	15.4382	15.4378	0.976476	-0.0343431	-3.56281	0.0235266	0.0542335	Aldehyde dehydrogenase, mitochondrial
Q9Z0F8	0	35	48	25	160.03	12.9431	12.9399	12.9285	13.0267	12.9988	12.9701	1.04345	0.0613645	3.62218	0.0223141	0.0523553	Disintegrin and metalloproteinase domain-containing protein 17
Q9QXX4	0	58	148	25	588.77	14.1941	14.154	14.1844	14.1485	14.1418	14.1413	0.976951	-0.0336425	-2.73242	0.0523121	0.0992471	Calcium-binding mitochondrial carrier protein Aralar2
P58501	0	31	53	25	174.31	12.8769	12.8539	12.8473	12.839	12.8384	12.8449	0.987181	-0.0186141	-2.02503	0.11285	0.180636	PAX3- and PAX7-binding protein 1
F8VPU2	0	32	42	25	148.91	12.3288	12.334	12.3291	12.3093	12.3087	12.3065	0.984567	-0.022439	-11.7847	0.000296696	0.00358761	FERM, ARHGEF and pleckstrin domain-containing protein 1
Q7TSY8	0	25	29	25	86.93	11.8119	11.7924	11.7952	12.0794	12.0713	12.038	1.20005	0.26309	18.7183	4.8e-05	0.00159526	Shugoshin 2
O88351	0	40	47	25	156.63	12.8661	12.8775	12.8507	12.9851	12.9754	12.9925	1.08641	0.119567	12.9787	0.000203346	0.00297389	Inhibitor of nuclear factor kappa-B kinase subunit beta
Q6NZQ2	0	38	74	25	250.44	13.4052	13.4044	13.3927	13.3381	13.3482	13.3566	0.963863	-0.0531	-7.90457	0.00138569	0.00813877	Probable ATP-dependent RNA helicase DDX31
Q99LI8	0	37	71	25	236.15	13.7133	13.6848	13.6922	13.7406	13.7317	13.7177	1.02332	0.033254	3.07201	0.0372201	0.0764884	Hepatocyte growth factor-regulated tyrosine kinase substrate
Q8BU03	0	34	76	25	288.63	13.5276	13.471	13.5076	13.4936	13.4953	13.4905	0.993841	-0.0089124	-0.536655	0.619963	0.694722	Periodic tryptophan protein 2 homolog
Q6ZPR5	0	35	70	25	275.67	13.1867	13.1463	13.1626	13.1658	13.1557	13.1683	0.998662	-0.00193151	-0.156307	0.883363	0.910932	Sphingomyelin phosphodiesterase 4
P24063	0	26	38	25	137.36	12.3845	12.3796	12.3972	12.5645	12.5553	12.5642	1.12837	0.174245	28.7256	8.74e-06	0.000860459	Integrin alpha-L
O88342	0	52	252	25	1063.83	15.1655	15.1387	15.1576	15.4578	15.4552	15.4431	1.2295	0.298074	32.6014	5.28e-06	0.000858301	WD repeat-containing protein 1
P48036	0	84	306	25	1163.42	15.6781	15.6894	15.6534	15.7158	15.6993	15.7188	1.02645	0.0376692	3.07951	0.0369491	0.0761114	Annexin A5
Q02819	0	64	62	25	229.79	13.2132	13.1786	12.9929	13.1435	12.9986	13.0632	0.959394	-0.059804	-0.74567	0.497301	0.584217	Nucleobindin-1
Q8BY02	0	39	47	25	144.85	12.8575	12.8105	12.8269	12.7603	12.7962	12.774	0.962714	-0.054821	-3.16802	0.0339222	0.0712615	NF-kappa-B-repressing factor
Q921G7	0	50	72	25	268.87	13.3896	13.3046	13.3477	13.3957	13.3807	13.3768	1.02604	0.0370817	1.47058	0.21536	0.302556	Electron transfer flavoprotein-ubiquinone oxidoreductase, mitochondrial
A6H611	0	38	39	25	130.59	12.8492	12.842	12.8481	12.6202	12.6102	12.6472	0.858228	-0.220567	-19.5263	4.06e-05	0.00152664	Mitochondrial intermediate peptidase
Q60953	0	33	45	25	179.25	12.2458	12.1821	12.1653	12.4309	12.4312	12.4031	1.16795	0.223973	8.54139	0.00103123	0.00679984	Protein PML
Q62418	0	61	106	25	384.1	13.7855	13.7418	13.7371	13.6587	13.6599	13.6607	0.936269	-0.0950057	-6.16025	0.00352427	0.0144887	Drebrin-like protein
Q9R0H0	0	48	45	25	167.7	12.4316	12.445	12.4181	12.4734	12.4362	12.461	1.01769	0.0252927	1.88513	0.132493	0.205603	Peroxisomal acyl-coenzyme A oxidase 1
Q6DFV5	0	16	30	25	99.46	11.8485	11.8668	11.8392	11.7961	11.8277	11.8445	0.980308	-0.0286926	-1.75425	0.154249	0.232139	Probable helicase with zinc finger domain
P23475	0	50	46	25	167.31	13.0274	12.9837	13.0024	12.9625	12.9334	12.9385	0.959456	-0.0597108	-3.85032	0.0182976	0.0451479	X-ray repair cross-complementing protein 6
Q9QYY8	0	52	44	25	153.48	12.7533	12.7236	12.7775	12.7119	12.6923	12.7044	0.966882	-0.0485888	-2.9268	0.0429508	0.0851276	Spastin
Q8VHK9	0	32	53	25	196.26	12.3389	12.3199	12.3114	12.3089	12.3485	12.3533	1.00939	0.013478	0.829879	0.453264	0.544472	ATP-dependent DNA/RNA helicase DHX36
P54071	0	60	252	25	888.47	15.4941	15.4474	15.4842	15.4917	15.483	15.476	1.00578	0.00832017	0.557306	0.607031	0.684145	Isocitrate dehydrogenase [NADP], mitochondrial
Q91XI1	0	44	50	25	174.75	12.9832	12.9549	12.9767	12.9349	12.922	12.9264	0.970099	-0.0437962	-4.67213	0.00950321	0.0279492	tRNA-dihydrouridine(47) synthase [NAD(P)(+)]-like
Q7TMC8	0	30	37	25	126.69	12.111	12.0637	12.1119	12.0264	12.0339	12.0564	0.961498	-0.0566441	-3.0953	0.0363866	0.075199	L-fucose kinase
Q8VE11	0	47	34	25	119.8	12.1432	12.149	12.1434	12.1755	12.1977	12.2056	1.03366	0.0477584	5.19351	0.00654526	0.0217516	Myotubularin-related protein 6
P05201	0	74	204	25	709.13	15.2766	15.2298	15.2718	15.2892	15.2713	15.2804	1.01459	0.0208975	1.32832	0.254793	0.344864	Aspartate aminotransferase, cytoplasmic
Q3UYV9	0	38	81	25	286.44	13.3664	13.3281	13.3454	13.3544	13.3427	13.3686	1.006	0.0086298	0.645325	0.553868	0.635555	Nuclear cap-binding protein subunit 1
P97820	0	33	56	25	171.85	12.7425	12.7252	12.7176	12.6253	12.6063	12.6156	0.924881	-0.112661	-12.2885	0.000251893	0.00331549	Mitogen-activated protein kinase kinase kinase kinase 4
Q64378	0	52	91	25	310.73	13.9545	13.9125	13.9257	13.9165	13.9134	13.9169	0.98944	-0.0153154	-1.23091	0.285786	0.379269	Peptidyl-prolyl cis-trans isomerase FKBP5
Q6P9R1	0	51	51	25	188.72	12.6659	12.7759	12.6927	12.6796	12.6889	12.6873	0.981994	-0.0262146	-0.788897	0.4743	0.564422	ATP-dependent RNA helicase DDX51
P28740	0	46	70	25	250.03	13.3904	13.3487	13.3804	13.377	13.377	13.3865	1.00487	0.00700633	0.540883	0.617302	0.693143	Kinesin-like protein KIF2A
Q8BKS9	0	49	105	25	408.55	13.7708	13.7434	13.7904	13.6685	13.6775	13.6873	0.939256	-0.0904099	-6.15412	0.00353721	0.014527	Pumilio homolog 3
E9PZM7	0	21	62	25	209.46	13.1269	13.1895	13.2237	13.105	13.1297	13.0927	0.952038	-0.0709092	-2.3347	0.0798397	0.138124	SR-related CTD-associated factor 11
Q68FD7	0	32	44	25	143.95	12.4381	12.4607	12.4047	12.4753	12.4634	12.474	1.02555	0.036397	2.18063	0.0946775	0.157287	Folliculin-interacting protein 1
Q8K0C9	0	65	93	25	319.5	14.0744	14.0896	14.0757	14.0889	14.0877	14.0923	1.00678	0.00974909	1.92865	0.126011	0.19722	GDP-mannose 4,6 dehydratase
Q9WVL3	0	29	54	25	194.64	12.6596	12.6544	12.6685	12.9468	12.9391	12.9359	1.21399	0.279759	53.3371	7.4e-07	0.000539863	Solute carrier family 12 member 7
Q8VHR5	0	51	82	24	264.47	13.1282	13.1224	13.1294	13.1926	13.1654	13.1319	1.02572	0.0366421	2.07273	0.106899	0.173113	Transcriptional repressor p66-beta
Q6PIP5	0	57	81	24	306.3	13.4908	13.4642	13.481	13.5315	13.5315	13.5633	1.04496	0.0634429	4.82928	0.00846571	0.0258642	NudC domain-containing protein 1
Q9WVJ2	0	71	178	24	546.02	15.0675	15.0662	15.0915	15.1881	15.1678	15.1796	1.07435	0.103464	10.2333	0.00051396	0.00466808	26S proteasome non-ATPase regulatory subunit 13
Q9JJG9	0	43	43	24	157.49	12.5709	12.5782	12.5656	12.3505	12.3384	12.3499	0.855424	-0.225288	-41.8716	1.94e-06	0.000693804	Nitric oxide-associated protein 1
Q80UZ2	0	36	55	24	173.88	13.5748	13.5262	13.5667	13.4089	13.4096	13.4159	0.904718	-0.14446	-9.51367	0.000681442	0.00546443	Protein SDA1 homolog
P33610	0	52	54	24	177.38	13.3021	13.2847	13.3011	13.2937	13.2609	13.2741	0.986443	-0.0196924	-1.77548	0.150475	0.227311	DNA primase large subunit
Q921L5	0	43	50	24	190.95	12.346	12.3408	12.3307	12.4319	12.4225	12.4237	1.06204	0.0868371	16.1809	8.53e-05	0.00196334	Conserved oligomeric Golgi complex subunit 2
O88845	0	45	44	24	151.21	12.5095	12.6705	12.4912	12.5192	12.5135	12.5488	0.979485	-0.029904	-0.515625	0.633306	0.705902	A-kinase anchor protein 10, mitochondrial
Q8K212	0	31	39	24	134.13	12.6999	12.6791	12.6738	12.8031	12.7895	12.7741	1.07522	0.104628	9.04167	0.000828984	0.0060245	Phosphofurin acidic cluster sorting protein 1
P12382	0	48	179	24	650.38	14.3638	14.3476	14.338	14.399	14.3906	14.4102	1.03536	0.0501264	5.30934	0.00604888	0.0207191	ATP-dependent 6-phosphofructokinase, liver type
Q8BTS4	0	58	74	24	267.66	13.4078	13.3812	13.3957	13.3756	13.3539	13.3681	0.980086	-0.02902	-2.91639	0.0433996	0.0856577	Nuclear pore complex protein Nup54
E9Q4N7	0	14	34	24	117.72	12.1587	12.118	12.1389	12.1993	12.2109	12.1963	1.04508	0.0636113	5.06187	0.00717112	0.0230955	AT-rich interactive domain-containing protein 1B
Q0P5W1	0	20	30	24	94.97	12.2164	12.1918	12.2407	12.176	12.2438	12.2318	1.00064	0.00091807	0.0364563	0.972665	0.981467	Vacuolar protein sorting-associated protein 8 homolog
Q3UH93	0	18	34	24	119.85	11.7734	11.7658	11.7763	11.765	11.7507	11.7766	0.994639	-0.00775464	-0.953595	0.394289	0.488465	Plexin-D1
Q923J1	0	15	26	24	78.19	11.7487	11.9133	11.9297	11.6994	11.8583	11.752	0.936912	-0.0940151	-1.26435	0.274758	0.367182	Transient receptor potential cation channel subfamily M member 7
B9EKI3	0	25	35	24	111.76	12.3728	12.3749	12.376	12.3311	12.319	12.3223	0.965639	-0.0504436	-13.465	0.000176006	0.00277178	TATA element modulatory factor
P13808	0	25	56	24	196.12	12.4382	12.4643	12.4175	12.453	12.4836	12.5135	1.03051	0.0433633	1.96059	0.121473	0.191649	Anion exchange protein 2
Q3ULW8	0	54	90	24	355.02	13.6587	13.6265	13.64	13.8169	13.8208	13.8012	1.12602	0.171238	15.428	0.000103002	0.00217061	Protein mono-ADP-ribosyltransferase PARP3
Q9JLJ2	0	61	126	24	481.98	14.3599	14.3379	14.3495	14.3998	14.3743	14.3741	1.02359	0.0336316	3.16295	0.0340875	0.0715526	4-trimethylaminobutyraldehyde dehydrogenase
Q9CWK8	0	55	205	24	710.48	15.1281	15.1204	15.1296	15.0659	15.0666	15.0672	0.959635	-0.0594428	-20.7851	3.17e-05	0.00134961	Sorting nexin-2
E9PYK3	0	15	34	24	104.8	11.3972	11.4285	11.4501	11.5849	11.5668	11.6056	1.11767	0.160489	8.44254	0.00107818	0.00700381	Protein mono-ADP-ribosyltransferase PARP4
Q91YT0	0	64	76	24	311.17	13.5416	13.4735	13.5497	13.4326	13.4247	13.4267	0.937177	-0.0936069	-3.85337	0.01825	0.0450722	NADH dehydrogenase [ubiquinone] flavoprotein 1, mitochondrial
O08550	0	13	31	24	85.7	11.3936	11.4419	11.4108	11.4565	11.4299	11.4474	1.02046	0.0292184	1.80827	0.144839	0.220708	Histone-lysine N-methyltransferase 2B
Q61043	0	13	28	24	84.73	11.4334	11.4566	11.4465	11.44	11.3796	11.3615	0.964728	-0.0518052	-2.09957	0.103704	0.169201	Ninein
Q9QUN7	0	35	59	24	238.46	12.8576	12.8935	12.8573	13.1463	13.148	13.1819	1.222	0.289249	17.3054	6.54e-05	0.00179741	Toll-like receptor 2
Q9Z0N1	0	58	165	24	570.42	14.8377	14.8254	14.8439	14.8999	14.8817	14.8643	1.03261	0.0462968	3.97877	0.016418	0.0416624	Eukaryotic translation initiation factor 2 subunit 3, X-linked
Q8CFI0	0	28	48	24	151.43	12.5667	12.5228	12.5617	12.5771	12.6183	12.5966	1.03304	0.0468893	2.56554	0.062272	0.113477	E3 ubiquitin-protein ligase NEDD4-like
Q9DBG3	0	51	259	24	934.45	14.1041	14.0797	14.1372	14.2517	14.2453	14.2444	1.10201	0.140131	8.33601	0.00113178	0.00716079	AP-2 complex subunit beta
O09159	0	28	40	24	137.98	12.4904	12.4243	12.4408	12.5574	12.5305	12.5319	1.06298	0.0881077	4.059	0.0153614	0.0397091	Lysosomal alpha-mannosidase
P05202	0	67	325	24	1165.45	15.9478	15.9542	15.9433	15.9264	15.93	15.935	0.987642	-0.0179399	-4.48038	0.0109867	0.0310387	Aspartate aminotransferase, mitochondrial
P50431	0	57	174	24	585.49	14.7556	14.7196	14.7647	14.8108	14.8037	14.7932	1.03954	0.0559425	3.81301	0.0188912	0.0462572	Serine hydroxymethyltransferase, cytosolic
Q9JLI6	0	66	118	24	518.47	14.0986	14.0589	14.0818	14.0997	14.081	14.0975	1.00905	0.0130037	1.00675	0.371011	0.465445	Selenocysteine lyase
P12265	0	39	112	24	375.31	14.2305	14.1837	14.2175	14.1592	14.1552	14.1578	0.963817	-0.0531693	-3.80306	0.0190534	0.0465125	Beta-glucuronidase
B2RT41	0	15	30	24	98.82	12.0774	12.0928	12.0594	12.0422	12.0163	12.0535	0.973193	-0.0392017	-2.67837	0.0553224	0.10366	Zinc finger, C3H1-type-containing
P59325	0	52	117	24	375.85	14.6224	14.6212	14.6315	14.5404	14.5273	14.5311	0.93817	-0.0920792	-18.2317	5.32e-05	0.00167786	Eukaryotic translation initiation factor 5
P54310	0	43	30	24	101.52	11.812	11.753	11.7395	11.8684	11.9082	11.945	1.10117	0.139033	4.43354	0.0113908	0.0317889	Hormone-sensitive lipase
Q8K394	0	25	37	24	121.18	12.0955	12.0987	12.0933	12.1368	12.1378	12.1639	1.03552	0.0503508	5.58963	0.00502576	0.018267	Inactive phospholipase C-like protein 2
Q80VL1	0	49	84	24	304.8	13.2536	13.2099	13.2507	13.2921	13.2845	13.2902	1.03588	0.0508525	3.55505	0.0236909	0.0544952	Tudor and KH domain-containing protein
Q8K2V6	0	30	60	24	237.66	12.9153	12.9087	12.8961	12.8801	12.8964	12.8878	0.987191	-0.0185992	-2.53322	0.0644435	0.116588	Importin-11
P46062	0	31	45	24	164.57	12.5313	12.4805	12.4922	12.4994	12.5037	12.5067	1.00134	0.0019261	0.124302	0.907072	0.930836	Signal-induced proliferation-associated protein 1
Q8CJG0	0	46	94	24	316.69	13.481	13.4653	13.4659	13.3473	13.3544	13.3692	0.92418	-0.113755	-13.7794	0.000160745	0.0026516	Protein argonaute-2
Q5SXJ3	0	24	27	24	76.36	12.0628	12.1039	12.0782	12.0896	12.0997	12.08	1.00567	0.00815328	0.613842	0.572512	0.652662	Fanconi anemia group J protein homolog
Q8CE96	0	55	73	24	271.66	13.5533	13.5783	13.5625	13.6144	13.6116	13.6088	1.03303	0.0468756	6.25089	0.00333959	0.0139581	tRNA (adenine(58)-N(1))-methyltransferase non-catalytic subunit TRM6
Q9WTR1	0	40	99	24	389.36	13.5496	13.5217	13.5359	13.6493	13.6463	13.6417	1.07923	0.110009	13.2129	0.000189566	0.00286634	Transient receptor potential cation channel subfamily V member 2
P80317	0	69	344	24	1334.74	15.8326	15.8249	15.8342	15.7976	15.7873	15.799	0.975386	-0.0359545	-7.70057	0.00153019	0.0086308	T-complex protein 1 subunit zeta
Q8BG05	0	65	356	24	1266.02	16.0777	16.1497	16.0857	16.0486	16.0328	16.0567	0.96041	-0.0582778	-2.44326	0.0709589	0.125768	Heterogeneous nuclear ribonucleoprotein A3
A0A338P6K9	0	17	31	24	104.06	11.6119	11.6638	11.6144	11.5707	11.5798	11.5906	0.966153	-0.0496766	-2.78547	0.0495409	0.0949317	Glutamine and serine-rich 1
Q9D906	0	45	77	24	274.82	13.4782	13.448	13.4915	13.4041	13.4075	13.4181	0.957472	-0.0626977	-4.62656	0.00983256	0.0287059	Ubiquitin-like modifier-activating enzyme ATG7
O88700	0	23	39	24	120.17	12.1535	12.1099	12.1454	12.1811	12.1882	12.1935	1.03621	0.0513217	3.70802	0.0206898	0.0495136	Bloom syndrome protein homolog
Q3U186	0	50	41	24	119.39	12.3279	12.3067	12.3121	12.2137	12.2201	12.2176	0.934013	-0.0984859	-14.8481	0.000119797	0.0023066	Probable arginine--tRNA ligase, mitochondrial
Q8BYC6	0	37	62	24	199.13	12.9395	12.8682	12.8976	12.9594	12.962	12.9562	1.04061	0.0574328	2.76795	0.050437	0.0963499	Serine/threonine-protein kinase TAO3
Q6PHQ9	0	54	251	24	919	14.7515	14.7415	14.7594	14.6561	14.6424	14.6339	0.92875	-0.106638	-12.8542	0.00021118	0.00304168	Polyadenylate-binding protein
Q80X41	0	60	98	24	399.31	14.2398	14.211	14.2178	14.2268	14.2191	14.1886	0.992144	-0.011378	-0.78376	0.47699	0.566867	Serine/threonine-protein kinase VRK1
P70248	0	29	87	24	274.53	13.6105	13.5897	13.6185	13.4788	13.4766	13.4732	0.913812	-0.130031	-14.9171	0.000117629	0.0023018	Unconventional myosin-If
P50580	0	70	462	24	1575.61	16.3611	16.348	16.363	16.3678	16.357	16.3486	1.00029	0.000421524	0.0578241	0.956662	0.969951	Proliferation-associated protein 2G4
E9PW37	0	26	42	24	132.05	11.9958	11.9534	11.9817	11.9516	11.9437	11.9345	0.976935	-0.0336657	-2.50985	0.066068	0.119017	RAS protein activator-like 2
Q7TSI1	0	32	46	24	170.9	12.5029	12.5188	12.5035	12.3713	12.3618	12.3942	0.912176	-0.132616	-12.1296	0.000265058	0.0034325	Pleckstrin homology domain-containing family M member 1
Q8BKF1	0	25	32	24	117.13	12.0076	11.9578	11.999	12.0268	12.0189	12.0303	1.02612	0.0371965	2.36296	0.0774123	0.134825	DNA-directed RNA polymerase, mitochondrial
Q8K4R9	0	31	48	24	141.88	13.0286	13.0337	13.0228	13.1009	13.1159	13.1174	1.05928	0.0830777	13.4988	0.00017428	0.0027654	Disks large-associated protein 5
O35601	0	37	48	24	169.45	13.1243	13.0674	13.0937	13.103	13.0992	13.0709	0.997174	-0.00408268	-0.211344	0.84295	0.880224	FYN-binding protein 1
P52293	0	61	122	24	500.27	13.826	13.7897	13.8093	13.7783	13.7822	13.777	0.97999	-0.0291611	-2.75199	0.0512694	0.0977076	Importin subunit alpha-1
P97499	0	10	30	24	101.01	11.9593	11.9417	11.9572	11.9449	11.9629	11.9831	1.00756	0.010862	0.878658	0.429201	0.521182	Telomerase protein component 1
Q9R0E1	0	41	102	24	350.56	13.7316	13.6963	13.7126	13.7499	13.7574	13.7606	1.02986	0.0424509	3.96888	0.0165542	0.0419418	Multifunctional procollagen lysine hydroxylase and glycosyltransferase LH3
P82343	0	47	99	24	301.67	14.0018	13.9751	13.9737	14.035	14.0338	14.0282	1.03441	0.0488027	5.19236	0.00655043	0.0217598	N-acylglucosamine 2-epimerase
Q62376	0	54	110	24	390.57	14.4699	14.4473	14.4595	14.4271	14.3922	14.3806	0.959966	-0.0589453	-3.82388	0.018716	0.0459404	U1 small nuclear ribonucleoprotein 70 kDa
Q8K3A9	0	54	39	24	152.93	12.372	12.3276	12.3646	12.2916	12.2967	12.2916	0.958321	-0.0614189	-4.44512	0.0112892	0.0315959	7SK snRNA methylphosphate capping enzyme
O35857	0	51	138	24	497.15	14.7265	14.7225	14.7185	14.6882	14.6918	14.6813	0.975744	-0.0354258	-9.15994	0.000788567	0.00585158	Mitochondrial import inner membrane translocase subunit TIM44
Q80XQ2	0	44	52	24	180.77	12.493	12.5469	12.4893	12.2718	12.2428	12.2786	0.843627	-0.245322	-11.3532	0.000343201	0.00379865	TBC1 domain family member 5
P52479	0	46	65	24	275.58	13.239	13.2294	13.2383	13.1697	13.1603	13.1695	0.953284	-0.0690215	-15.8363	9.29e-05	0.00204943	Ubiquitin carboxyl-terminal hydrolase 10
O70546	0	23	31	24	101.59	11.928	11.8484	11.8762	11.9106	11.9364	11.9419	1.03201	0.0454515	1.79992	0.146251	0.222312	Lysine-specific demethylase 6A
Q03141	0	42	55	24	165.12	13.0503	13.0339	13.0606	13.0112	13.0047	12.9726	0.964513	-0.0521278	-3.6632	0.0215196	0.0509679	MAP/microtubule affinity-regulating kinase 3
Q9CVB6	0	71	178	24	620.57	15.0615	15.0245	15.0528	15.0538	15.0431	15.0473	1.00122	0.00175444	0.151355	0.887022	0.913884	Actin-related protein 2/3 complex subunit 2
Q8C754	0	37	54	24	191.56	12.8679	12.8566	12.8673	12.8597	12.865	12.8672	0.999986	-1.97e-05	-0.00458096	0.996564	0.997807	Vacuolar protein sorting-associated protein 52 homolog
F8VPQ2	0	27	38	24	125.15	12.4222	12.4169	12.4193	12.3594	12.3549	12.3398	0.953898	-0.0680927	-11.1392	0.000369617	0.00391511	AT-rich interactive domain-containing protein 4A
Q6PCM1	0	23	30	24	88.61	12.033	12.0344	12.0049	12.1907	12.1675	12.1436	1.10433	0.143176	8.60984	0.0010002	0.00668663	Lysine-specific demethylase 3A
Q61753	0	49	574	24	2318.09	16.0698	16.0422	16.0422	16.0624	16.065	16.0651	1.00889	0.0127621	1.37819	0.240214	0.329576	D-3-phosphoglycerate dehydrogenase
Q99KG3	0	34	69	24	246.32	13.3774	13.3471	13.3805	13.2943	13.2867	13.274	0.943873	-0.0833356	-6.83656	0.00239476	0.0113236	RNA-binding protein 10
P62334	0	70	228	24	853.79	14.8974	14.8733	14.8836	14.8968	14.8858	14.8911	1.00448	0.00644716	0.84122	0.447574	0.53909	26S proteasome regulatory subunit 10B
Q8R081	0	62	296	24	1233.7	15.6272	15.6103	15.6261	15.5874	15.5821	15.5588	0.969206	-0.0451244	-4.37214	0.0119481	0.0329661	Heterogeneous nuclear ribonucleoprotein L
Q921F4	0	53	85	24	341.5	13.3098	13.2891	13.294	13.2868	13.2723	13.2711	0.985609	-0.0209122	-2.60251	0.0598896	0.110212	Heterogeneous nuclear ribonucleoprotein L-like
Q9QZK7	0	57	62	24	222.1	13.0974	13.09	13.0981	13.0724	13.0744	13.0856	0.987798	-0.0177123	-3.64208	0.0219242	0.0516367	Docking protein 3
Q8K3X4	0	45	85	24	288.56	13.4412	13.4188	13.4265	13.3313	13.3352	13.3366	0.936586	-0.0945161	-13.9852	0.000151643	0.00258501	Probable E3 ubiquitin-protein ligase IRF2BPL
Q8C156	0	41	71	24	237.97	13.3954	13.3839	13.3689	13.3402	13.3684	13.3914	0.988914	-0.0160831	-0.963105	0.390035	0.484091	Condensin complex subunit 2
Q9DAW6	0	53	64	24	249.84	13.3066	13.2908	13.3137	13.3309	13.3382	13.3116	1.0162	0.0231851	2.2207	0.0905422	0.151957	U4/U6 small nuclear ribonucleoprotein Prp4
Q9Z179	0	44	48	24	177.71	12.7448	12.724	12.7449	12.8832	12.8589	12.8561	1.09291	0.128171	11.5691	0.000318878	0.00364718	SHC SH2 domain-binding protein 1
Q9CYG7	0	70	142	24	504.83	14.5875	14.5695	14.5701	14.6826	14.6793	14.6528	1.0687	0.0958611	8.61611	0.000997423	0.00668399	Mitochondrial import receptor subunit TOM34
Q9WUD1	0	71	88	24	300.22	13.6397	13.644	13.6559	13.5299	13.5225	13.5158	0.917762	-0.123808	-19.5432	4.04e-05	0.00152664	STIP1 homology and U box-containing protein 1
Q91Z40	0	53	75	24	254.59	13.0285	12.9702	12.9853	13.3939	13.4006	13.4201	1.32886	0.410194	21.4129	2.81e-05	0.00126883	Gbp6 protein
E9Q842	0	13	34	24	103.94	11.8442	11.7977	11.818	11.5855	11.5622	11.5615	0.840766	-0.250224	-16.0403	8.83e-05	0.00198255	Neuron navigator 2
Q80XL6	0	37	34	24	111.52	12.2328	12.2144	12.2543	12.3196	12.3001	12.282	1.04733	0.0667102	4.2069	0.0136201	0.0363791	Acyl-CoA dehydrogenase family member 11
P70441	0	75	67	24	227.83	13.4147	13.3791	13.3926	13.6192	13.5976	13.5752	1.15017	0.20185	12.3182	0.000249525	0.00329512	Na(+)/H(+) exchange regulatory cofactor NHE-RF1
P20060	0	47	110	24	353.77	14.461	14.4081	14.4451	14.3265	14.3262	14.3238	0.924919	-0.112601	-7.1744	0.00199872	0.0100866	Beta-hexosaminidase subunit beta
Q9EP89	0	44	82	24	307.2	13.4103	13.3832	13.4291	13.5704	13.5721	13.5808	1.12267	0.16693	12.1711	0.000261539	0.00339789	Serine beta-lactamase-like protein LACTB, mitochondrial
Q6Y685	0	37	47	24	168.22	13.0894	13.0474	13.0751	13.0235	13.0252	13.0308	0.969865	-0.0441446	-3.52122	0.0244232	0.0556613	Transforming acidic coiled-coil-containing protein 1
Q8CI95	0	38	47	24	158.42	12.7999	12.7816	12.7576	12.8264	12.8068	12.8222	1.02725	0.0387939	2.84974	0.0464082	0.0903738	Oxysterol-binding protein-related protein 11
Q8R080	0	42	31	24	110.22	11.9221	11.9958	11.9789	12.2197	12.1904	12.174	1.17214	0.229142	8.8175	0.000912889	0.0063958	G2 and S phase-expressed protein 1
Q9DBR0	0	49	92	24	362.92	13.6106	13.5546	13.6056	13.6269	13.6246	13.5937	1.01733	0.0247917	1.18835	0.30043	0.394594	A-kinase anchor protein 8
Q9QXN3	0	52	38	24	129.02	12.536	12.5378	12.5167	12.5515	12.5699	12.5561	1.02032	0.0290254	3.32478	0.0292478	0.0637481	Activating signal cointegrator 1
Q8JZR0	0	48	73	24	240.26	13.3232	13.2918	13.2969	13.3009	13.3059	13.3326	1.00638	0.00916958	0.662256	0.544016	0.627392	Long-chain-fatty-acid--CoA ligase 5
P84091	0	57	115	24	374.05	14.1174	14.082	14.1101	14.1372	14.1405	14.1207	1.02077	0.0296561	2.39126	0.0750648	0.131593	AP-2 complex subunit mu
Q9D7N3	0	67	77	24	279.72	13.5308	13.488	13.5491	13.4518	13.4498	13.458	0.953	-0.0694516	-3.79699	0.0191533	0.0466854	28S ribosomal protein S9, mitochondrial
Q9JM13	0	57	42	24	151.6	12.6629	12.6873	12.6558	12.7502	12.7454	12.7357	1.05342	0.0750821	7.18249	0.00199028	0.0100562	Rab5 GDP/GTP exchange factor
Q6PAL0	0	39	31	24	102.46	11.7145	11.7065	11.7309	11.6775	11.7172	11.687	0.98391	-0.0234022	-1.67298	0.169646	0.249879	BEN domain-containing protein 3
O88665	0	47	44	24	156.87	12.3346	12.3004	12.3155	12.3742	12.3473	12.3455	1.02727	0.0388136	2.85886	0.0459826	0.0896755	Bromodomain-containing protein 7
Q8BY35	0	45	45	24	155.52	12.9234	12.9377	12.9278	12.8787	12.8901	12.8955	0.971624	-0.0415303	-6.36902	0.00311642	0.0134165	FYVE, RhoGEF and PH domain-containing protein 2
Q9D0K2	0	63	253	23	956.95	15.204	15.1464	15.1784	15.1273	15.1266	15.1231	0.965551	-0.0505756	-3.02694	0.0388971	0.0790844	Succinyl-CoA:3-ketoacid coenzyme A transferase 1, mitochondrial
Q8K4Q0	0	20	29	23	97.28	12.1288	12.1217	12.1263	12.1046	12.1063	12.1102	0.987215	-0.0185639	-7.04396	0.00214128	0.0105088	Regulatory-associated protein of mTOR
Q91WJ8	0	52	196	23	625.4	14.5786	14.5651	14.5775	14.6553	14.6419	14.6418	1.0516	0.0725832	11.6263	0.000312799	0.003629	Far upstream element-binding protein 1
Q9CX34	0	72	116	23	454.54	14.0182	14.0024	14.008	14.1436	14.111	14.1167	1.0824	0.114237	10.3162	0.000498134	0.00458661	Protein SGT1 homolog
Q6P1G0	0	26	43	23	167.69	12.2087	12.1421	12.1597	12.16	12.1425	12.1515	0.987016	-0.0188548	-0.917465	0.410812	0.504202	HEAT repeat-containing protein 6
Q9WUN2	0	33	34	23	101.03	12.4013	12.3716	12.3995	12.4355	12.4576	12.4444	1.03885	0.0549838	4.75676	0.00892643	0.0267926	Serine/threonine-protein kinase TBK1
Q61107	0	40	68	23	227.94	12.9746	12.9369	12.9254	13.4228	13.4025	13.4063	1.38027	0.464953	28.842	8.6e-06	0.000860459	Guanylate-binding protein 4
E9PWW6	0	28	36	23	125.62	12.4791	12.4344	12.4652	12.5023	12.5159	12.5277	1.03938	0.0557261	3.68589	0.0210946	0.0501684	Zinc finger CCCH type-containing 7 A
Q76MZ3	0	64	314	23	1132.01	15.4585	15.4138	15.4477	15.6446	15.642	15.664	1.15686	0.210212	13.8743	0.000156463	0.00261173	Serine/threonine-protein phosphatase 2A 65 kDa regulatory subunit A alpha isoform
P35922	0	53	106	23	366.13	13.5972	13.5584	13.581	13.3942	13.386	13.3944	0.878228	-0.187333	-16.1864	8.52e-05	0.00196334	Synaptic functional regulator FMR1
Q8BKT7	0	39	50	23	164.64	12.6974	12.661	12.6969	12.5866	12.6275	12.5987	0.945515	-0.0808283	-4.72763	0.00912002	0.0272211	THO complex subunit 5 homolog
Q99K85	0	68	254	23	979.07	15.3147	15.2695	15.3084	15.2965	15.298	15.2927	0.998749	-0.00180531	-0.127034	0.905043	0.929232	Phosphoserine aminotransferase
Q8K1C9	0	38	42	23	145.14	12.4863	12.572	12.491	12.4089	12.4215	12.4304	0.935521	-0.0961583	-3.37434	0.0279313	0.0614245	Leucine-rich repeat-containing protein 41
Q99KE1	0	63	137	23	570.23	14.2702	14.269	14.2596	14.1088	14.0817	14.136	0.896637	-0.157404	-9.82236	0.000602363	0.00508556	NAD-dependent malic enzyme, mitochondrial
Q3UM29	0	39	40	23	154.6	12.389	12.3471	12.3705	12.4459	12.4193	12.4478	1.04884	0.0687898	4.51695	0.0106832	0.0305685	Conserved oligomeric Golgi complex subunit 7
Q920Q4	0	32	51	23	178.7	12.9779	12.964	12.9826	13.0145	13.0103	13.0164	1.02732	0.0388861	6.63863	0.00267202	0.0121826	Vacuolar protein sorting-associated protein 16 homolog
P28650	0	66	133	23	517.53	14.2848	14.2824	14.2742	14.1264	14.1272	14.1444	0.90262	-0.147809	-22.164	2.45e-05	0.00118643	Adenylosuccinate synthetase isozyme 1
Q810V0	0	36	63	23	258.72	13.6431	13.6533	13.6441	13.6387	13.6186	13.6243	0.986493	-0.0196199	-2.87998	0.0450141	0.0881509	U3 small nucleolar ribonucleoprotein protein MPP10
O08648	0	20	30	23	103.26	11.8418	11.775	11.7996	11.7857	11.7722	11.8059	0.98792	-0.0175346	-0.802968	0.466993	0.557131	Mitogen-activated protein kinase kinase kinase 4
Q80YR4	0	36	36	23	127.45	11.9819	11.9706	12.0071	11.933	11.9516	11.9565	0.972998	-0.0394907	-3.05338	0.0379027	0.0776474	E3 ubiquitin-protein ligase ZNF598
Q8K4Q8	0	31	56	23	197.68	13.4105	13.3859	13.4206	13.5403	13.5401	13.5346	1.09633	0.132682	12.6817	0.000222666	0.00308987	Collectin-12
Q8BWY3	0	65	184	23	739.72	14.6499	14.6265	14.6571	14.9313	14.9291	14.9372	1.22098	0.288034	30.1448	7.21e-06	0.000860459	Eukaryotic peptide chain release factor subunit 1
Q91YI4	0	65	92	23	360.81	13.7943	13.7569	13.8131	13.8252	13.8111	13.8232	1.02222	0.0317049	1.8542	0.13732	0.2115	Beta-arrestin-2
Q60855	0	39	55	23	202.52	13.2038	13.2057	13.1996	13.3966	13.3808	13.3797	1.13497	0.182652	31.8175	5.82e-06	0.000858301	Receptor-interacting serine/threonine-protein kinase 1
P47911	0	59	220	23	689.78	15.6307	15.6511	15.6451	15.5135	15.5032	15.4899	0.907452	-0.140106	-15.3446	0.000105227	0.00218649	60S ribosomal protein L6
Q64516	0	52	72	23	260.76	13.4996	13.4459	13.5008	13.6141	13.6124	13.6116	1.09476	0.13062	7.20973	0.00196215	0.00998989	Glycerol kinase
Q9CY58	0	62	174	23	641.75	14.9606	14.972	14.9668	14.8848	14.8697	14.8461	0.933297	-0.0995925	-8.48014	0.00106002	0.00691381	Plasminogen activator inhibitor 1 RNA-binding protein
P54103	0	41	115	23	389.75	14.1874	14.2187	14.2058	14.1838	14.1664	14.1794	0.981175	-0.0274172	-2.61538	0.0590853	0.108997	DnaJ homolog subfamily C member 2
Q9CZW4	0	44	74	23	266.33	13.0444	13.0302	13.0246	13.0243	13.036	13.0451	1.00144	0.00207488	0.246888	0.817148	0.861125	Long-chain-fatty-acid--CoA ligase 3
P17563	0	64	80	23	320.82	13.3919	13.3067	13.3216	13.3163	13.3035	13.3354	0.985085	-0.0216802	-0.778029	0.480005	0.569186	Methanethiol oxidase
Q9D8U8	0	65	184	23	701.24	15.1952	15.1638	15.1905	15.0939	15.0692	15.0747	0.930523	-0.103886	-8.42385	0.00108735	0.00705198	Sorting nexin-5
Q60865	0	36	239	23	853.71	15.5511	15.5385	15.5623	15.4353	15.4233	15.4185	0.917062	-0.124909	-14.681	0.000125261	0.0023576	Caprin-1
P35821	0	68	108	23	381.12	14.1124	14.1123	14.1215	14.2648	14.2411	14.2398	1.09667	0.133127	15.3386	0.000105389	0.00218649	Tyrosine-protein phosphatase non-receptor type 1
Q9WUK4	0	72	86	23	315.24	13.79	13.826	13.7638	13.7763	13.7756	13.7956	0.992594	-0.0107244	-0.559508	0.605662	0.682794	Replication factor C subunit 2
Q9CW46	0	50	72	23	305.53	12.9597	12.958	12.9593	12.9768	12.9751	12.9776	1.01219	0.0174866	19.0661	4.46e-05	0.00156584	Ribonucleoprotein PTB-binding 1
Q8CJ53	0	45	48	23	162.56	12.6807	12.6306	12.6704	13.022	12.9903	12.9757	1.26172	0.335393	16.3586	8.17e-05	0.0019302	Cdc42-interacting protein 4
P16879	0	30	49	23	172.13	12.4697	12.448	12.4809	12.4767	12.5049	12.4818	1.0151	0.0216217	1.66605	0.171033	0.25137	Tyrosine-protein kinase Fes/Fps
Q8BGQ1	0	54	49	23	169.19	12.7097	12.6857	12.7028	12.7264	12.7308	12.7186	1.01808	0.0258579	3.24545	0.0315111	0.0675214	Spermatogenesis-defective protein 39 homolog
O08539	0	51	83	23	359.32	13.4142	13.3523	13.401	13.5826	13.5613	13.5356	1.12558	0.17067	7.34947	0.00182532	0.00956002	Myc box-dependent-interacting protein 1
P62908	0	84	384	23	1451.17	16.0345	16.1224	16.0581	15.9516	15.9566	15.9699	0.925089	-0.112336	-4.1893	0.0138143	0.0366954	40S ribosomal protein S3
Q5SFM8	0	24	55	23	203.67	12.9496	12.9545	12.9486	12.9848	12.9694	12.9594	1.01417	0.0203005	2.67191	0.0556954	0.104092	RNA-binding protein 27
Q8R3S6	0	33	39	23	134.69	12.3068	12.2648	12.274	12.3575	12.3576	12.3583	1.05407	0.0759713	5.96081	0.00397687	0.0157525	Exocyst complex component 1
Q91WM3	0	53	48	23	179.33	13.2929	13.2756	13.3306	13.3557	13.3562	13.3467	1.03754	0.0531623	3.21738	0.0323611	0.0689379	U3 small nucleolar RNA-interacting protein 2
Q8R2N2	0	41	82	23	286.94	13.6786	13.6476	13.6705	13.6963	13.6853	13.6927	1.01813	0.0259247	2.63798	0.0577023	0.107095	U3 small nucleolar RNA-associated protein 4 homolog
Q9JJF3	0	53	57	23	231.43	12.3951	12.3724	12.3528	12.2834	12.3123	12.322	0.954264	-0.0675399	-4.01305	0.0159561	0.0408059	Ribosomal oxygenase 1
Q8CIE4	0	33	54	23	204.28	12.1743	12.1146	12.1208	12.2604	12.2564	12.2704	1.09116	0.125868	6.4787	0.00292541	0.0129001	Protein mono-ADP-ribosyltransferase PARP10
Q93092	0	51	220	23	643.36	15.5817	15.5481	15.5836	16.183	16.1657	16.1581	1.5134	0.597795	43.6803	1.64e-06	0.000659362	Transaldolase
Q3ULD5	0	57	63	23	237.95	13.4042	13.352	13.3704	13.3031	13.3435	13.3355	0.967187	-0.0481332	-2.44583	0.0707624	0.125503	Methylcrotonoyl-CoA carboxylase beta chain, mitochondrial
Q9CR16	0	72	316	23	1165.83	15.9218	15.9214	15.9156	15.9814	15.9545	15.9451	1.02863	0.0407298	3.68288	0.0211505	0.0502566	Peptidyl-prolyl cis-trans isomerase D
Q8VE88	0	56	61	23	234.46	13.0567	13.0271	13.038	13.0876	13.0681	13.0583	1.02154	0.0307515	2.51894	0.0654304	0.118001	Protein FAM114A2
A2A791	0	17	33	23	108.85	12.1783	12.1621	12.1802	12.1756	12.1648	12.1693	0.997485	-0.00363223	-0.553946	0.609123	0.686407	Zinc finger MYM-type protein 4
Q00651	0	26	51	23	174.79	12.9726	12.99	12.9738	13.0031	12.9871	12.9911	1.01046	0.0150172	2.03375	0.111735	0.179137	Integrin alpha-4
Q91VH2	0	45	68	23	260.8	13.513	13.4783	13.5081	13.4243	13.426	13.4162	0.947588	-0.0776676	-6.90102	0.00231219	0.0110935	Sorting nexin-9
P28741	0	39	63	23	187.21	12.5415	12.4997	12.4952	12.5371	12.5557	12.5832	1.03277	0.0465177	2.33563	0.0797587	0.138043	Kinesin-like protein KIF3A
P35486	0	69	160	23	569.59	14.7208	14.7016	14.701	14.7164	14.7027	14.7037	0.999877	-0.000177066	-0.0225508	0.983089	0.988877	Pyruvate dehydrogenase E1 component subunit alpha, somatic form, mitochondrial
Q8C863	0	45	63	23	229.27	13.1344	13.0805	13.1258	13.2229	13.2049	13.2292	1.07582	0.105436	5.77542	0.00446318	0.0169032	E3 ubiquitin-protein ligase Itchy
Q9Z1E4	0	44	49	23	191.81	12.91	12.8401	12.8776	12.9063	12.8931	12.9069	1.01833	0.0262022	1.26478	0.274619	0.367058	Glycogen [starch] synthase, muscle
Q8BIP0	0	37	42	23	131.25	12.9535	12.9471	12.9373	12.886	12.8805	12.9071	0.962759	-0.054753	-5.849	0.00426188	0.0163874	Aspartate--tRNA ligase, mitochondrial
Q8BU04	0	49	66	23	258.29	13.0338	13.054	13.0461	13.0187	13.0199	12.9957	0.977276	-0.0331624	-3.37323	0.0279601	0.0614385	Putative E3 ubiquitin-protein ligase UBR7
Q8BK72	0	60	71	23	286.24	13.4889	13.4347	13.4623	13.408	13.3942	13.3954	0.957437	-0.0627505	-3.8589	0.0181643	0.0449018	28S ribosomal protein S27, mitochondrial
Q99K43	0	41	66	23	221.89	13.3542	13.3288	13.3505	13.4719	13.4557	13.4555	1.08413	0.116538	12.1136	0.000266428	0.00343915	Protein regulator of cytokinesis 1
Q8CHW4	0	37	81	23	310.36	13.3748	13.3141	13.3537	13.3305	13.3181	13.3425	0.988204	-0.0171197	-0.894022	0.421841	0.514423	Translation initiation factor eIF-2B subunit epsilon
P59997	0	24	41	23	124.3	11.9879	11.9147	11.9416	12.1771	12.168	12.1765	1.1694	0.225774	10.4604	0.000472007	0.00443245	Lysine-specific demethylase 2A
B1AR17	0	26	108	23	386.25	11.8645	11.8601	11.848	11.7984	11.7997	11.8228	0.965544	-0.0505867	-5.42894	0.0055838	0.0195606	Chromodomain helicase DNA-binding protein 3
Q91YR5	0	39	44	23	141.1	12.5863	12.5546	12.561	12.5398	12.5306	12.5475	0.980756	-0.0280333	-2.58635	0.0609177	0.111618	eEF1A lysine and N-terminal methyltransferase
Q8R3F9	0	36	48	23	201.52	12.5074	12.4655	12.4976	12.5244	12.5194	12.5166	1.02101	0.030001	2.33295	0.079993	0.1383	Speckle targeted PIP5K1A-regulated poly(A) polymerase
Q8CJ27	0	8	36	23	95.06	11.8046	11.8079	11.8189	11.8233	11.8086	11.7806	0.995655	-0.00628185	-0.473553	0.660507	0.729052	Abnormal spindle-like microcephaly-associated protein homolog
Q9DCL9	0	61	180	23	660.41	14.6605	14.6328	14.6651	14.7158	14.7093	14.709	1.04145	0.058596	5.67878	0.00474558	0.0176318	Multifunctional protein ADE2
Q80U70	0	42	58	23	204.67	12.5874	12.6096	12.5923	12.5952	12.6023	12.6049	1.00302	0.0043443	0.592033	0.585672	0.66502	Polycomb protein Suz12
Q60949	0	24	38	23	130.47	12.2081	12.203	12.2072	12.3674	12.3644	12.3811	1.12105	0.164852	30.6726	6.73e-06	0.000860459	TBC1 domain family member 1
Q9R207	0	35	38	23	113.77	12.4668	12.4226	12.4644	12.4646	12.4426	12.435	0.997365	-0.00380707	-0.225523	0.832627	0.872508	Nibrin
P49710	0	52	138	23	530.34	14.5591	14.5536	14.5343	14.5638	14.5507	14.5233	0.997863	-0.00308577	-0.218809	0.83751	0.876253	Hematopoietic lineage cell-specific protein
Q922R8	0	56	252	23	963.67	15.5433	15.5001	15.5098	15.4984	15.5152	15.5162	0.99465	-0.00773938	-0.541586	0.61686	0.692791	Protein disulfide-isomerase A6
O35639	0	71	172	23	574.74	14.9743	14.936	14.9751	15.0147	15.0087	15.0017	1.03282	0.0465883	3.46365	0.025732	0.0578393	Annexin A3
Q9JKX4	0	50	62	23	230.92	13.235	13.2143	13.2286	13.1817	13.1636	13.1598	0.960898	-0.0575444	-6.32241	0.00320221	0.0136686	Protein AATF
P10852	0	47	137	23	466.49	14.5889	14.5804	14.6132	14.6088	14.6104	14.5914	1.00652	0.00937653	0.811941	0.462379	0.552611	4F2 cell-surface antigen heavy chain
Q8CCF0	0	49	89	23	357.41	13.8103	13.7788	13.8102	13.7577	13.7413	13.7654	0.969284	-0.045009	-3.55959	0.0235947	0.0543593	U4/U6 small nuclear ribonucleoprotein Prp31
Q8VE18	0	29	35	23	122.93	12.2908	12.2832	12.3058	12.3138	12.3101	12.3126	1.01322	0.0189425	2.81144	0.0482463	0.0929835	Protein SMG8
P17182	0	86	2909	23	12682.7	18.2497	18.3668	18.2315	18.2538	18.2433	18.2815	0.984102	-0.0231202	-0.52673	0.626239	0.699509	Alpha-enolase
Q8CH72	0	46	36	23	126.85	12.2044	12.2267	12.2434	12.2864	12.2835	12.2582	1.03615	0.0512323	3.55494	0.0236933	0.0544952	E3 ubiquitin-protein ligase TRIM32
Q99KW3	0	13	33	23	106.8	11.9224	11.9145	11.8989	12.1648	12.1725	12.1493	1.18943	0.250271	25.8292	1.33e-05	0.000965427	TRIO and F-actin-binding protein
B2RWS6	0	19	82	23	252.72	13.2663	13.2322	13.2425	13.2208	13.2264	13.2243	0.984066	-0.023173	-2.26665	0.0860455	0.146245	Histone acetyltransferase p300
Q8BT07	0	48	38	23	140.04	12.9625	12.9242	12.9511	12.5562	12.5593	12.5681	0.765922	-0.38473	-32.3237	5.46e-06	0.000858301	Centrosomal protein of 55 kDa
Q3UKC1	0	29	40	23	142.79	12.6362	12.5761	12.5757	12.723	12.7492	12.7324	1.10104	0.138865	6.45899	0.00295865	0.0129995	Tax1-binding protein 1 homolog
Q9DC48	0	49	56	23	185.08	12.9139	12.8576	12.8842	13.0101	12.9942	13.0126	1.08707	0.12044	6.98204	0.00221334	0.0107768	Pre-mRNA-processing factor 17
Q7TQK1	0	30	41	23	158.62	12.3025	12.3078	12.3243	12.2653	12.2366	12.2601	0.960908	-0.0575294	-5.23071	0.00638058	0.0213724	Integrator complex subunit 7
B2RUR8	0	34	38	23	130.76	12.0172	12.0599	12.0183	12.136	12.123	12.1613	1.07791	0.108243	6.01378	0.00385001	0.0153637	OTU domain-containing protein 7B
O35129	0	79	166	23	558.02	15.2259	15.2485	15.2501	15.1725	15.1646	15.1555	0.947828	-0.0773023	-8.39528	0.00110156	0.00706989	Prohibitin-2
Q6PB93	0	48	49	23	163.89	12.6432	12.6155	12.6426	12.6733	12.6686	12.6723	1.02645	0.0376663	4.07754	0.0151289	0.0392472	Polypeptide N-acetylgalactosaminyltransferase 2
Q9CPV4	0	81	137	23	492.73	14.5046	14.5053	14.5101	14.5443	14.5353	14.5366	1.0225	0.0321051	9.69884	0.000632563	0.00524674	Glyoxalase domain-containing protein 4
Q8BGH2	0	58	99	23	373.51	14.1207	14.0432	14.0942	14.0766	14.0833	14.0861	0.9972	-0.00404549	-0.176703	0.868328	0.899355	Sorting and assembly machinery component 50 homolog
B9EJR8	0	35	41	23	150.1	12.2698	12.2378	12.2549	12.1948	12.2192	12.2437	0.976073	-0.0349391	-2.07249	0.106928	0.173125	Dynein assembly factor 5, axonemal
Q8R180	0	63	86	23	326.21	13.5824	13.5532	13.5503	13.7693	13.7725	13.774	1.15668	0.209995	20.2865	3.49e-05	0.00140934	ERO1-like protein alpha
Q80WT5	0	34	40	23	141.76	11.8538	11.8891	11.8672	11.9447	11.9335	11.9634	1.05496	0.077185	5.72265	0.00461476	0.0173302	Aftiphilin
E9PWR4	0	25	51	23	163.63	12.3134	12.2963	12.2945	12.4846	12.4778	12.5156	1.14175	0.191249	14.5991	0.000128052	0.00238546	Disco-interacting protein 2 homolog C
P63005	0	61	157	23	505.04	14.8074	14.7545	14.7922	14.7522	14.7285	14.7347	0.968453	-0.0462459	-2.68043	0.0552037	0.10351	Platelet-activating factor acetylhydrolase IB subunit alpha
Q9DC40	0	35	36	23	124.68	12.0976	12.1048	12.131	12.0495	12.0706	12.1245	0.979726	-0.0295499	-1.20447	0.294801	0.388726	Telomere length regulation protein TEL2 homolog
O88544	0	71	154	23	599.55	14.4481	14.4312	14.4484	14.4848	14.4691	14.4714	1.02279	0.0325038	4.34617	0.0121937	0.0335399	COP9 signalosome complex subunit 4
Q09200	0	47	70	23	266.81	13.1499	13.1421	13.1206	13.0438	13.0364	13.0229	0.931	-0.103147	-9.63561	0.000648749	0.0053275	Beta-1,4 N-acetylgalactosaminyltransferase 1
Q3V300	0	46	35	22	129.44	11.9925	11.9133	11.9709	12.1225	12.1015	12.0934	1.1072	0.146921	5.83033	0.00431189	0.0165371	Kinesin-like protein KIF22
Q8R326	0	56	116	22	344.4	13.8305	13.7769	13.8181	13.8878	13.8871	13.886	1.05588	0.0784416	4.84292	0.00838231	0.0257171	Paraspeckle component 1
O08901	0	25	41	22	139.74	12.5438	12.517	12.5615	12.8601	12.8235	12.7986	1.21979	0.286638	13.0157	0.000201088	0.0029563	Mitotic checkpoint serine/threonine-protein kinase BUB1
Q8BWT1	0	76	137	22	651.14	14.0735	14.0125	14.043	14.0621	14.0394	14.0402	1.00292	0.00421111	0.22011	0.836563	0.875605	3-ketoacyl-CoA thiolase, mitochondrial
Q5RJH6	0	24	37	22	122.04	12.3096	12.2864	12.2939	12.3468	12.374	12.382	1.05042	0.0709635	5.60777	0.00496713	0.0181413	Protein SMG7
Q8BLH7	0	32	64	22	211.9	13.2904	13.253	13.2935	13.1832	13.1811	13.1534	0.928859	-0.106469	-6.58422	0.00275507	0.0124536	HIRA-interacting protein 3
Q8R0F6	0	53	50	22	169.29	13.0773	13.0896	13.0763	13.1036	13.0844	13.0705	1.00355	0.00511742	0.486926	0.651789	0.722221	Integrin-linked kinase-associated serine/threonine phosphatase 2C
Q8BJ34	0	14	23	22	70.53	11.3451	11.359	11.3077	11.3106	11.3213	11.295	0.980554	-0.0283308	-1.65437	0.173396	0.254023	Meiosis regulator and mRNA stability factor 1
Q9QWY8	0	23	37	22	124.62	12.4824	12.4635	12.4671	12.4222	12.4156	12.413	0.9632	-0.0540924	-8.41346	0.00109249	0.00705288	Arf-GAP with SH3 domain, ANK repeat and PH domain-containing protein 1
Q61578	0	70	53	22	194.01	12.9718	12.9598	12.9529	12.8617	12.8575	12.8707	0.934204	-0.09819	-14.5273	0.000130562	0.00240432	NADPH:adrenodoxin oxidoreductase, mitochondrial
Q9R0X4	0	51	109	22	360.15	14.1536	14.1538	14.1644	14.1397	14.1517	14.1653	0.996512	-0.00504112	-0.61317	0.572914	0.653028	Acyl-coenzyme A thioesterase 9, mitochondrial
Q99KJ8	0	69	104	22	414.91	13.5916	13.5647	13.5674	13.6008	13.5911	13.6006	1.01604	0.0229514	2.51664	0.0655913	0.118265	Dynactin subunit 2
Q61164	0	34	67	22	248.86	13.0256	12.9847	13.0241	12.9625	12.9723	12.9158	0.958411	-0.0612831	-2.78782	0.0494217	0.0947945	Transcriptional repressor CTCF
Q99K28	0	41	87	22	290.4	13.7773	13.7856	13.7655	13.7255	13.7285	13.7089	0.962487	-0.0551612	-6.53737	0.00282916	0.0126548	ADP-ribosylation factor GTPase-activating protein 2
P32020	0	47	78	22	268.24	13.8169	13.785	13.7913	13.7124	13.6946	13.7004	0.936088	-0.0952838	-8.61181	0.000999331	0.00668636	Non-specific lipid-transfer protein
Q9D0D5	0	58	63	22	223.66	13.3646	13.3954	13.3839	13.362	13.3481	13.3472	0.980206	-0.0288432	-2.83668	0.0470255	0.0913273	General transcription factor IIE subunit 1
O08908	0	43	47	22	181.35	11.8876	11.8373	11.8632	11.7598	11.7601	11.7862	0.936911	-0.0940154	-5.54545	0.00517209	0.0185387	Phosphatidylinositol 3-kinase regulatory subunit beta
Q8K449	0	18	28	22	86.23	11.6986	11.6563	11.6504	11.8371	11.8105	11.8068	1.10933	0.14969	8.34825	0.00112546	0.00715299	ATP-binding cassette sub-family A member 9
P35831	0	36	47	22	171.59	12.5192	12.5297	12.5246	12.6222	12.6131	12.6087	1.06449	0.0901661	18.1106	5.47e-05	0.00169436	Tyrosine-protein phosphatase non-receptor type 12
Q3UHJ0	0	41	43	22	159.45	12.0146	12.0385	12.0416	12.0914	12.0927	12.0771	1.0392	0.0554771	5.60662	0.00497084	0.0181413	AP2-associated protein kinase 1
Q80U63	0	36	64	22	207.93	12.934	12.9419	12.9158	13.0073	13.0002	13.0082	1.05315	0.0747147	9.1784	0.00078248	0.00583972	Mitofusin-2
P97351	0	68	314	22	1096.8	15.8784	15.9379	15.8816	15.7747	15.7837	15.7864	0.921653	-0.117704	-5.99754	0.00388839	0.0154707	40S ribosomal protein S3a
Q99JR8	0	53	59	22	219.93	13.1105	13.096	13.1369	13.1533	13.1579	13.128	1.02239	0.0319468	2.10712	0.102824	0.168004	SWI/SNF-related matrix-associated actin-dependent regulator of chromatin subfamily D member 2
O55131	0	54	160	22	629.17	14.6547	14.621	14.6529	14.5756	14.5554	14.541	0.942411	-0.0855713	-5.7588	0.00451023	0.0170413	Septin-7
Q9D0L8	0	57	98	22	361.35	13.8284	13.8331	13.8181	13.9014	13.9075	13.899	1.05413	0.0760574	14.9015	0.000118115	0.0023018	mRNA cap guanine-N7 methyltransferase
Q8BGW1	0	51	71	22	258.25	13.1028	13.0661	13.0932	13.0223	13.0013	13.028	0.95251	-0.0701942	-5.13454	0.00681701	0.0223941	Alpha-ketoglutarate-dependent dioxygenase FTO
P08226	0	72	110	22	349.62	14.3614	14.354	14.383	14.1562	14.1819	14.1792	0.874375	-0.193676	-16.2655	8.36e-05	0.00194562	Apolipoprotein E
O88746	0	71	85	22	405.31	12.6601	12.6153	12.6372	12.7128	12.7072	12.7418	1.05928	0.0830844	4.9519	0.00775072	0.024414	Target of Myb protein 1
P57776	0	77	292	22	1016.21	15.6314	15.6329	15.6197	15.6289	15.6049	15.6018	0.988885	-0.0161247	-1.69286	0.165736	0.245561	Elongation factor 1-delta
Q9D786	0	45	36	22	124.49	12.5971	12.5606	12.5752	12.6451	12.6423	12.6579	1.05031	0.0708125	6.09577	0.00366333	0.0148625	HAUS augmin-like complex subunit 5
P68040	0	83	405	22	1673.18	15.9258	15.9459	15.9311	15.8189	15.8081	15.8249	0.922122	-0.116971	-15.0396	0.000113897	0.00229082	Receptor of activated protein C kinase 1
Q2TBE6	0	47	61	22	179.79	13.268	13.2293	13.2494	13.3501	13.345	13.326	1.06548	0.0915092	6.84437	0.00238455	0.011282	Phosphatidylinositol 4-kinase type 2-alpha
P20664	0	54	50	22	163.11	13.0621	13.0653	13.05	13.0536	13.0562	13.0617	0.998637	-0.00196807	-0.37574	0.726188	0.785049	DNA primase small subunit
Q9JMH6	0	48	138	22	581.87	14.3575	14.32	14.3493	14.5088	14.484	14.4836	1.10947	0.149872	10.6447	0.000441046	0.00428115	Thioredoxin reductase 1, cytoplasmic
P29758	0	68	192	22	803.73	14.757	14.7338	14.7488	14.7122	14.6891	14.7033	0.969315	-0.0449626	-4.69983	0.00930961	0.0275717	Ornithine aminotransferase, mitochondrial
Q9WVE8	0	48	98	22	321.21	13.7553	13.7386	13.7699	13.7754	13.7387	13.7299	0.995414	-0.0066309	-0.398817	0.710402	0.771829	Protein kinase C and casein kinase substrate in neurons protein 2
Q9D554	0	51	128	22	479.33	14.5179	14.5199	14.5296	14.5329	14.5117	14.5118	0.997451	-0.00368214	-0.46424	0.666617	0.734394	Splicing factor 3A subunit 3
A0A2I3BQ48	0	30	33	22	121.52	11.8846	11.8895	11.9156	11.8886	11.8723	11.926	0.999337	-0.000956217	-0.0514937	0.961401	0.972981	Diacylglycerol kinase, eta
A2AKG8	0	15	34	22	105.08	12.2119	12.121	12.1034	12.119	12.1343	12.1536	0.99326	-0.00975704	-0.277976	0.794808	0.842666	Focadhesin
Q80VI1	0	43	34	22	129.41	12.0285	12.0153	12.0714	12.0507	12.0671	12.0805	1.01939	0.0277061	1.45831	0.218505	0.305854	E3 ubiquitin-protein ligase TRIM56
P06151	0	77	525	22	1754.61	16.2436	16.4576	16.2156	16.1901	16.1937	16.2333	0.933102	-0.0998929	-1.28636	0.267724	0.359357	L-lactate dehydrogenase A chain
Q8K400	0	28	32	22	134.56	11.8546	11.8055	11.855	12.0614	12.0569	12.0442	1.16132	0.215769	12.5315	0.000233304	0.00318031	Syntaxin-binding protein 5
P70218	0	32	50	22	183.68	12.8294	12.8221	12.8208	12.8679	12.859	12.8542	1.02547	0.0362854	7.5251	0.00166966	0.00907014	Mitogen-activated protein kinase kinase kinase kinase 1
Q9DBD5	0	30	62	22	253.43	13.1558	13.1575	13.1523	13.1738	13.1713	13.1648	1.0103	0.0147864	4.7609	0.00889934	0.0267413	Proline-, glutamic acid- and leucine-rich protein 1
Q9Z1J3	0	62	76	22	292.41	13.372	13.3233	13.3595	13.3373	13.3298	13.3373	0.988425	-0.0167967	-1.13325	0.320428	0.414954	Cysteine desulfurase, mitochondrial
E9Q735	0	28	29	22	103.6	11.3202	11.2946	11.2666	11.3619	11.3776	11.4161	1.06544	0.0914501	4.09444	0.0149208	0.038858	Ubiquitin conjugation factor E4 A
P18654	0	51	158	22	544.4	14.8046	14.776	14.8018	14.8494	14.8435	14.8508	1.03799	0.0537971	5.7559	0.00451852	0.0170645	Ribosomal protein S6 kinase alpha-3
Q0VBD2	0	33	38	22	124.58	11.6814	11.7538	11.7132	11.7248	11.7314	11.7304	1.00886	0.0127242	0.604153	0.578334	0.658084	Protein MCM10 homolog
O08582	0	42	68	22	253.59	13.0111	12.9928	13.008	13.0193	13.014	13.0253	1.01083	0.0155439	2.3721	0.0766458	0.13378	GTP-binding protein 1
Q3UMU9	0	30	53	22	170.26	13.2098	13.2561	13.2049	13.3605	13.355	13.3115	1.08578	0.118731	5.27815	0.00617787	0.0209637	Hepatoma-derived growth factor-related protein 2
O54825	0	55	75	22	267.58	13.5135	13.4891	13.5301	13.5129	13.5001	13.5279	1.00188	0.00270748	0.188507	0.859657	0.892909	Bystin
P07356	0	59	265	22	982.6	15.5104	15.5169	15.4772	15.5235	15.5066	15.5101	1.00829	0.011912	0.894414	0.421654	0.514423	Annexin A2
P55096	0	38	42	22	148.1	12.862	12.838	12.8347	12.8321	12.8263	12.8307	0.989509	-0.0152152	-1.73351	0.158033	0.236858	ATP-binding cassette sub-family D member 3
Q7TSI3	0	35	42	22	169.05	12.3212	12.2323	12.2809	12.2959	12.3283	12.3379	1.02995	0.04258	1.48579	0.211522	0.298264	Serine/threonine-protein phosphatase 6 regulatory subunit 1
Q9CZ30	0	60	146	22	503.56	14.7833	14.747	14.78	14.7896	14.7773	14.7685	1.00581	0.0083526	0.637337	0.558558	0.639843	Obg-like ATPase 1
O88811	0	55	58	22	235.48	13.0094	12.9536	12.9788	12.9211	12.9182	12.9009	0.954478	-0.0672159	-3.88175	0.0178148	0.0442149	Signal transducing adapter molecule 2
P48193	0	34	65	22	248.2	13.0972	13.0658	13.1172	13.1649	13.1608	13.1447	1.04491	0.0633783	3.91188	0.0173663	0.0433293	Protein 4.1
Q8BH86	0	46	54	22	198.99	12.7989	12.7268	12.7578	12.6939	12.7087	12.6846	0.955643	-0.0654561	-2.97204	0.0410613	0.0822764	D-glutamate cyclase, mitochondrial
Q922X9	0	41	46	22	162.22	12.3016	12.2892	12.2983	12.1614	12.1882	12.2118	0.927057	-0.10927	-7.27636	0.00189538	0.00980543	Protein arginine N-methyltransferase 7
Q80YR7	0	23	25	22	81.21	11.3663	11.337	11.3361	11.4116	11.4016	11.4084	1.043	0.0607449	5.86543	0.00421847	0.0162837	Claspin
Q8R2T8	0	49	38	22	122.93	12.565	12.534	12.53	12.4577	12.4583	12.4645	0.944212	-0.0828174	-7.35025	0.0018246	0.00956002	General transcription factor 3C polypeptide 5
Q8CFX1	0	32	69	22	243.75	13.1168	13.1044	13.1038	13.0238	12.9937	13.0471	0.941609	-0.0868006	-5.41325	0.00564227	0.0197145	GDH/6PGL endoplasmic bifunctional protein
Q60770	0	36	48	22	148.8	12.8256	12.777	12.8074	12.895	12.8945	12.9064	1.06829	0.0953093	6.48351	0.00291738	0.0128914	Syntaxin-binding protein 3
B1AUN2	0	48	82	22	256.37	13.553	13.5289	13.5597	13.5366	13.5185	13.5346	0.988061	-0.0173276	-1.57993	0.189272	0.272586	Eukaryotic translation initiation factor 2B, subunit 3
Q9WV03	0	52	96	22	327.53	14.2028	14.183	14.2125	14.2326	14.2118	14.2006	1.01085	0.0155754	1.21955	0.289626	0.38354	Protein FAM50A
Q6P9J9	0	26	43	22	140.94	12.872	12.8451	12.8805	12.9153	12.9121	12.9105	1.03296	0.0467908	4.34886	0.0121679	0.0334806	Anoctamin-6
P55302	0	54	154	22	487.34	14.9427	14.9491	14.9289	15.0919	15.0836	15.0837	1.10661	0.146151	22.2564	2.41e-05	0.00118259	Alpha-2-macroglobulin receptor-associated protein
E9PZ26	0	20	30	22	85.78	12.4465	12.4425	12.4578	12.412	12.4241	12.412	0.977461	-0.032889	-5.38907	0.0057338	0.0199353	Bromodomain-containing 1
Q8CFE4	0	28	48	22	173.85	12.8765	12.8503	12.8447	12.9309	12.926	12.9021	1.0443	0.0625343	4.71776	0.00918681	0.0273185	SCY1-like protein 2
P25911	0	58	100	22	325.97	13.8257	13.7909	13.8062	13.8578	13.8498	13.8728	1.03706	0.0525052	4.33144	0.0123357	0.0338263	Tyrosine-protein kinase Lyn
Q60766	0	55	106	22	374.21	13.916	13.8879	13.8815	14.2164	14.2187	14.2273	1.25324	0.325664	29.3409	8.03e-06	0.000860459	Immunity-related GTPase family M protein 1
G3X9Z4	0	17	32	22	110.81	12.2358	12.1927	12.2371	12.1959	12.2087	12.1747	0.980245	-0.0287857	-1.6328	0.177848	0.25939	Cleavage and polyadenylation factor subunit homolog (S. cerevisiae)
Q6ZQJ5	0	24	33	22	108.81	12.0489	12.0373	12.0803	12.0046	11.971	11.9878	0.954154	-0.0677055	-4.20998	0.0135864	0.0363617	DNA replication ATP-dependent helicase/nuclease DNA2
Q3UND0	0	77	60	22	239.02	12.9406	12.9159	12.9292	12.9468	12.9337	12.9503	1.0105	0.0150696	1.72593	0.159441	0.238433	Src kinase-associated phosphoprotein 2
Q9QYC0	0	36	50	22	177.77	12.4796	12.4058	12.4499	12.5204	12.5148	12.5449	1.05822	0.081639	3.49859	0.0249281	0.0565708	Alpha-adducin
P60122	0	62	209	22	829.84	14.7719	14.7766	14.7857	14.7998	14.7923	14.8003	1.01354	0.0194082	4.04035	0.0155994	0.0401178	RuvB-like 1
P09581	0	32	44	22	156.02	12.8551	12.783	12.8341	12.6168	12.6149	12.6481	0.872066	-0.19749	-8.24195	0.00118186	0.00735026	Macrophage colony-stimulating factor 1 receptor
P32233	0	73	122	22	473.91	14.3471	14.3018	14.311	14.2804	14.2661	14.2828	0.970284	-0.0435203	-2.94541	0.0421614	0.0839986	Developmentally-regulated GTP-binding protein 1
Q8VH51	0	53	141	22	468.23	14.3373	14.2969	14.3132	14.2397	14.2385	14.2521	0.951049	-0.0724084	-5.78561	0.0044346	0.0168427	RNA-binding protein 39
Q9D8T2	0	58	128	22	418.73	14.1484	14.1175	14.1314	14.3033	14.2841	14.2922	1.11785	0.160726	15.2409	0.00010808	0.00220983	Gasdermin-D
Q99P31	0	75	111	22	436.61	13.4966	13.516	13.498	13.4559	13.4608	13.4695	0.971688	-0.0414346	-5.57566	0.00507148	0.0183419	Hsp70-binding protein 1
P02340	0	77	148	22	572.28	14.5096	14.4901	14.4952	14.5712	14.5491	14.5384	1.0386	0.0546398	4.84408	0.00837525	0.0257052	Cellular tumor antigen p53
P49135	0	36	31	22	100.93	11.9816	11.9572	11.983	11.9457	11.936	11.9629	0.98233	-0.0257206	-2.23839	0.0887804	0.149783	General transcription and DNA repair factor IIH helicase subunit XPB
Q9JII6	0	76	210	22	762.11	15.2503	15.2076	15.2236	15.204	15.1999	15.192	0.980412	-0.0285397	-2.20533	0.0921043	0.154016	Aldo-keto reductase family 1 member A1
Q9WVL2	0	26	48	22	159.38	12.4276	12.3974	12.4093	12.8377	12.8516	12.862	1.35569	0.439028	38.9969	2.58e-06	0.000693804	Signal transducer and activator of transcription 2
Q91YX0	0	41	44	22	167.52	12.4789	12.4998	12.4442	12.4622	12.4918	12.5111	1.00979	0.0140524	0.651562	0.550224	0.632553	Protein THEMIS2
P59438	0	30	27	22	102	11.3192	11.2888	11.2883	11.3893	11.3723	11.4141	1.06666	0.0931009	5.86984	0.00420691	0.0162626	Hermansky-Pudlak syndrome 5 protein homolog
Q8C2K1	0	38	46	22	160.19	12.365	12.3238	12.3523	12.3333	12.349	12.3669	1.00186	0.00267442	0.171864	0.871889	0.901881	Differentially expressed in FDCP 6
Q8C0J2	0	44	33	22	111.83	12.1078	12.0735	12.0695	12.3035	12.2869	12.2979	1.15871	0.212518	16.2243	8.44e-05	0.0019539	Autophagy-related protein 16-1
Q91VY9	0	51	54	22	197.4	13.3209	13.296	13.3277	13.2823	13.297	13.259	0.975719	-0.0354624	-2.4179	0.0729286	0.12869	Zinc finger protein 622
P61202	0	57	104	22	352.65	13.9709	13.9395	13.9653	13.9713	13.9823	13.9988	1.01789	0.0255884	2.0382	0.111171	0.178376	COP9 signalosome complex subunit 2
P14148	0	62	267	22	955.94	15.78	15.7763	15.7873	15.6613	15.6587	15.6617	0.919791	-0.120622	-35.9657	3.57e-06	0.000823625	60S ribosomal protein L7
Q8C6L5	0	46	42	22	145.43	12.7874	12.7688	12.7926	12.9535	12.9614	12.9653	1.13068	0.177189	22.1072	2.48e-05	0.0011875	Cyclic GMP-AMP synthase
Q9Z204	0	50	158	22	553.15	14.9935	14.9653	14.9983	14.9094	14.8995	14.8885	0.941738	-0.0866022	-7.2532	0.00191827	0.00986028	Heterogeneous nuclear ribonucleoproteins C1/C2
Q99PP2	0	12	26	22	78.55	11.32	11.3264	11.3221	11.3613	11.321	11.2941	1.00185	0.00266329	0.135671	0.898635	0.923834	Zinc finger protein 318
Q9WUM4	0	51	202	22	656.74	15.1825	15.1174	15.1509	15.2178	15.2232	15.2133	1.04811	0.0677894	3.56594	0.0234608	0.0541283	Coronin-1C
Q499X9	0	47	40	22	139.04	12.4682	12.4129	12.4411	12.4131	12.4364	12.4416	0.992837	-0.0103709	-0.569582	0.599424	0.677283	Methionine--tRNA ligase, mitochondrial
O08749	0	62	210	22	917.75	14.8069	14.78	14.7897	14.7168	14.7071	14.7019	0.943687	-0.0836204	-9.29615	0.000745001	0.00569678	Dihydrolipoyl dehydrogenase, mitochondrial
Q80XR2	0	31	33	22	115.03	12.133	12.0892	12.1063	12.1236	12.1441	12.1309	1.01631	0.0233386	1.65556	0.173152	0.253786	Calcium-transporting ATPase type 2C member 1
P21958	0	32	79	22	273.21	13.4474	13.4313	13.4207	13.8031	13.8067	13.8141	1.29669	0.37483	44.5751	1.51e-06	0.000659362	Antigen peptide transporter 1
Q8BK64	0	72	261	22	1088.49	15.2561	15.2534	15.2571	15.2197	15.2169	15.2268	0.976432	-0.0344083	-10.898	0.000402503	0.00409594	Activator of 90 kDa heat shock protein ATPase homolog 1
Q5F2E7	0	45	57	22	209.2	13.1821	13.1606	13.1694	13.1391	13.1195	13.0917	0.963294	-0.0539516	-3.57209	0.0233321	0.0539088	Nuclear fragile X mental retardation-interacting protein 2
Q8K1N4	0	49	55	22	172.31	12.4516	12.4165	12.4378	12.4419	12.4212	12.4294	0.996885	-0.00450071	-0.380096	0.723195	0.782657	Spermatogenesis-associated serine-rich protein 2
O08811	0	33	40	22	145.7	12.3236	12.2309	12.2802	12.3054	12.3092	12.3064	1.02016	0.0287952	1.07467	0.343028	0.436963	General transcription and DNA repair factor IIH helicase subunit XPD
Q6AXC6	0	30	36	22	119.36	12.3121	12.2854	12.2906	12.3677	12.3671	12.3821	1.05429	0.0762765	8.01445	0.00131484	0.00788413	ATP-dependent DNA helicase DDX11
Q8R3Y8	0	52	42	22	144.25	12.3859	12.3592	12.3801	12.3091	12.2841	12.3151	0.951091	-0.0723454	-5.78968	0.00442326	0.0168221	Interferon regulatory factor 2-binding protein 1
Q6KAR6	0	32	39	22	129.22	12.4782	12.4494	12.4597	12.5015	12.514	12.5266	1.03642	0.051609	4.64098	0.00972686	0.0284714	Exocyst complex component 3
O70305	0	21	47	22	165.27	12.8115	12.8248	12.7991	12.741	12.7163	12.7139	0.940786	-0.088061	-7.72459	0.00151224	0.00856864	Ataxin-2
Q9Z2Q2	0	41	40	22	143.27	12.8172	12.8007	12.8244	12.8288	12.8329	12.8108	1.00697	0.0100234	1.02496	0.36332	0.457943	Lysine-rich nucleolar protein 1
Q9JHW4	0	42	53	22	187.3	13.021	12.9833	13.0224	12.9678	12.9696	12.9634	0.971341	-0.0419505	-3.23931	0.0316948	0.0678425	Selenocysteine-specific elongation factor
P26450	0	41	65	22	213.26	13.2278	13.2551	13.2468	13.3734	13.3778	13.359	1.09191	0.126856	12.8275	0.000212906	0.00304168	Phosphatidylinositol 3-kinase regulatory subunit alpha
Q64282	0	60	94	22	386.64	13.6997	13.5925	13.5954	14.1401	14.1378	14.1066	1.41321	0.498973	13.5278	0.000172817	0.00274762	Interferon-induced protein with tetratricopeptide repeats 1
Q3THK3	0	35	79	22	299.07	13.297	13.2436	13.297	13.3938	13.3774	13.3617	1.07059	0.0984071	4.90521	0.00801396	0.0248721	General transcription factor IIF subunit 1
Q8BJS4	0	36	51	22	196.39	12.8096	12.759	12.7789	12.8219	12.8118	12.8269	1.0265	0.0377328	2.45349	0.0701812	0.124803	SUN domain-containing protein 2
Q80UU1	0	37	33	22	111.52	11.5697	11.5119	11.5589	11.553	11.5742	11.5494	1.00837	0.0120207	0.620508	0.568529	0.649305	Ankyrin repeat and zinc finger domain-containing protein 1
Q9CZX0	0	46	61	22	218.9	13.3397	13.3052	13.3399	13.2361	13.2288	13.2569	0.941025	-0.0876954	-6.13785	0.00357183	0.0146094	Elongator complex protein 3
Q80WQ8	0	26	31	22	95.72	11.8682	11.8567	11.8812	11.8963	11.9167	11.9316	1.03252	0.0461629	3.71846	0.020502	0.0491375	Mis18-binding protein 1
Q60591	0	39	47	22	176.23	12.1265	12.0945	12.1394	12.1103	12.107	12.0886	0.987462	-0.0182031	-1.21652	0.290659	0.384745	Nuclear factor of activated T-cells, cytoplasmic 2
Q9Z1M8	0	43	76	22	275.9	13.1303	13.1304	13.1336	13.1152	13.1075	13.1127	0.986521	-0.0195786	-7.77276	0.00147701	0.00849373	Protein Red
Q9WU42	0	13	34	22	104.57	11.3675	11.4363	11.3306	11.3457	11.3361	11.3766	0.982584	-0.025348	-0.761481	0.488791	0.576625	Nuclear receptor corepressor 2
Q9D2L9	0	35	45	22	155.37	12.424	12.4498	12.461	12.7274	12.6493	12.657	1.17521	0.232924	8.56933	0.00101843	0.00673564	Protein FAM111A
P98195	0	23	31	21	114.72	11.9064	11.8819	11.9422	11.9621	11.9567	11.9627	1.0355	0.0503267	2.85763	0.0460396	0.089743	Probable phospholipid-transporting ATPase IIB
Q9EP97	0	47	55	21	186.49	13.1503	13.1537	13.1471	13.2111	13.2027	13.1978	1.03779	0.0535196	12.392	0.000243758	0.00325678	Sentrin-specific protease 3
Q8BGA5	0	47	55	21	189.06	13.2685	13.265	13.2711	13.2256	13.22	13.2219	0.968825	-0.0456921	-18.9653	4.55e-05	0.00156644	KRR1 small subunit processome component homolog
P97770	0	38	60	21	193.54	12.9787	12.9417	12.9484	12.8245	12.8241	12.8127	0.91014	-0.135839	-11.2801	0.000351955	0.00383947	THUMP domain-containing protein 3
Q8R550	0	37	54	21	208.99	12.893	12.8268	12.8846	12.8121	12.8118	12.8297	0.965754	-0.0502726	-2.32647	0.0805631	0.139114	SH3 domain-containing kinase-binding protein 1
Q7TMK9	0	57	344	21	1380.94	15.8985	15.8739	15.893	15.8071	15.8046	15.8049	0.944124	-0.0829515	-11.0567	0.000380479	0.00398977	Heterogeneous nuclear ribonucleoprotein Q
Q6PAC3	0	58	92	21	324.28	13.4605	13.4298	13.4493	13.411	13.4027	13.4157	0.974864	-0.0367273	-3.76767	0.0196439	0.0474482	DDB1- and CUL4-associated factor 13
Q9Z0H8	0	27	55	21	158.78	12.7524	12.8279	12.8069	12.9457	12.8579	12.878	1.07035	0.0980886	2.81634	0.0480063	0.0926545	CAP-Gly domain-containing linker protein 2
Q9R0N0	0	61	105	21	382.07	13.9619	13.9133	13.9453	13.9971	13.9999	13.9864	1.03838	0.0543375	3.65986	0.021583	0.0510727	Galactokinase
Q9WV80	0	51	146	21	484.8	14.5467	14.5182	14.5366	14.5853	14.5705	14.5725	1.02973	0.0422681	4.42162	0.0114964	0.0320168	Sorting nexin-1
Q3U0K8	0	42	58	21	201.74	12.9861	12.9581	12.9952	13.1504	13.1183	13.1121	1.10738	0.147153	9.02113	0.000836262	0.00604721	Prolyl 3-hydroxylase OGFOD1
Q80V62	0	20	43	21	135	11.7246	11.7013	11.7148	11.7979	11.7884	11.7911	1.05621	0.0789032	10.7358	0.000426673	0.00420339	Fanconi anemia group D2 protein homolog
Q8CBY8	0	52	45	21	160.6	12.8433	12.9164	12.8512	12.8869	12.8971	12.9245	1.02279	0.0325031	1.26222	0.275449	0.367861	Dynactin subunit 4
Q61207	0	46	89	21	330.41	13.9548	13.8798	13.8993	13.6646	13.6285	13.6631	0.835552	-0.259199	-10.2089	0.000518742	0.00468502	Prosaposin
Q61211	0	50	34	21	154.71	12.086	12.0629	12.0772	12.0879	12.0795	12.0764	1.00408	0.00587273	0.775289	0.481451	0.570143	Eukaryotic translation initiation factor 2D
Q9D024	0	47	100	21	329.41	13.7797	13.7612	13.7768	13.8777	13.8495	13.8562	1.06332	0.0885715	8.63402	0.000989521	0.00666516	Coiled-coil domain-containing protein 47
Q9EST3	0	27	37	21	129.54	12.541	12.5118	12.5112	12.5325	12.533	12.5427	1.01029	0.0147651	1.42368	0.227638	0.316102	Eukaryotic translation initiation factor 4E transporter
D3Z6Q9	0	54	76	21	296.28	13.4076	13.3692	13.4071	13.4179	13.4048	13.3986	1.00869	0.0124896	0.897472	0.420203	0.513205	Bridging integrator 2
Q6P8X1	0	59	109	21	396.02	14.3002	14.2609	14.2831	14.3156	14.3021	14.287	1.01403	0.0201019	1.42981	0.225993	0.314254	Sorting nexin-6
Q9DBK7	0	32	50	21	183.81	12.519	12.5167	12.499	12.6276	12.6169	12.6025	1.0748	0.10407	10.8015	0.000416677	0.00415074	MCG18845, isoform CRA_d
Q8BTI9	0	25	37	21	108.65	11.7277	11.669	11.6583	11.8304	11.8642	11.8979	1.13223	0.179172	6.1641	0.00351618	0.0144702	Phosphatidylinositol 4,5-bisphosphate 3-kinase catalytic subunit beta isoform
P58854	0	27	28	21	94.18	11.7597	11.7666	11.7466	11.7921	11.7859	11.8024	1.02514	0.0358213	4.72015	0.00917057	0.0272908	Gamma-tubulin complex component 3
Q8K245	0	31	28	21	93	12.067	12.0637	12.037	12.1174	12.1214	12.0994	1.0402	0.0568574	4.88814	0.00811288	0.0250725	UV radiation resistance associated protein
Q3U308	0	49	52	21	200.21	12.4619	12.4408	12.4624	12.4493	12.4364	12.4642	0.996479	-0.00508881	-0.474219	0.660071	0.728877	Cytoplasmic tRNA 2-thiolation protein 2
Q99JW2	0	59	158	21	594.18	14.5203	14.4701	14.5018	14.6069	14.5827	14.5857	1.06762	0.0943921	5.7154	0.00463608	0.0174021	Aminoacylase-1
Q923D5	0	30	61	21	205.06	13.4709	13.4502	13.4755	13.3991	13.4099	13.4032	0.958288	-0.0614681	-7.33563	0.00183834	0.00959064	WW domain-binding protein 11
F8VPP8	0	26	31	21	93.78	12.3925	12.3583	12.3738	12.3216	12.3583	12.3506	0.978481	-0.0313845	-2.10506	0.103063	0.168252	Zinc finger CCCH type-containing 7B
Q6EDY6	0	18	22	21	70.25	10.9543	10.969	10.909	10.988	10.9573	10.9848	1.02288	0.0326408	1.59021	0.186993	0.270273	F-actin-uncapping protein LRRC16A
O55222	0	43	82	21	234.59	13.9613	13.9079	13.9407	14.0148	14.0155	14.011	1.05495	0.0771726	4.94538	0.00778684	0.0244986	Integrin-linked protein kinase
P25444	0	65	326	21	1039.23	15.6812	15.7244	15.704	15.6072	15.5942	15.6312	0.937988	-0.092358	-5.59129	0.00502037	0.0182621	40S ribosomal protein S2
Q80SY4	0	23	28	21	92.56	11.8992	11.854	11.8471	11.8533	11.8358	11.8424	0.984212	-0.0229591	-1.3406	0.251123	0.34091	E3 ubiquitin-protein ligase MIB1
Q9QYJ3	0	57	83	21	285.31	13.726	13.7403	13.7237	13.9069	13.8911	13.9003	1.12462	0.169435	24.3838	1.68e-05	0.00104463	DnaJ homolog subfamily B member 1
P42208	0	66	155	21	627.76	14.2957	14.2784	14.2878	14.2366	14.2298	14.2443	0.965651	-0.0504265	-7.70155	0.00152946	0.0086308	Septin-2
Q99J36	0	61	84	21	284.09	14.1053	14.0761	14.1035	14.0796	14.0714	14.071	0.98555	-0.0209983	-2.13166	0.100021	0.16442	THUMP domain-containing protein 1
Q8R480	0	43	73	21	251.53	13.0951	13.073	13.1089	13.0941	13.0741	13.0726	0.991678	-0.0120564	-0.961558	0.390724	0.484797	Nuclear pore complex protein Nup85
Q3UVG3	0	32	37	21	128.26	12.6386	12.6023	12.6358	12.5671	12.5469	12.5718	0.956875	-0.063598	-4.56053	0.0103347	0.029773	Protein FAM91A1
Q3UFY8	0	53	56	21	202.8	13.3614	13.2886	13.3533	13.2127	13.2175	13.1976	0.9169	-0.125163	-5.25682	0.00626802	0.021172	tRNA methyltransferase 10 homolog C
Q8BVY0	0	58	168	21	726.3	14.481	14.4642	14.4852	14.4351	14.4305	14.4184	0.966756	-0.0487763	-6.00566	0.00386915	0.0154143	Ribosomal L1 domain-containing protein 1
Q8QZS1	0	61	61	21	219.39	13.4216	13.3892	13.4111	13.3737	13.3513	13.3432	0.965099	-0.0512517	-3.88244	0.0178043	0.0442025	3-hydroxyisobutyryl-CoA hydrolase, mitochondrial
O70566	0	20	32	21	100.17	12.1839	12.2219	12.2051	12.1472	12.1709	12.1692	0.971855	-0.041187	-3.07821	0.0369958	0.0761444	Protein diaphanous homolog 2
Q91WK2	0	66	218	21	711.67	14.9085	14.8901	14.9272	14.8998	14.895	14.8943	0.991535	-0.0122639	-1.12988	0.32169	0.416293	Eukaryotic translation initiation factor 3 subunit H
Q9D6R2	0	55	222	21	819.06	15.01	14.9861	15.005	15.1457	15.134	15.143	1.10231	0.140528	17.3519	6.47e-05	0.00178777	Isocitrate dehydrogenase [NAD] subunit alpha, mitochondrial
Q8JZX4	0	60	80	21	285.92	13.7116	13.6741	13.6966	13.6726	13.6802	13.6694	0.986199	-0.0200488	-1.76793	0.151805	0.228976	Splicing factor 45
Q3TPX4	0	31	33	21	111.03	12.0729	12.0548	12.0676	12.1223	12.1114	12.1107	1.03509	0.049757	7.60128	0.00160726	0.00891396	Exocyst complex component 5
F2Z3U3	0	22	31	21	110.46	11.9534	11.9797	11.9884	12.0844	12.0513	12.045	1.06171	0.0863835	5.36308	0.00583427	0.0201998	Ras association (RalGDS/AF-6) and pleckstrin homology domains 1
Q9WVM3	0	46	41	21	136.25	12.3831	12.3243	12.3551	12.3764	12.3843	12.4289	1.0298	0.0423663	1.79751	0.146663	0.22277	Anaphase-promoting complex subunit 7
Q9WU40	0	32	28	21	107.54	11.3054	11.296	11.3155	11.3092	11.3202	11.3222	1.00804	0.0115528	1.6687	0.170501	0.250815	Inner nuclear membrane protein Man1
Q3ULJ0	0	65	60	21	213.84	13.7299	13.7589	13.739	13.7518	13.7155	13.7207	0.990847	-0.0132656	-0.932966	0.403653	0.497762	Glycerol-3-phosphate dehydrogenase 1-like protein
Q80YV4	0	31	35	21	128.24	12.3325	12.281	12.3151	12.2692	12.2564	12.267	0.96903	-0.0453866	-2.90207	0.0440263	0.0865966	Pantothenate kinase 4
O88291	0	39	82	21	268.43	13.6547	13.5949	13.6234	13.6328	13.6147	13.607	0.995752	-0.00614198	-0.325364	0.761213	0.814361	DBIRD complex subunit ZNF326
Q91YW3	0	59	58	21	191.31	13.1285	13.1237	13.1289	13.2313	13.2155	13.2146	1.06689	0.0934165	16.5458	7.81e-05	0.00188982	DnaJ homolog subfamily C member 3
Q64112	0	46	96	21	327.89	13.4606	13.3738	13.3609	13.9527	13.9579	13.9545	1.47075	0.556553	17.7533	5.91e-05	0.00174116	Interferon-induced protein with tetratricopeptide repeats 2
Q8C0D4	0	27	31	21	101.64	12.0914	12.0763	12.083	12.1727	12.178	12.1664	1.0635	0.0888233	16.1354	8.63e-05	0.00197041	Rho GTPase-activating protein 12
Q3UM45	0	68	129	21	491.04	13.8086	13.837	13.8132	13.8767	13.8577	13.8846	1.03771	0.0534058	4.48939	0.0109109	0.0309231	Protein phosphatase 1 regulatory subunit 7
Q9CQG2	0	44	70	21	254.04	13.2414	13.2218	13.2613	13.1229	13.1127	13.1157	0.917396	-0.124383	-10.5609	0.000454802	0.00433572	RNA N6-adenosine-methyltransferase METTL16
Q3TC46	0	39	37	21	138	12.398	12.3824	12.3803	12.3432	12.3352	12.3207	0.963325	-0.0539049	-6.24574	0.00334976	0.0139774	Protein PAT1 homolog 1
Q8CC12	0	26	29	21	103.21	11.3917	11.3297	11.3634	11.3466	11.3866	11.4458	1.02201	0.0314163	0.925943	0.406883	0.500592	Codanin-1
Q9Z0E0	0	36	42	21	157.99	12.1785	12.1971	12.1816	12.1371	12.1376	12.1377	0.967089	-0.0482801	-8.40613	0.00109614	0.00705764	Neurochondrin
Q91YJ2	0	51	46	21	162.79	12.5565	12.4992	12.547	12.5621	12.5307	12.5347	1.00571	0.00820891	0.404486	0.70655	0.768893	Sorting nexin-4
O70551	0	46	60	21	219.15	13.2185	13.2224	13.2122	13.1978	13.204	13.2103	0.990586	-0.0136464	-2.9205	0.043222	0.0855174	SRSF protein kinase 1
Q9QYJ0	0	64	167	21	634.02	14.5048	14.4561	14.4942	14.5197	14.5057	14.4882	1.01359	0.0194747	1.1207	0.325153	0.419585	DnaJ homolog subfamily A member 2
Q8CEE6	0	21	27	21	97.5	11.6764	11.6418	11.6701	11.747	11.7329	11.7195	1.04999	0.0703726	5.30146	0.00608117	0.0207769	PAS domain-containing serine/threonine-protein kinase
Q9EPQ8	0	14	25	21	80.04	10.95	11.0002	10.9489	10.9854	11.007	10.9809	1.01728	0.0247205	1.31979	0.257369	0.347823	Transcription factor 20
Q3UKJ7	0	46	93	21	326.32	13.9131	13.8707	13.9054	13.8729	13.8488	13.8611	0.975694	-0.0354986	-2.39887	0.0744476	0.130653	WD40 repeat-containing protein SMU1
O88487	0	56	155	21	630.43	14.0894	14.0474	14.0755	14.169	14.151	14.1436	1.05977	0.0837479	5.78906	0.004425	0.0168221	Cytoplasmic dynein 1 intermediate chain 2
O35350	0	37	34	21	124.52	12.0592	12.016	12.0903	12.1212	12.1262	12.1417	1.05303	0.0745436	3.32387	0.0292725	0.0637626	Calpain-1 catalytic subunit
Q7TNL5	0	56	91	21	320.14	13.743	13.7373	13.7488	13.8561	13.8453	13.8544	1.0784	0.108898	23.0865	2.09e-05	0.00116708	Serine/threonine-protein phosphatase 2A 56 kDa regulatory subunit
Q5SSI6	0	48	82	21	319.48	13.6509	13.6041	13.6451	13.6316	13.638	13.6199	0.997549	-0.00354099	-0.226247	0.832101	0.872283	U3 small nucleolar RNA-associated protein 18 homolog
Q62036	0	23	23	21	66.46	11.3387	11.36	11.3075	11.4193	11.3735	11.4029	1.04475	0.063151	3.1156	0.0356782	0.0740973	Centrosomal protein of 131 kDa
Q9WUB0	0	48	30	21	113.1	12.125	12.0954	12.1268	12.1918	12.2058	12.1666	1.05141	0.0723248	4.71404	0.00921212	0.0273536	RanBP-type and C3HC4-type zinc finger-containing protein 1
P97369	0	69	93	21	345.89	13.8505	13.7781	13.8309	13.8583	13.8438	13.8667	1.02557	0.0364294	1.60891	0.182921	0.265342	Neutrophil cytosol factor 4
Q9Z1D1	0	61	146	21	508.37	14.3957	14.387	14.3908	14.3907	14.3761	14.3687	0.991279	-0.0126375	-1.82331	0.142329	0.217835	Eukaryotic translation initiation factor 3 subunit G
Q07076	0	45	186	21	580.01	14.8173	14.8005	14.8145	15.0762	15.0634	15.0491	1.19093	0.252091	26.837	1.15e-05	0.000926783	Annexin A7
Q9D4H9	0	31	34	21	113.96	11.9973	11.9872	11.9985	11.9938	12.0133	12.0122	1.00843	0.0121056	1.66144	0.171961	0.252316	PHD finger protein 14
Q9QZB7	0	68	47	21	178.74	12.6121	12.5513	12.6162	12.6478	12.6361	12.6435	1.03476	0.049298	2.31999	0.0811375	0.139677	Actin-related protein 10
P41241	0	57	94	21	334.43	13.502	13.4947	13.4934	13.6196	13.6322	13.6473	1.09912	0.136354	16.1419	8.62e-05	0.00197041	Tyrosine-protein kinase CSK
Q9ERG2	0	39	61	21	215.29	12.7838	12.7155	12.7664	12.6582	12.6376	12.6547	0.929775	-0.105046	-4.89535	0.00807091	0.0249909	Striatin-3
Q8JZK9	0	53	91	21	294.46	14.0042	13.9897	14.0171	13.9348	13.9506	13.9306	0.955949	-0.0649951	-6.51658	0.00286281	0.0127414	Hydroxymethylglutaryl-CoA synthase, cytoplasmic
Q8VCD5	0	38	38	21	147.02	12.4461	12.3908	12.4207	12.3809	12.393	12.4024	0.981378	-0.027119	-1.57961	0.189344	0.272592	Mediator of RNA polymerase II transcription subunit 17
Q4FZF3	0	53	74	21	265.05	12.7479	12.7329	12.7204	12.7413	12.7161	12.7346	0.997875	-0.00306956	-0.280107	0.793284	0.841273	Probable ATP-dependent RNA helicase DDX49
Q9QZD9	0	82	219	21	824.11	14.9375	14.9585	14.9275	14.9405	14.9343	14.9347	0.996761	-0.00468032	-0.500132	0.643245	0.715024	Eukaryotic translation initiation factor 3 subunit I
B2KF50	0	17	27	21	80.99	11.8785	11.8648	11.8504	11.9348	11.9343	11.9454	1.05235	0.0736078	8.29109	0.00115536	0.00725286	UHRF1 (ICBP90)-binding protein 1
Q6PCM2	0	35	40	21	133.8	12.3498	12.3545	12.3135	12.3616	12.3601	12.3648	1.016	0.0229003	1.75712	0.153732	0.231579	Integrator complex subunit 6
Q80VP0	0	22	38	21	134.98	12.1553	12.1128	12.1557	12.2476	12.2271	12.2508	1.0722	0.100572	6.26768	0.0033067	0.0139075	Tectonin beta-propeller repeat-containing protein 1
Q80YD1	0	33	41	21	151.09	12.5039	12.5116	12.5155	12.5047	12.5011	12.4823	0.990155	-0.014273	-1.84568	0.138681	0.21335	ATP-dependent RNA helicase SUPV3L1, mitochondrial
Q922V4	0	56	71	21	281.31	13.3881	13.3652	13.3865	13.3821	13.3642	13.3577	0.991752	-0.0119483	-1.15111	0.313814	0.407969	Pleiotropic regulator 1
Q3TYA6	0	25	31	21	107.52	11.9644	11.9279	11.9447	12.0617	12.0678	12.0562	1.08388	0.11621	10.4852	0.000467691	0.00440254	M-phase phosphoprotein 8
Q9EQG9	0	37	40	21	148.31	12.6198	12.5794	12.5816	12.5557	12.5644	12.5557	0.976069	-0.0349452	-2.60196	0.0599245	0.110232	Collagen type IV alpha-3-binding protein
Q8BG81	0	59	68	21	269.81	13.1607	13.1531	13.1419	13.1574	13.1362	13.105	0.986892	-0.0190357	-1.1771	0.304416	0.39859	Polymerase delta-interacting protein 3
Q99ME2	0	28	32	21	117.73	11.5439	11.4763	11.504	11.4784	11.501	11.5401	0.998919	-0.00156021	-0.0585793	0.956097	0.969868	WD repeat-containing protein 6
Q9CQA3	0	70	178	21	619.82	15.0243	14.9784	15.0116	14.9861	14.994	14.9741	0.98619	-0.0200631	-1.34856	0.248773	0.338542	Succinate dehydrogenase [ubiquinone] iron-sulfur subunit, mitochondrial
P19426	0	64	66	21	214.67	13.1364	13.0597	13.1272	13.1618	13.173	13.1525	1.03862	0.0546735	2.19415	0.0932593	0.155652	Negative elongation factor E
Q3UHD6	0	48	96	21	377.75	13.7618	13.74	13.7475	13.8947	13.8806	13.8775	1.09771	0.134499	16.2307	8.43e-05	0.0019539	Sorting nexin-27
Q80U44	0	16	26	21	84.7	11.671	11.8678	11.6611	11.7022	11.6958	11.7127	0.979603	-0.0297302	-0.440533	0.682312	0.748706	Zinc finger FYVE domain-containing protein 16
Q8C0T5	0	17	24	21	70.18	11.2171	11.2429	11.2455	11.2028	11.1848	11.1812	0.968892	-0.045592	-4.04701	0.015514	0.0399877	Signal-induced proliferation-associated 1-like protein 1
Q99J62	0	67	63	21	244.72	13.2465	13.2355	13.2619	13.2496	13.2309	13.2505	0.997028	-0.0042944	-0.431032	0.688657	0.753594	Replication factor C subunit 4
Q9WTK5	0	33	47	21	171.07	12.842	12.8046	12.8069	12.958	12.958	12.9483	1.09955	0.136919	10.9398	0.000396553	0.00406632	Nuclear factor NF-kappa-B p100 subunit
Q8BM55	0	32	59	21	192.38	13.099	13.0584	13.1025	13.1718	13.1748	13.1601	1.05866	0.0822376	5.53813	0.00519684	0.0185694	Transmembrane protein 214
Q5H8C4	0	8	31	21	92.6	11.3914	11.4056	11.4013	11.5605	11.5509	11.5757	1.11961	0.162991	19.5057	4.07e-05	0.00152664	Vacuolar protein sorting-associated protein 13A
Q9DBR3	0	36	52	21	174.15	12.5397	12.616	12.5525	12.4998	12.4973	12.4996	0.952289	-0.0705293	-2.98781	0.0404253	0.0812239	Armadillo repeat-containing protein 8
Q8R5A3	0	42	86	21	296.96	13.8217	13.7976	13.8395	13.816	13.7907	13.7918	0.986148	-0.0201244	-1.37236	0.241877	0.331348	Amyloid beta A4 precursor protein-binding family B member 1-interacting protein
Q5SF07	0	45	85	21	303.84	13.3907	13.3672	13.4094	13.4414	13.4342	13.4266	1.03169	0.0450102	3.47705	0.02542	0.0573564	Insulin-like growth factor 2 mRNA-binding protein 2
A2AJI0	0	30	51	21	174.56	12.6843	12.6614	12.6866	12.7676	12.7601	12.7279	1.05295	0.0744422	5.09509	0.00700652	0.0228	MAP7 domain-containing protein 1
Q99KN9	0	30	79	21	244.96	13.6843	13.6254	13.6815	13.8326	13.8251	13.8041	1.11485	0.156849	7.47693	0.00171066	0.00920184	Clathrin interactor 1
Q8VI94	0	50	127	21	528.01	13.9513	13.9535	13.8952	14.2132	14.2252	14.2231	1.22026	0.287188	14.7745	0.000122166	0.00232434	2'-5'-oligoadenylate synthase-like protein 1
Q3UHH1	0	15	36	21	118.04	11.7544	11.7242	11.7616	11.8503	11.8367	11.8658	1.07492	0.104228	7.33178	0.00184198	0.00959237	Zinc finger SWIM domain-containing protein 8
Q9DBH0	0	36	48	21	151.72	12.3418	12.3994	12.3297	12.3977	12.4209	12.4117	1.03751	0.0531286	2.35628	0.0779784	0.135676	NEDD4-like E3 ubiquitin-protein ligase WWP2
Q61093	0	43	73	21	274.61	13.702	13.6401	13.6664	13.7078	13.6889	13.7024	1.02115	0.0301994	1.60707	0.183316	0.265771	Cytochrome b-245 heavy chain
Q9JJA4	0	58	127	21	469.25	14.609	14.5734	14.6263	14.5989	14.5905	14.5922	0.993767	-0.00901985	-0.571872	0.598012	0.676164	Ribosome biogenesis protein WDR12
Q9Z1G4	0	32	87	21	326.17	13.709	13.7154	13.715	13.6493	13.6582	13.6846	0.96658	-0.0490386	-4.54225	0.0104792	0.0301243	V-type proton ATPase 116 kDa subunit a isoform 1
Q3UHK8	0	16	29	21	87.28	11.8179	11.8515	11.8337	11.6885	11.7434	11.7303	0.924251	-0.113643	-5.91978	0.00407867	0.0159744	Trinucleotide repeat-containing gene 6A protein
Q9Z1N2	0	31	28	21	92.26	11.6427	11.6726	11.6297	11.6385	11.6472	11.714	1.01272	0.018232	0.675104	0.536623	0.620738	Origin recognition complex subunit 1
P59672	0	22	26	21	86.06	11.4756	11.4401	11.4419	11.4582	11.4566	11.4542	1.00263	0.0037934	0.326601	0.760344	0.813746	Ankyrin repeat and SAM domain-containing protein 1A
Q9D666	0	28	23	21	78.89	11.5998	11.6022	11.5836	11.7166	11.7333	11.7254	1.09423	0.129922	17.156	6.77e-05	0.00181586	SUN domain-containing protein 1
A2AIV8	0	44	62	21	202.15	12.8725	12.8411	12.8711	12.8937	12.9005	12.9072	1.02734	0.0389156	3.54932	0.0238131	0.0546741	Caspase recruitment domain-containing protein 9
O35309	0	62	91	21	320.78	14.0601	14.0091	14.0222	14.3066	14.306	14.2902	1.20621	0.270483	16.695	7.54e-05	0.00185999	N-myc-interactor
Q61666	0	25	27	21	82.27	11.9627	11.966	11.9729	11.9286	11.9314	11.9195	0.972209	-0.0406618	-8.6905	0.000965112	0.00659946	Protein HIRA
Q8K2T8	0	50	74	21	279.71	13.2117	13.2191	13.191	13.2532	13.2236	13.248	1.02405	0.0342827	2.76202	0.0507444	0.0967989	RNA polymerase II-associated factor 1 homolog
P97379	0	49	97	21	295.79	13.715	13.6849	13.7104	13.7634	13.7645	13.7603	1.04193	0.0592585	6.27933	0.00328412	0.0138678	Ras GTPase-activating protein-binding protein 2
Q9CQ65	0	84	164	20	686.88	14.3702	14.3211	14.3642	14.3359	14.3256	14.3403	0.987675	-0.0178912	-1.11358	0.32786	0.421924	S-methyl-5'-thioadenosine phosphorylase
Q99J31	0	29	23	20	70.58	11.3779	11.3747	11.3834	11.3573	11.3483	11.3722	0.986648	-0.0193933	-2.6088	0.0594953	0.109612	Oligophrenin-1
Q9CYR6	0	43	44	20	153.39	12.5343	12.5177	12.5016	12.6802	12.6672	12.6667	1.11225	0.153479	14.7335	0.000123512	0.0023444	Phosphoacetylglucosamine mutase
Q8BJW5	0	30	84	20	285.19	13.8398	13.831	13.8517	13.835	13.8252	13.8483	0.996731	-0.00472355	-0.525902	0.626764	0.699998	Nucleolar protein 11
Q8BI72	0	45	38	20	135.73	12.3378	12.3215	12.3581	12.4596	12.4524	12.4331	1.07865	0.109223	8.27158	0.0011658	0.00728987	CDKN2A-interacting protein
P97742	0	32	40	20	141.37	12.1656	12.1243	12.1472	12.2865	12.2968	12.3028	1.1093	0.149645	11.6304	0.000312369	0.003629	Carnitine O-palmitoyltransferase 1, liver isoform
Q9DCE5	0	63	86	20	308.57	13.7347	13.6843	13.7234	13.7685	13.7738	13.7867	1.04406	0.0622104	3.83871	0.0184799	0.0455139	p21-activated protein kinase-interacting protein 1
Q8R349	0	35	31	20	114.67	12.3192	12.3053	12.3347	12.3331	12.3075	12.3177	0.999813	-0.000270208	-0.0238997	0.982077	0.988108	Cell division cycle protein 16 homolog
Q921G6	0	46	42	20	162.4	11.6349	11.6184	11.6001	11.6833	11.6559	11.7054	1.04516	0.0637252	3.6442	0.0218832	0.0515704	Leucine-rich repeat and calponin homology domain-containing protein 4
Q8VCG3	0	73	57	20	207.33	12.8629	12.8437	12.8514	12.8444	12.845	12.8597	0.997912	-0.00301552	-0.402633	0.707808	0.770053	WD repeat-containing protein 74
P08249	0	70	394	20	1610.64	16.2092	16.2077	16.1975	16.1512	16.1362	16.132	0.955949	-0.0649948	-9.39871	0.000714157	0.00561043	Malate dehydrogenase, mitochondrial
O08848	0	48	40	20	144.36	12.2915	12.2446	12.2996	12.4199	12.4364	12.4481	1.1144	0.156269	8.22823	0.0011894	0.00738566	60 kDa SS-A/Ro ribonucleoprotein
Q923B1	0	40	46	20	172.21	12.3807	12.3261	12.3409	12.3747	12.3852	12.4065	1.02782	0.0395924	2.10607	0.102945	0.168134	Lariat debranching enzyme
Q921I2	0	44	85	20	334.89	13.5934	13.5639	13.6067	13.5558	13.5502	13.5417	0.973473	-0.0387866	-2.91767	0.0433445	0.085612	Kelch domain-containing protein 4
Q8BMF4	0	43	146	20	554.69	14.1097	14.0812	14.0896	14.1758	14.1752	14.1857	1.06098	0.0853999	9.3915	0.000716271	0.00561616	Dihydrolipoyllysine-residue acetyltransferase component of pyruvate dehydrogenase complex, mitochondrial
Q9QZD4	0	28	21	20	76.26	10.8633	10.8566	10.8254	10.7891	10.8191	10.8319	0.975999	-0.0350485	-2.03443	0.111648	0.179034	DNA repair endonuclease XPF
P28352	0	62	196	20	829.74	15.1352	15.1165	15.1205	15.1191	15.107	15.1089	0.991435	-0.0124098	-1.82516	0.142023	0.217408	DNA-(apurinic or apyrimidinic site) lyase
Q8BJY1	0	52	79	20	334.54	13.6299	13.5698	13.635	13.6898	13.6845	13.7206	1.06197	0.0867383	3.65154	0.0217419	0.0512975	26S proteasome non-ATPase regulatory subunit 5
Q7TMY7	0	27	34	20	129.43	12.0775	12.0642	12.1006	12.0928	12.1037	12.105	1.01375	0.0197042	1.74215	0.156445	0.234828	Importin-8
Q9WV70	0	28	58	20	194.56	13.5664	13.5245	13.5406	13.5425	13.5342	13.519	0.991759	-0.0119381	-0.853515	0.441472	0.532859	Nucleolar complex protein 2 homolog
Q61081	0	45	125	20	465.36	14.7604	14.7381	14.7725	14.8081	14.7843	14.7808	1.0239	0.0340729	2.57399	0.0617177	0.112621	Hsp90 co-chaperone Cdc37
O09126	0	26	23	20	76.53	11.6647	11.6715	11.6815	11.644	11.6388	11.6138	0.97243	-0.0403334	-3.82819	0.0186469	0.0458128	Semaphorin-4D
Q9CXY6	0	71	93	20	445.12	13.5639	13.5161	13.5479	13.572	13.5516	13.5638	1.01382	0.0198072	1.29891	0.263791	0.35483	Interleukin enhancer-binding factor 2
Q6R891	0	37	54	20	202.86	12.832	12.8144	12.8386	12.7631	12.7634	12.7623	0.955692	-0.0653823	-9.06934	0.000819302	0.0059856	Neurabin-2
Q8BVG4	0	30	48	20	174.74	12.359	12.3459	12.36	12.2744	12.2616	12.2866	0.945569	-0.0807457	-9.46119	0.000696141	0.0055403	Dipeptidyl peptidase 9
Q6ZQ03	0	26	42	20	160.13	12.5063	12.4641	12.4865	12.669	12.6501	12.6419	1.12354	0.168048	11.4995	0.000326473	0.00371304	Formin-binding protein 4
Q6ZPZ3	0	20	39	20	123.55	12.4899	12.4385	12.4571	12.3735	12.3546	12.3137	0.923676	-0.114541	-4.94345	0.00779756	0.0245036	Zinc finger CCCH domain-containing protein 4
Q5I012	0	26	36	20	117.19	11.8516	11.8026	11.8467	11.9505	11.953	11.9127	1.07555	0.105069	5.16678	0.00666677	0.0220105	Putative sodium-coupled neutral amino acid transporter 10
Q8K3H0	0	42	40	20	142.5	12.0582	12	12.0492	12.1239	12.1087	12.1469	1.06485	0.0906471	4.27314	0.0129178	0.0350633	DCC-interacting protein 13-alpha
O88447	0	50	109	20	408.48	14.3313	14.2876	14.3234	14.2934	14.2796	14.2604	0.97516	-0.0362895	-2.1991	0.0927457	0.154943	Kinesin light chain 1
Q920A7	0	41	61	20	209.64	12.6721	12.6382	12.6641	12.6296	12.6375	12.6353	0.983499	-0.0240049	-2.28327	0.0844817	0.144136	AFG3-like protein 1
Q9DBW0	0	38	33	20	103	11.9687	11.943	11.9249	12.2675	12.2708	12.2726	1.25245	0.324757	25.3962	1.43e-05	0.000996723	Cytochrome P450 4V2
Q6PAV2	0	24	28	20	101.86	11.8236	11.7979	11.799	11.7698	11.7817	11.7783	0.979261	-0.030234	-3.31966	0.0293878	0.0639674	Probable E3 ubiquitin-protein ligase HERC4
P54823	0	53	93	20	324.45	13.7589	13.7335	13.7767	13.7095	13.7138	13.7187	0.971025	-0.0424191	-3.31131	0.0296182	0.0643758	Probable ATP-dependent RNA helicase DDX6
Q811U4	0	29	38	20	117.67	11.6586	11.7014	11.6824	11.9085	11.8988	11.9177	1.17085	0.227552	16.8171	7.33e-05	0.00185999	Mitofusin-1
P53810	0	76	145	20	449.86	14.8872	14.8591	14.8787	14.9407	14.9247	14.9187	1.03746	0.0530526	5.00243	0.00747757	0.0237772	Phosphatidylinositol transfer protein alpha isoform
Q8BX09	0	41	47	20	155.73	12.6279	12.6186	12.6159	12.642	12.6069	12.6158	1.00057	0.000825246	0.0741067	0.944483	0.961057	Retinoblastoma-binding protein 5
Q8K3G9	0	44	33	20	127.04	12.015	11.9966	12.0061	12.1109	12.0988	12.1318	1.07768	0.107931	9.8186	0.000603256	0.00508776	DCC-interacting protein 13-beta
A6X8Z5	0	22	28	20	91.95	11.3566	11.3361	11.3225	11.3657	11.3679	11.3877	1.02483	0.0353832	2.91829	0.0433177	0.085612	Rho GTPase-activating protein 31
Q66JS6	0	67	166	20	643.97	14.6299	14.6382	14.5615	14.6145	14.5816	14.5676	0.984855	-0.0220165	-0.786267	0.475676	0.565654	Eukaryotic translation initiation factor 3 subunit J-B
Q9JM52	0	23	43	20	149.54	11.7456	11.7908	11.7752	11.7299	11.7397	11.7275	0.973878	-0.0381867	-2.7764	0.0500023	0.0957084	Misshapen-like kinase 1
Q8CI33	0	53	43	20	176.87	12.5736	12.6034	12.5895	12.5723	12.5549	12.5403	0.977373	-0.0330184	-2.61654	0.0590132	0.108997	CWF19-like protein 1
Q9WUP7	0	78	126	20	461.37	14.4325	14.4348	14.4533	14.4061	14.3835	14.4072	0.971789	-0.0412849	-4.06104	0.0153355	0.0396679	Ubiquitin carboxyl-terminal hydrolase isozyme L5
Q9R0C8	0	34	50	20	168.95	12.4704	12.4134	12.4353	12.449	12.4316	12.451	1.00293	0.00421874	0.23821	0.823423	0.865575	Guanine nucleotide exchange factor VAV3
Q80TN4	0	30	40	20	118.89	12.0071	11.9744	11.9988	12.1076	12.1077	12.0788	1.07521	0.104618	7.61431	0.00159688	0.00887903	DnaJ homolog subfamily C member 16
P10711	0	73	183	20	640.86	14.8438	14.7976	14.8355	14.8047	14.8128	14.7914	0.984401	-0.0226822	-1.46028	0.217998	0.305357	Transcription elongation factor A protein 1
Q61830	0	16	32	20	109.26	12.0229	12.0338	12.0244	12.0452	12.0333	12.0438	1.00957	0.013737	2.71048	0.0535105	0.100996	Macrophage mannose receptor 1
Q6PDL0	0	57	53	20	196.52	12.8459	12.7645	12.7785	12.8229	12.8288	12.8339	1.02258	0.0322167	1.27237	0.272174	0.364518	Cytoplasmic dynein 1 light intermediate chain 2
Q9Z1K5	0	46	48	20	177.21	12.8335	12.8184	12.8324	12.8538	12.8545	12.8252	1.01142	0.0163841	1.51813	0.203593	0.28896	E3 ubiquitin-protein ligase ARIH1
Q8CGU1	0	29	36	20	124.01	12.286	12.3389	12.2553	12.428	12.3838	12.3816	1.07505	0.104407	3.63629	0.0220369	0.051843	Calcium-binding and coiled-coil domain-containing protein 1
Q7TNP2	0	59	181	20	645.05	14.163	14.151	14.1722	13.8859	13.8875	13.896	0.82802	-0.272263	-39.609	2.43e-06	0.000693804	Serine/threonine-protein phosphatase 2A 65 kDa regulatory subunit A beta isoform
Q9Z2H5	0	29	40	20	117.21	11.8516	11.8089	11.8273	11.8548	11.8643	11.8515	1.0193	0.0275831	2.12926	0.100291	0.164771	Band 4.1-like protein 1
P33611	0	49	39	20	158.69	12.4917	12.443	12.5109	12.4395	12.4296	12.434	0.967589	-0.047534	-2.32641	0.080568	0.139114	DNA polymerase alpha subunit B
P62482	0	66	131	20	454.82	14.4027	14.355	14.401	14.3245	14.3158	14.3385	0.959288	-0.0599648	-3.53921	0.0240305	0.0549847	Voltage-gated potassium channel subunit beta-2
Q6NVE8	0	31	29	20	89.88	11.0785	11.056	11.0484	11.182	11.1571	11.1454	1.07216	0.100515	7.15171	0.00202266	0.01015	WD repeat-containing protein 44
Q9R1P4	0	83	199	20	759.16	15.1863	15.207	15.1837	15.2487	15.2416	15.2243	1.03231	0.0458762	4.44406	0.0112985	0.0315971	Proteasome subunit alpha type-1
Q62415	0	22	45	20	137.63	13.1636	13.1333	13.1444	13.1012	13.0765	13.1213	0.967653	-0.0474383	-3.02066	0.0391379	0.0794132	Apoptosis-stimulating of p53 protein 1
A0A087WQ44	0	8	27	20	83.57	11.7184	11.6506	11.6879	11.6287	11.6364	11.6376	0.965005	-0.0513913	-2.5984	0.0601495	0.110513	Snf2-related CREBBP activator protein
Q5EG47	0	53	56	20	206.38	13.1575	13.1318	13.1754	13.2878	13.2886	13.2802	1.09479	0.130654	10.1127	0.000538124	0.00478471	5'-AMP-activated protein kinase catalytic subunit alpha-1
Q5BL07	0	17	30	20	103.31	12.1578	12.2632	12.1463	12.1787	12.1898	12.1815	0.995982	-0.00580883	-0.15561	0.883877	0.911112	Peroxisome biogenesis factor 1
Q69ZR9	0	15	32	20	102.85	12.1069	12.0562	12.0997	12.1795	12.1641	12.1907	1.06473	0.0904849	5.13496	0.00681505	0.0223941	Protein TASOR
Q60854	0	66	395	20	1199.19	15.1165	15.1004	15.1188	15.247	15.2481	15.2592	1.10154	0.139524	20.0076	3.68e-05	0.00143538	Serpin B6
Q8BYL4	0	48	57	20	233.36	13.2849	13.2307	13.2722	13.2248	13.2052	13.2167	0.967955	-0.0469885	-2.71119	0.0534712	0.100945	Tyrosine--tRNA ligase, mitochondrial
Q8CFD4	0	47	66	20	246.38	12.8356	12.7986	12.8262	12.8867	12.9148	12.9417	1.06755	0.0943098	4.86361	0.0082577	0.0254417	Sorting nexin-8
Q3ULF4	0	36	31	20	118.97	12.0241	11.9672	11.9843	11.9322	11.9314	11.9498	0.963218	-0.0540654	-3.01767	0.0392531	0.0795666	Paraplegin
Q69ZL1	0	18	21	20	64.54	10.8546	10.8357	10.8049	10.8797	10.8795	10.863	1.02979	0.0423463	2.73476	0.0521864	0.099079	FYVE, RhoGEF and PH domain-containing protein 6
Q3TN34	0	30	23	20	82.97	11.339	11.2673	11.2632	11.3369	11.3493	11.3685	1.04372	0.0617345	2.35174	0.0783661	0.136147	MICAL-like protein 2
Q99KK2	0	40	39	20	144.79	12.8679	12.8881	12.8513	12.929	12.9133	12.9211	1.03674	0.052048	4.49238	0.010886	0.0309123	N-acylneuraminate cytidylyltransferase
P05063	0	68	238	20	945.83	13.6825	13.6226	13.6368	13.8025	13.7846	13.7846	1.10444	0.143314	7.53787	0.00165899	0.00904893	Fructose-bisphosphate aldolase C
P97355	0	70	52	20	220.31	13.0192	12.9971	13.0235	13.0534	13.0373	13.0246	1.0176	0.0251662	2.15668	0.0972498	0.160762	Spermine synthase
Q05860	0	13	33	20	106.4	12.5509	12.5563	12.5529	12.6343	12.616	12.6305	1.05233	0.0735855	12.6926	0.000221915	0.00308797	Formin-1
O88286	0	16	40	20	144.23	12.5796	12.5399	12.5533	12.6141	12.6104	12.6163	1.03955	0.0559642	4.73874	0.00904558	0.0270391	Protein Wiz
P23298	0	35	36	20	119.83	11.9234	11.9036	11.871	11.9093	11.9168	11.9214	1.01148	0.0164623	1.04902	0.353367	0.447398	Protein kinase C eta type
F8VPZ5	0	17	24	20	89.44	11.5655	11.57	11.597	11.646	11.6382	11.6301	1.04291	0.0606171	5.58802	0.00503099	0.0182706	Excision repair cross-complementing rodent repair deficiency, complementation group 6
Q9JJL8	0	50	34	20	104.33	11.9967	11.9385	11.9364	11.8256	11.8497	11.8576	0.924709	-0.112928	-5.1439	0.00677296	0.0223052	Serine--tRNA ligase, mitochondrial
Q8BG51	0	40	49	20	205.07	12.6441	12.6057	12.6247	12.6389	12.6121	12.6303	1.00157	0.0022637	0.166226	0.876043	0.905128	Mitochondrial Rho GTPase 1
Q9ESU6	0	22	51	20	167.21	13.1393	13.1234	13.1435	13.0864	13.0961	13.0938	0.970441	-0.0432876	-6.39408	0.00307146	0.013298	Bromodomain-containing protein 4
Q921E6	0	51	56	20	189.76	12.9956	13.0104	13.0084	13.0592	13.0011	13.0017	1.01104	0.0158383	0.799715	0.468675	0.558639	Polycomb protein EED
O88512	0	40	39	20	133.08	11.6181	11.6213	11.6181	11.5027	11.5205	11.5563	0.937782	-0.0926755	-5.86828	0.00421098	0.0162626	AP-1 complex subunit gamma-like 2
P47934	0	36	43	20	150.8	12.8558	12.8126	12.8512	12.8217	12.7999	12.7961	0.976736	-0.0339594	-2.14382	0.0986637	0.162663	Carnitine O-acetyltransferase
Q80UM7	0	31	58	20	219.45	12.93	12.9355	12.8997	12.8528	12.8538	12.8727	0.957979	-0.0619342	-4.81262	0.00856892	0.0260211	Mannosyl-oligosaccharide glucosidase
Q9CXT8	0	48	106	20	417.57	14.0164	14.018	14.0144	13.9486	13.9549	13.9645	0.959083	-0.0602725	-12.7521	0.000217886	0.00306377	Mitochondrial-processing peptidase subunit beta
P47962	0	64	417	20	1366.64	15.8696	15.8817	15.8654	15.7855	15.7979	15.7999	0.947515	-0.0777788	-11.673	0.000307942	0.00361419	60S ribosomal protein L5
O09131	0	83	120	20	388.74	14.8382	14.8237	14.8293	14.8587	14.8359	14.8401	1.01008	0.0144752	1.77301	0.150908	0.227795	Glutathione S-transferase omega-1
P35585	0	57	90	20	320.03	13.6941	13.7141	13.7351	13.7196	13.7267	13.7167	1.00456	0.00655874	0.537907	0.619175	0.694129	AP-1 complex subunit mu-1
Q3UHQ6	0	11	31	20	89.64	11.6055	11.5989	11.6118	11.7337	11.751	11.7444	1.1001	0.137629	21.9596	2.54e-05	0.00119492	Protein dopey-2
Q9QXB9	0	63	83	20	280.91	13.5812	13.5407	13.567	13.6081	13.6003	13.6234	1.03359	0.0476608	3.48974	0.0251288	0.0569298	Developmentally-regulated GTP-binding protein 2
O88569	0	72	538	20	1934.26	15.9892	16.103	15.9914	15.9212	15.91	15.9217	0.926432	-0.110243	-2.91916	0.0432799	0.0855897	Heterogeneous nuclear ribonucleoproteins A2/B1
P29341	0	73	527	20	1764.52	16.6241	16.6142	16.6328	16.575	16.5795	16.5854	0.970135	-0.0437425	-7.09183	0.00208755	0.0103463	Polyadenylate-binding protein 1
Q810J8	0	29	26	20	87.17	11.9016	11.8996	11.9027	12.0314	12.0391	12.031	1.09621	0.132525	47.9399	1.13e-06	0.000659362	Zinc finger FYVE domain-containing protein 1
Q91WD5	0	57	80	20	283.04	13.3958	13.38	13.3972	13.3893	13.3971	13.412	1.00589	0.00846672	0.979677	0.382715	0.476628	NADH dehydrogenase [ubiquinone] iron-sulfur protein 2, mitochondrial
P45952	0	55	85	20	328.94	13.9761	13.97	13.9566	13.9457	13.9428	13.9337	0.981586	-0.0268129	-3.94479	0.0168917	0.0424754	Medium-chain specific acyl-CoA dehydrogenase, mitochondrial
Q8C761	0	23	22	20	71.27	11.7074	11.6873	11.6723	11.8334	11.8651	11.8551	1.11901	0.162225	11.7531	0.000299826	0.00360122	WD repeat-containing protein 60
P46467	0	61	107	20	360.44	14.0601	14.004	14.0435	14.0388	14.0329	14.0453	1.0022	0.00316556	0.186003	0.861494	0.894008	Vacuolar protein sorting-associated protein 4B
Q8C3F2	0	26	40	20	146.97	11.4538	11.548	11.4615	11.4135	11.4524	11.5163	0.981468	-0.0269871	-0.634467	0.56025	0.641599	Constitutive coactivator of PPAR-gamma-like protein 2
Q8BMD8	0	49	68	20	250.27	13.4049	13.3502	13.3668	13.4552	13.4668	13.4521	1.06001	0.0840804	5.00567	0.00746047	0.023751	Calcium-binding mitochondrial carrier protein SCaMC-1
Q3TCH7	0	49	84	20	278.15	12.4465	12.4319	12.4494	12.4736	12.4807	12.4833	1.02568	0.0365817	5.94762	0.00400924	0.0158048	Cullin-4A
Q6PAQ4	0	50	41	20	129.61	13.1584	13.1246	13.1678	13.0641	13.0524	13.0542	0.937331	-0.0933695	-6.85818	0.00236666	0.0112304	RNA exonuclease 4
Q6GYP7	0	11	30	20	90.87	11.612	11.6556	11.6363	11.636	11.6359	11.6586	1.00615	0.00884469	0.602005	0.579629	0.659091	Ral GTPase-activating protein subunit alpha-1
O08663	0	54	119	20	498.26	13.7559	13.72	13.7391	13.7094	13.6926	13.6789	0.969514	-0.0446666	-3.28124	0.0304651	0.0657892	Methionine aminopeptidase 2
Q3ULL6	0	40	36	20	130.21	11.9256	11.9256	11.9148	11.9727	11.9582	11.9376	1.024	0.0342153	3.16975	0.033866	0.0711807	UPF3 regulator of nonsense transcripts homolog B (yeast)
Q8R4X3	0	21	65	20	192.57	13.0111	12.9919	13.0006	13.0791	13.0678	13.0735	1.05137	0.0722701	11.2338	0.00035764	0.00386184	RNA-binding protein 12
Q61635	0	60	43	20	163.63	12.6126	12.6224	12.631	12.6661	12.6457	12.6963	1.03336	0.0473452	3.03197	0.0387057	0.0787982	GTP-binding protein
Q8C878	0	56	66	20	247.26	12.9038	12.869	12.9093	12.923	12.8971	12.913	1.01185	0.0169903	1.15603	0.312015	0.406486	NEDD8-activating enzyme E1 catalytic subunit
Q3THS6	0	62	173	20	599.61	14.9721	14.952	14.9707	14.8856	14.8918	14.8999	0.950975	-0.0725212	-9.45016	0.000699278	0.00555891	S-adenosylmethionine synthase isoform type-2
Q8K337	0	25	30	20	99.11	11.7669	11.7099	11.7282	11.8095	11.7965	11.7897	1.04507	0.0636047	3.57847	0.0231993	0.0536949	Type II inositol 1,4,5-trisphosphate 5-phosphatase
Q91VX2	0	25	64	20	238.03	12.9296	12.8878	12.9161	12.8994	12.8893	12.859	0.980353	-0.0286268	-1.65391	0.173489	0.254094	Ubiquitin-associated protein 2
Q3TEA8	0	31	70	20	213.58	14.0801	14.0394	14.0638	13.962	13.9702	13.9426	0.931224	-0.1028	-7.15224	0.00202209	0.01015	Heterochromatin protein 1-binding protein 3
Q99L48	0	47	56	20	194.03	12.72	12.6909	12.723	12.6118	12.6437	12.6368	0.945701	-0.0805442	-5.70597	0.00466396	0.0174642	60S ribosomal export protein NMD3
Q8BZ47	0	15	29	20	98.51	11.5882	11.5584	11.5981	11.5227	11.5051	11.5184	0.955179	-0.0661573	-5.07815	0.0070899	0.0229166	Zinc finger protein 609
Q8C050	0	26	46	20	151.27	13.1789	13.1466	13.1734	13.2468	13.2237	13.2188	1.04498	0.0634756	4.80949	0.00858851	0.0260408	Ribosomal protein S6 kinase alpha-5
A2A6Q5	0	28	36	20	122.24	12.4549	12.4623	12.4908	12.5447	12.5335	12.4987	1.03983	0.0563456	3.19583	0.033032	0.0698116	Cell division cycle protein 27 homolog
A0A2I3BR81	0	42	40	20	137.04	12.8659	12.8295	12.8617	12.6896	12.6875	12.7162	0.898388	-0.15459	-10.4701	0.000470321	0.00442179	5'-nucleotidase domain-containing 2
P35550	0	56	161	20	596.43	14.4651	14.4331	14.4508	14.4661	14.448	14.4429	1.00186	0.00267633	0.230085	0.829314	0.870059	rRNA 2'-O-methyltransferase fibrillarin
Q8R5G7	0	16	22	20	74.29	11.7061	11.6814	11.7069	11.6954	11.7105	11.6962	1.00181	0.00260607	0.26871	0.801443	0.848356	Arf-GAP with Rho-GAP domain, ANK repeat and PH domain-containing protein 3
Q9DBG6	0	46	229	20	972.63	14.7577	14.7682	14.7538	14.7422	14.7306	14.7599	0.9892	-0.0156663	-1.64249	0.175834	0.257013	Dolichyl-diphosphooligosaccharide--protein glycosyltransferase subunit 2
Q07417	0	65	116	20	453.95	13.9615	13.9283	13.9452	14.0149	14.0215	14.0376	1.05677	0.079656	6.80385	0.00243804	0.0114608	Short-chain specific acyl-CoA dehydrogenase, mitochondrial
Q9QUK4	0	27	47	20	154.87	12.5867	12.5632	12.5655	12.6799	12.6879	12.6864	1.08145	0.112966	14.3543	0.000136867	0.00245291	Baculoviral IAP repeat-containing protein 1b
Q811D0	0	32	38	20	146.55	12.2782	12.2197	12.2632	12.1796	12.1906	12.1717	0.950613	-0.0730702	-3.97742	0.0164364	0.041696	Disks large homolog 1
A2ADY9	0	61	85	20	362.67	13.4989	13.4703	13.4646	13.5185	13.4999	13.5253	1.02571	0.0366227	2.80892	0.0483701	0.0931998	Protein DDI1 homolog 2
Q9Z108	0	42	39	20	145.09	12.904	12.8907	12.8904	12.8904	12.895	12.8854	0.996711	-0.00475343	-0.902766	0.417699	0.510519	Double-stranded RNA-binding protein Staufen homolog 1
Q91W18	0	34	36	20	105.89	11.816	11.8804	11.8415	11.7322	11.6902	11.6575	0.899591	-0.152659	-5.33523	0.00594431	0.02051	Tudor domain-containing protein 3
Q8K3Z9	0	23	43	20	133.29	12.6749	12.6909	12.6595	12.6445	12.643	12.6406	0.977791	-0.0324014	-3.55021	0.0237941	0.0546462	Nuclear envelope pore membrane protein POM 121
P11157	0	64	66	20	246.14	13.4537	13.4271	13.5002	13.2946	13.3111	13.3327	0.902814	-0.1475	-6.13167	0.00358509	0.0146562	Ribonucleoside-diphosphate reductase subunit M2
A3KGB4	0	22	39	20	127.75	12.4527	12.4275	12.4349	12.5967	12.5439	12.582	1.09876	0.135871	7.80166	0.00145637	0.00842904	TBC1 domain family member 8B
P22315	0	59	27	20	93.49	11.7924	11.9104	11.7736	11.609	11.6673	11.6835	0.887509	-0.172167	-3.55651	0.02366	0.0544628	Ferrochelatase, mitochondrial
Q8C0E3	0	36	31	20	111.21	12.5143	12.6043	12.4853	12.5946	12.6288	12.6078	1.05393	0.0757783	2.03892	0.11108	0.178277	E3 ubiquitin-protein ligase TRIM47
Q8BGF3	0	60	37	20	134.56	12.6012	12.5773	12.6109	12.5701	12.5769	12.5625	0.981702	-0.0266425	-2.45845	0.0698077	0.124249	WD repeat-containing protein 92
Q99P69	0	41	30	20	86.39	12.329	12.3163	12.3696	12.3527	12.3408	12.3443	1.00531	0.00764497	0.463944	0.666812	0.734509	Kinetochore protein Nuf2
Q9D0F6	0	72	73	20	271.64	13.4424	13.4069	13.4422	13.4031	13.4175	13.4064	0.985207	-0.0215019	-1.70654	0.1631	0.242595	Replication factor C subunit 5
Q3U9G9	0	30	71	20	272.9	13.9035	13.9168	13.8921	13.7468	13.7368	13.7286	0.890846	-0.166752	-18.7959	4.72e-05	0.00159526	Delta(14)-sterol reductase
Q922Y1	0	73	77	20	277.61	13.4824	13.4504	13.4667	13.4958	13.4831	13.46	1.00913	0.0131137	0.938661	0.401049	0.495007	UBX domain-containing protein 1
Q8K0C1	0	25	44	20	147.96	12.1912	12.2677	12.2028	12.2035	12.2105	12.2364	0.99739	-0.00377019	-0.145913	0.891048	0.917443	Importin-13
Q99JY0	0	53	160	20	571.47	14.5791	14.5606	14.5794	14.5164	14.4915	14.5159	0.95588	-0.0650991	-6.32872	0.00319044	0.0136401	Trifunctional enzyme subunit beta, mitochondrial
Q3U2P1	0	25	59	20	208.25	12.5598	12.5503	12.5583	12.598	12.6131	12.6456	1.04447	0.0627661	4.3741	0.0119298	0.0329269	Protein transport protein Sec24A
Q8R2K4	0	35	29	20	105.62	12.3263	12.3113	12.3324	12.3271	12.3124	12.2823	0.988957	-0.0160198	-1.09775	0.333957	0.427783	TAF6-like RNA polymerase II p300/CBP-associated factor-associated factor 65 kDa subunit 6L
Q9ER73	0	52	52	20	161.92	12.6969	12.7126	12.7091	12.6393	12.6295	12.6371	0.952023	-0.0709321	-12.667	0.000223676	0.00309213	Elongator complex protein 4
Q9JLV1	0	48	29	20	99.62	11.7248	11.7043	11.6782	11.6862	11.698	11.6484	0.982888	-0.0249011	-1.23584	0.284135	0.377639	BAG family molecular chaperone regulator 3
P46664	0	57	161	20	543.72	14.1391	14.0991	14.1314	14.2277	14.2183	14.239	1.07557	0.105105	7.70143	0.00152955	0.0086308	Adenylosuccinate synthetase isozyme 2
P36552	0	48	41	19	137.1	12.4307	12.3714	12.3904	12.4098	12.3957	12.417	1.00695	0.00999101	0.537952	0.619146	0.694129	Oxygen-dependent coproporphyrinogen-III oxidase, mitochondrial
Q9D8S3	0	40	29	19	109.1	12.1123	12.104	12.1192	12.2282	12.1948	12.1847	1.06491	0.0907249	6.53206	0.00283771	0.0126858	ADP-ribosylation factor GTPase-activating protein 3
Q8VDG3	0	31	59	19	208.46	13.2843	13.2733	13.2818	13.1883	13.1819	13.2082	0.941483	-0.0869926	-10.1366	0.000533234	0.00477446	Poly(A)-specific ribonuclease PARN
Q91VA6	0	60	55	19	210.7	12.9965	12.9864	12.9687	12.8975	12.8923	12.9212	0.945915	-0.0802174	-6.64888	0.00265672	0.0121336	Polymerase delta-interacting protein 2
Q9D1Q6	0	52	60	19	216.25	13.2867	13.2435	13.2781	13.3068	13.3173	13.3147	1.03058	0.04345	3.20487	0.0327484	0.0694271	Endoplasmic reticulum resident protein 44
P55264	0	63	96	19	370.48	14.0632	14.0564	14.0612	14.0369	14.026	14.0266	0.979104	-0.0304661	-7.45944	0.00172586	0.00924413	Adenosine kinase
Q9EPJ9	0	57	50	19	195.01	12.4878	12.4543	12.4824	12.5206	12.5116	12.5141	1.02855	0.040609	3.78242	0.0193952	0.0471606	ADP-ribosylation factor GTPase-activating protein 1
Q8C0S1	0	22	21	19	71.17	11.5661	11.5274	11.5824	11.6134	11.5922	11.5755	1.02461	0.0350771	1.78541	0.148744	0.225504	DIS3-like exonuclease 1
Q3UCV8	0	52	69	19	233.83	13.5007	13.4706	13.4961	13.5474	13.5341	13.5384	1.03586	0.0508286	5.00301	0.00747451	0.0237769	Ubiquitin thioesterase otulin
Q9Z2G6	0	31	49	19	189.61	12.701	12.6273	12.6717	12.8305	12.8233	12.7966	1.10969	0.150151	6.3205	0.00320579	0.013672	Protein sel-1 homolog 1
Q75NR7	0	21	25	19	76.92	11.5735	11.5378	11.589	11.5511	11.5396	11.5468	0.985611	-0.0209096	-1.34556	0.249658	0.339401	ATP-dependent DNA helicase Q4
Q80U58	0	27	75	19	225.36	12.9395	12.9479	12.9502	12.9495	12.9368	12.9528	1.00037	0.000539144	0.0921544	0.931006	0.950526	Pumilio homolog 2
Q8BHN5	0	37	28	19	84.17	12.2915	12.3418	12.2987	12.2713	12.2819	12.2621	0.973424	-0.0388597	-2.32406	0.080776	0.139296	RNA-binding protein 45
Q8R323	0	65	66	19	230.34	13.3123	13.3099	13.2776	13.3554	13.3572	13.3763	1.04468	0.0630576	4.83828	0.00841055	0.0257742	Replication factor C subunit 3
Q9CZN8	0	56	41	19	140.07	11.988	11.9707	11.9862	11.9017	11.859	11.8567	0.927147	-0.10913	-6.98019	0.00221554	0.0107809	Glutamyl-tRNA(Gln) amidotransferase subunit A, mitochondrial
Q8BWG8	0	65	51	19	195.59	12.6758	12.6564	12.6894	12.8123	12.7767	12.7759	1.08256	0.114442	7.45576	0.00172907	0.00924899	Beta-arrestin-1
Q8CDA1	0	19	21	19	63.09	11.7907	11.7541	11.777	11.8607	11.8432	11.8413	1.05301	0.0745157	6.04111	0.00378653	0.0151783	Phosphatidylinositide phosphatase SAC2
P28798	0	42	69	19	256.2	13.3092	13.2088	13.2055	13.1595	13.1263	13.1229	0.929839	-0.104947	-2.91799	0.0433304	0.085612	Progranulin
Q925H1	0	20	24	19	82.9	11.0134	11.1056	10.9699	11.2406	11.2428	11.2095	1.14976	0.201338	4.85827	0.00828967	0.0255108	Zinc finger transcription factor Trps1
Q921H8	0	75	206	19	941.26	14.3984	14.3802	14.3582	14.4867	14.4585	14.4937	1.0723	0.100707	6.37089	0.00311304	0.0134165	3-ketoacyl-CoA thiolase A, peroxisomal
Q8BKE6	0	48	67	19	229.36	13.5001	13.511	13.5006	13.5231	13.52	13.5579	1.0209	0.0298433	2.3569	0.0779262	0.135661	Cytochrome P450 20A1
P16675	0	43	105	19	379.29	13.8175	13.7777	13.78	13.7029	13.701	13.7204	0.943667	-0.0836509	-5.84831	0.00426371	0.0163874	Lysosomal protective protein
Q80U78	0	23	57	19	190.46	13.1149	13.1001	13.1388	13.0202	13.0192	13.0099	0.932071	-0.101488	-8.64186	0.000986089	0.00664762	Pumilio homolog 1
A2AJK6	0	14	50	19	151.81	11.5153	11.5002	11.5256	11.5387	11.5697	11.574	1.03318	0.0470985	3.53334	0.0241578	0.055213	Chromodomain-helicase-DNA-binding protein 7
Q9DC69	0	52	57	19	219.47	13.4039	13.3601	13.3956	13.3217	13.3309	13.3257	0.958986	-0.0604181	-4.41289	0.0115746	0.0321453	NADH dehydrogenase [ubiquinone] 1 alpha subcomplex subunit 9, mitochondrial
Q922J9	0	45	55	19	190.85	12.6482	12.5985	12.6237	12.6717	12.6668	12.6674	1.03182	0.0451975	3.13307	0.0350814	0.0731037	Fatty acyl-CoA reductase 1
Q9EPL9	0	34	42	19	132.82	11.9119	11.8174	11.8692	11.9674	11.9993	12.003	1.08958	0.123777	4.18723	0.0138374	0.0367147	Peroxisomal acyl-coenzyme A oxidase 3
Q80V86	0	23	33	19	111.5	11.944	11.9395	11.9395	11.9473	11.9602	11.9771	1.01432	0.0205094	2.34283	0.0791334	0.137168	Integrator complex subunit 8
P53762	0	39	33	19	110.65	10.938	10.9065	10.9384	11.0947	11.0719	11.0493	1.10519	0.144295	8.57423	0.0010162	0.00673516	Aryl hydrocarbon receptor nuclear translocator
Q8K119	0	22	22	19	69.66	11.9081	11.9489	11.9085	11.9624	11.9534	11.9787	1.03025	0.0429945	2.78573	0.0495276	0.0949317	PMS1 homolog 1, mismatch repair system component
Q921T2	0	41	91	19	326.93	13.6627	13.5614	13.6072	13.6298	13.6466	13.6561	1.02366	0.0337432	1.11405	0.327683	0.421764	Torsin-1A-interacting protein 1
Q91YM4	0	37	47	19	185.47	13.1775	13.1656	13.1965	13.0297	13.014	13.0299	0.897923	-0.155337	-14.9081	0.000117908	0.0023018	FAST kinase domain-containing protein 4
Q9Z1Q2	0	42	39	19	129.63	12.0446	12.0392	12.0043	11.9815	11.9605	11.963	0.958567	-0.0610491	-4.28407	0.0128062	0.0348546	Protein ABHD16A
Q8BL74	0	26	38	19	126.18	12.6098	12.6169	12.6012	12.4219	12.4218	12.4354	0.880912	-0.18293	-28.5768	8.92e-06	0.000860459	General transcription factor 3C polypeptide 2
E9Q7L0	0	34	72	19	219.78	11.3187	11.2341	11.2919	11.1566	11.1536	11.1623	0.917585	-0.124087	-4.94457	0.00779132	0.0245031	Oxoglutarate dehydrogenase-like
Q6P9R2	0	46	96	19	333.46	13.7365	13.6872	13.7125	13.6271	13.6222	13.6574	0.948355	-0.0765012	-4.24785	0.0131807	0.0356083	Serine/threonine-protein kinase OSR1
P14869	0	66	280	19	1034.87	15.7662	15.763	15.7701	15.6679	15.6717	15.6887	0.939307	-0.090332	-13.4604	0.00017624	0.00277178	60S acidic ribosomal protein P0
Q99020	0	52	191	19	677.73	15.2794	15.2733	15.2834	15.127	15.1181	15.1082	0.894419	-0.160977	-26.1013	1.28e-05	0.000951501	Heterogeneous nuclear ribonucleoprotein A/B
P47791	0	54	72	19	317.76	13.1746	13.1477	13.1461	13.2451	13.2263	13.2105	1.05058	0.0711918	5.23535	0.00636041	0.0213226	Glutathione reductase, mitochondrial
Q9CZT4	0	33	28	19	107.86	11.3929	11.4071	11.4075	11.3878	11.3803	11.4129	0.993894	-0.00883611	-0.806295	0.465278	0.55558	DNA-directed RNA polymerase III subunit RPC5
Q9JI44	0	45	29	19	98.38	11.7222	11.7136	11.7231	11.6485	11.6593	11.6788	0.960968	-0.0574401	-6.12918	0.00359045	0.0146706	DNA methyltransferase 1-associated protein 1
Q8R3B7	0	28	34	19	116.5	12.1581	12.1211	12.1344	12.1024	12.0823	12.0918	0.968807	-0.0457195	-3.72281	0.0204244	0.0489953	Bromodomain-containing protein 8
P54923	0	57	110	19	375.74	13.9269	13.9075	13.9281	13.8661	13.8583	13.8631	0.960369	-0.0583391	-8.24837	0.00117836	0.00734051	[Protein ADP-ribosylarginine] hydrolase
Q91W89	0	23	34	19	118.25	11.7825	11.7542	11.7691	11.7264	11.7371	11.7782	0.985315	-0.0213426	-1.20165	0.295777	0.38963	Alpha-mannosidase 2C1
Q8BRH0	0	29	39	19	130.3	12.3057	12.2396	12.2695	12.4141	12.3927	12.371	1.08749	0.121004	5.30874	0.00605135	0.0207191	Protein O-mannosyl-transferase TMTC3
Q91YU8	0	50	48	19	156.9	13.4825	13.4361	13.4842	13.3561	13.3332	13.3426	0.917867	-0.123643	-7.22975	0.00194179	0.0099257	Suppressor of SWI4 1 homolog
Q9Z2W0	0	54	115	19	442.41	13.7154	13.676	13.7082	13.8433	13.8494	13.858	1.10984	0.15035	11.7012	0.00030505	0.00361227	Aspartyl aminopeptidase
Q64442	0	63	178	19	626.53	14.7349	14.7208	14.7243	14.7634	14.7443	14.7552	1.01935	0.0276499	3.96665	0.0165851	0.0419732	Sorbitol dehydrogenase
Q8R5K4	0	21	53	19	194.23	12.7455	12.7257	12.7567	12.7186	12.724	12.735	0.988458	-0.0167487	-1.62909	0.178626	0.260336	Nucleolar protein 6
P97814	0	47	50	19	170.23	12.9786	12.9358	12.9524	13.0614	13.0799	13.0482	1.0774	0.107554	6.95209	0.00224926	0.0108873	Proline-serine-threonine phosphatase-interacting protein 1
Q64010	0	63	54	19	220.27	12.9533	12.8755	12.9364	13.0818	13.0457	13.0547	1.1011	0.138951	5.34729	0.00589635	0.0203708	Adapter molecule crk
Q9R112	0	46	39	19	154.45	12.5856	12.543	12.5531	12.6259	12.626	12.5937	1.03859	0.054622	3.25864	0.0311206	0.0668989	Sulfide:quinone oxidoreductase, mitochondrial
Q8BRG8	0	39	36	19	115.3	12.3791	12.4063	12.3654	12.3448	12.3653	12.3392	0.976791	-0.0338777	-2.35164	0.0783747	0.136147	Transmembrane protein 209
Q91X78	0	54	60	19	217.99	13.3617	13.3497	13.3667	13.4113	13.4038	13.3753	1.02628	0.0374231	3.09917	0.0362503	0.0749946	Erlin-1
Q9DB77	0	47	114	19	412.26	14.0716	14.0226	14.0522	14.0416	14.0419	14.0398	0.99468	-0.0076952	-0.53992	0.617907	0.693386	Cytochrome b-c1 complex subunit 2, mitochondrial
Q8BSP2	0	40	32	19	111.62	11.8003	11.7512	11.7838	11.8074	11.8262	11.7909	1.02082	0.0297292	1.68063	0.168131	0.248057	Condensin-2 complex subunit H2
Q8R3V5	0	51	79	19	271.1	13.8318	13.8057	13.8264	13.844	13.8317	13.8261	1.00881	0.0126495	1.3218	0.25676	0.347116	Endophilin-B2
Q99MN9	0	51	37	19	140.26	11.8456	11.8104	11.847	11.7236	11.6853	11.6906	0.910987	-0.134498	-7.9322	0.00136744	0.00809672	Propionyl-CoA carboxylase beta chain, mitochondrial
Q8QZT1	0	53	168	19	700.3	14.854	14.8254	14.8487	14.9386	14.9218	14.8933	1.05352	0.0752217	4.74466	0.0090062	0.0269716	Acetyl-CoA acetyltransferase, mitochondrial
Q9JK81	0	63	81	19	294.48	13.8624	13.8268	13.8388	13.8597	13.8585	13.8512	1.00961	0.0138019	1.27966	0.269846	0.361762	UPF0160 protein MYG1, mitochondrial
Q8C3S2	0	22	24	19	83.85	11.5691	11.5082	11.552	11.5605	11.5469	11.5589	1.00859	0.0123444	0.66211	0.544101	0.6274	Transport and Golgi organization protein 6 homolog
Q922Q1	0	53	76	19	242.78	13.476	13.4559	13.4763	13.5747	13.5756	13.5764	1.07636	0.106164	15.6697	9.69e-05	0.00209085	Mitochondrial amidoxime reducing component 2
Q920R0	0	14	23	19	82.06	11.6388	11.6296	11.6167	11.6782	11.6583	11.6632	1.02682	0.0381823	4.36308	0.0120331	0.0331664	Alsin
Q61490	0	35	61	19	234.03	13.1975	13.1266	13.1744	13.3087	13.304	13.2909	1.0981	0.135007	6.26039	0.00332094	0.0139112	CD166 antigen
Q8BG79	0	20	27	19	78.78	11.9245	11.9183	11.939	11.9555	11.9541	11.9247	1.01217	0.0174573	1.48266	0.212305	0.299053	CWF19-like protein 2
P49446	0	35	31	19	109.52	12.0711	12.0718	12.1149	12.0279	12.0114	12.058	0.963594	-0.0535021	-2.68842	0.0547478	0.102872	Receptor-type tyrosine-protein phosphatase epsilon
Q8BKT3	0	32	26	19	97.57	11.0865	11.0234	11.063	11.1114	11.0794	11.1234	1.03318	0.0470975	2.08247	0.105728	0.17177	GC-rich sequence DNA-binding factor 2
Q8C5H8	0	52	36	19	131.16	12.61	12.5647	12.5755	12.6556	12.6429	12.6739	1.05267	0.0740484	4.52052	0.0106541	0.0304961	NAD kinase 2, mitochondrial
Q7JJ13	0	26	50	19	161.43	12.6227	12.5947	12.6317	12.5464	12.5282	12.5417	0.94765	-0.0775738	-6.2578	0.00332601	0.0139181	Bromodomain-containing protein 2
Q9DB05	0	80	128	19	529.18	14.0357	14.0338	14.0272	13.973	13.978	13.9875	0.96411	-0.0527309	-10.5804	0.000451549	0.00433183	Alpha-soluble NSF attachment protein
P0DOV2	0	71	305	19	1187.69	15.0595	15.0141	15.0357	15.1233	15.1269	15.1054	1.05857	0.0821218	5.58305	0.00504722	0.0182706	Interferon-activable protein 204
Q9D154	0	60	159	19	572.32	15.0085	15.0281	15.0308	14.8236	14.8314	14.8399	0.876112	-0.190813	-22.5375	2.3e-05	0.00118137	Leukocyte elastase inhibitor A
A1L314	0	34	46	19	151.45	12.6534	12.646	12.6474	13.1482	13.1768	13.1926	1.43753	0.523594	39.7137	2.4e-06	0.000693804	Macrophage-expressed gene 1 protein
A2AG58	0	24	21	19	67.89	11.9062	11.8561	11.8785	11.9014	11.8966	11.888	1.01051	0.0150836	1.00502	0.37175	0.466227	BCLAF1 and THRAP3 family member 3
Q9D0I8	0	61	109	19	345.3	14.4538	14.4453	14.4735	14.4139	14.3929	14.4184	0.96651	-0.0491441	-4.28166	0.0128307	0.0348976	mRNA turnover protein 4 homolog
Q6PGG6	0	36	31	19	100	12.0743	12.0984	12.0843	12.0827	12.0657	12.1056	0.999307	-0.000999451	-0.0740327	0.944539	0.961057	Guanine nucleotide-binding protein-like 3-like protein
Q3V1L4	0	47	85	19	304.88	13.8725	13.8168	13.8678	13.9124	13.9272	13.9416	1.05318	0.0747541	3.7904	0.0192622	0.046894	Cytosolic purine 5'-nucleotidase
Q8VHM5	0	47	223	19	790.68	13.9804	13.9291	13.9746	14.003	13.9863	14.0006	1.02474	0.0352605	2.06841	0.107424	0.173752	Heterogeneous nuclear ribonucleoprotein R
Q9R0G7	0	19	34	19	103.59	12.2948	12.2811	12.3073	12.2124	12.2157	12.2065	0.944184	-0.08286	-10.3384	0.000493998	0.00456778	Zinc finger E-box-binding homeobox 2
Q61771	0	39	43	19	146.59	12.6296	12.5981	12.5935	12.7149	12.7141	12.7285	1.08082	0.112132	9.14156	0.000794685	0.00587856	Kinesin-like protein KIF3B
Q8BL80	0	32	26	19	85.48	11.8387	11.7328	11.7805	11.7414	11.8054	11.8127	1.00176	0.00252978	0.0664402	0.950216	0.965445	Rho GTPase-activating protein 22
Q9Z0S1	0	80	69	19	279.42	13.5537	13.5168	13.5665	13.4942	13.4916	13.4898	0.963377	-0.0538282	-3.60282	0.022701	0.0529536	3'(2'),5'-bisphosphate nucleotidase 1
Q5I043	0	20	25	19	79.29	11.2981	11.2476	11.26	11.3677	11.4012	11.4637	1.10366	0.142296	4.44903	0.0112551	0.0315199	Ubiquitin carboxyl-terminal hydrolase 28
Q80VY9	0	28	29	19	103.61	12.4009	12.372	12.3999	12.3091	12.3088	12.3424	0.952091	-0.0708288	-4.83382	0.00843785	0.0258184	ATP-dependent RNA helicase DHX33
Q8BWR4	0	18	26	19	83.28	11.011	11.0346	10.9987	10.9674	10.9441	10.9695	0.962953	-0.0544631	-4.091	0.0149629	0.0389549	Ubiquitin carboxyl-terminal hydrolase 40
Q8BMP6	0	50	66	19	263.5	13.181	13.1112	13.1642	13.2712	13.2655	13.259	1.08156	0.11312	5.3036	0.00607239	0.0207557	Golgi resident protein GCP60
Q8R1N4	0	63	55	19	202.02	12.6976	12.6511	12.6758	12.7053	12.7506	12.7748	1.0488	0.0687332	2.81719	0.047965	0.092597	NudC domain-containing protein 3
Q8BN21	0	42	50	19	168.76	12.5454	12.4897	12.5117	12.61	12.6305	12.6279	1.07714	0.1072	6.14616	0.0035541	0.0145665	Serine/threonine-protein kinase VRK2
P59729	0	26	37	19	132.07	12.4972	12.5542	12.5044	12.4931	12.4564	12.5016	0.976076	-0.034935	-1.54145	0.198062	0.282811	Ras and Rab interactor 3
Q9JHP7	0	52	49	19	190.97	12.3449	12.3176	12.3386	12.3394	12.3411	12.3553	1.00805	0.0115627	1.19884	0.296755	0.390726	Protein O-glucosyltransferase 2
Q6PF93	0	26	47	19	157.15	12.5421	12.4848	12.543	12.6453	12.6479	12.6697	1.09505	0.130996	6.31726	0.00321186	0.0136807	Phosphatidylinositol 3-kinase catalytic subunit type 3
P63037	0	65	127	19	495.48	14.1517	14.1292	14.1419	14.2142	14.2098	14.1987	1.04729	0.0666564	8.34011	0.00112965	0.00715299	DnaJ homolog subfamily A member 1
Q922L6	0	38	37	19	119.02	12.4444	12.4527	12.4512	12.45	12.438	12.4475	0.997064	-0.00424131	-0.952553	0.394757	0.488895	Negative elongation factor D
Q920Q8	0	37	45	19	141.18	12.7248	12.7741	12.7748	12.6966	12.6691	12.6801	0.948705	-0.0759684	-4.12901	0.0145056	0.0380559	Influenza virus NS1A-binding protein homolog
P48972	0	34	26	19	77.99	11.5407	11.5185	11.5435	11.5994	11.6094	11.6089	1.05093	0.0716619	8.37442	0.00111208	0.00712601	Myb-related protein B
Q64674	0	83	305	19	1335.58	15.4084	15.3716	15.4212	15.2537	15.2524	15.2812	0.908777	-0.138001	-7.84345	0.00142714	0.0083456	Spermidine synthase
Q60634	0	48	36	19	136.37	12.3919	12.4217	12.3944	12.5476	12.5325	12.5232	1.09562	0.131747	11.0555	0.000380641	0.00398977	Flotillin-2
O88554	0	47	30	19	108.92	11.8882	11.8526	11.8931	11.8532	11.8903	11.8594	0.992867	-0.010327	-0.60137	0.580013	0.659341	Poly [ADP-ribose] polymerase 2
E9PZM4	0	14	41	19	134.87	11.773	11.7266	11.7573	11.9031	11.8804	11.8943	1.10215	0.14032	9.27853	0.000750466	0.00572073	Chromodomain-helicase-DNA-binding protein 2
Q80W49	0	26	33	19	103.56	12.1043	12.0744	12.0694	12.2272	12.2296	12.2123	1.10213	0.140296	11.522	0.000323996	0.00369512	Beta/gamma crystallin domain-containing protein 3
Q3UMT1	0	25	24	19	76.97	11.6234	11.5515	11.5803	11.6524	11.6458	11.6357	1.04213	0.0595392	2.77738	0.0499522	0.0956514	Protein phosphatase 1 regulatory subunit 12C
Q99LM2	0	40	43	19	147.9	12.8242	12.8314	12.8647	12.8336	12.8511	12.8604	1.00575	0.00827885	0.561492	0.60443	0.681693	CDK5 regulatory subunit-associated protein 3
Q62311	0	36	30	19	117.97	12.1236	12.0793	12.1316	12.1438	12.1234	12.1456	1.01829	0.0261539	1.47321	0.214692	0.301832	Transcription initiation factor TFIID subunit 6
O70472	0	12	27	19	87.25	12.1618	12.118	12.1261	12.1205	12.1348	12.1331	0.99595	-0.00585492	-0.412756	0.700951	0.763774	Transmembrane protein 131
Q8C0R0	0	22	25	19	73.87	11.4727	11.4224	11.4591	11.4745	11.5012	11.4914	1.02644	0.0376546	2.22279	0.090332	0.151732	Ubiquitin carboxyl-terminal hydrolase 37
Q99L04	0	64	44	19	153.31	12.833	12.7819	12.8241	12.8852	12.8857	12.8527	1.04357	0.061525	3.20887	0.032624	0.0692591	Dehydrogenase/reductase SDR family member 1
P57746	0	60	58	19	205.08	13.2118	13.1633	13.1929	13.2348	13.234	13.2299	1.0307	0.0436179	3.07573	0.0370853	0.0762896	V-type proton ATPase subunit D
Q8BHS3	0	48	74	19	259.08	13.6339	13.5978	13.6487	13.5858	13.5632	13.5778	0.965132	-0.0512025	-3.10387	0.0360854	0.0747496	Pre-mRNA-splicing factor RBM22
E9Q1P8	0	54	68	19	269.2	12.3409	12.3576	12.3462	12.2325	12.2279	12.2434	0.924261	-0.113628	-16.8557	7.26e-05	0.00185999	Interferon regulatory factor 2-binding protein 2
Q8BLY7	0	29	24	19	94.88	11.4439	11.4215	11.4077	11.514	11.4945	11.4783	1.05061	0.071229	4.82032	0.00852102	0.0259274	Hermansky-Pudlak syndrome 6 protein homolog
Q8BXZ1	0	50	64	19	235.57	12.903	12.8682	12.8984	13.0388	13.0478	13.0507	1.11415	0.155939	13.5691	0.000170759	0.002729	Protein disulfide-isomerase TMX3
P97855	0	54	203	19	803.72	14.902	14.8995	14.9064	14.8427	14.8366	14.823	0.953625	-0.0685053	-11.1413	0.000369346	0.00391511	Ras GTPase-activating protein-binding protein 1
Q8CFE2	0	62	77	19	283.14	13.7453	13.6959	13.7301	13.8641	13.883	13.8827	1.11174	0.152815	9.61671	0.000653687	0.00535	Histone PARylation factor 1
Q9D7N9	0	59	64	19	218.55	13.6179	13.5893	13.6307	13.6649	13.6518	13.6542	1.03121	0.0443424	3.43756	0.0263525	0.0588715	Adipocyte plasma membrane-associated protein
Q8VC31	0	24	48	19	142.36	13.1069	13.0674	13.0831	13.0619	13.0877	13.0631	0.989724	-0.0149018	-1.0468	0.354275	0.448372	Coiled-coil domain-containing protein 9
P61161	0	54	214	19	677.2	15.313	15.2923	15.3026	15.314	15.3118	15.3115	1.00684	0.00983111	1.63208	0.177998	0.259562	Actin-related protein 2
Q8R3D1	0	48	48	19	167.24	13.1121	13.0778	13.0805	13.344	13.3308	13.3389	1.18738	0.247778	21.2785	2.88e-05	0.00127235	TBC1 domain family member 13
Q8BVK9	0	41	49	19	173.88	13.07	13.0166	13.0202	13.4353	13.4299	13.4071	1.30901	0.388474	20.1353	3.59e-05	0.00142733	Sp110 nuclear body protein
Q924T7	0	26	27	19	114.51	11.4891	11.4584	11.4778	11.5965	11.626	11.6103	1.09876	0.135873	10.9682	0.000392574	0.00403802	E3 ubiquitin-protein ligase RNF31
Q9JIF0	0	60	173	19	628.08	14.6576	14.6052	14.6697	14.6754	14.6529	14.6726	1.01594	0.0228125	1.08576	0.338642	0.43243	Protein arginine N-methyltransferase 1
Q7TT18	0	21	26	19	86.62	11.1417	11.1246	11.1205	11.1088	11.0792	11.1087	0.979419	-0.030002	-2.54519	0.0636292	0.115453	Activating transcription factor 7-interacting protein 1
[truncated: 5,722 more rows]
