# Supplementary material for: SDS3 regulates microglial inflammation by modulating the expression of the upstream kinase ASK1 in the p38 MAPK signaling pathway
Source: Inflamm Res. 2024 Jul 15;73(9):1547–64. doi: 10.1007/s00011-024-01913-5 (PMC11349808; doi:10.1007/s00011-024-01913-5)
Supplement: Supplementary file 5 — Supplementary Material 5 [file 11_2024_1913_MOESM5_ESM.xlsx]

## Sheet: Sheet1
Table S5. Ratios of 110 differentially expressed proteins identified by TMT-labeled quantitative proteomics.
Gene Name	Accession	Exp. q-value	Coverage [%]	PSMs	Unique Peptides	Score Sequest HT	log2(Abundances_siCtrl_126)	log2(Abundances_siCtrl_127)	log2(Abundances_siCtrl_128)	log2(Abundances_siSds3_129)	log2(Abundances_siSds3_130)	log2(Abundances_siSds3_131)	ratio_siSds3/siCtrl	log2_ratio	statistic	p-value	q-value	Description
Pyhin1	Q8BV49	0	46	26	14	101.12	11.369	11.4417	11.3214	12.2983	12.293	12.2864	1.88578	0.915162	26.0423	1.29e-05	0.000951501	Pyrin and HIN domain-containing protein 1
Gbp2	Q9Z0E6	0	38	42	16	166.91	12.3387	12.2651	12.2383	13.1102	13.1207	13.0911	1.77356	0.826651	26.4625	1.21e-05	0.000926783	Guanylate-binding protein 2
Phf11b	B4XVQ1	0	14	12	2	28.01	8.14364	7.98584	8.09223	8.67066	8.60326	9.06313	1.63027	0.705109	4.67816	0.00946065	0.0278546	PHD finger protein 11B
Taldo1	Q93092	0	51	220	23	643.36	15.5817	15.5481	15.5836	16.183	16.1657	16.1581	1.5134	0.597795	43.6803	1.64e-06	0.000659362	Transaldolase
Iigp1	Q9QZ85	0	35	15	8	49.2	10.5246	10.4913	10.4564	11.0829	11.0855	11.081	1.50773	0.592375	29.9841	7.37e-06	0.000860459	Interferon-inducible GTPase 1
Bst2	Q8R2Q8	0	16	22	3	75.27	12.1172	12.0524	12.1015	12.6819	12.6704	12.6421	1.48911	0.574453	25.1965	1.47e-05	0.00101093	Bone marrow stromal antigen 2
Acod1	P54987	0	32	62	13	210.22	12.9633	12.8387	12.7949	13.4486	13.4483	13.4178	1.48715	0.572552	11.1204	0.000372056	0.00393575	Cis-aconitate decarboxylase
Donson	Q9QXP4	0	23	10	9	42.23	9.40408	9.30378	9.39511	9.91692	9.98171	9.91034	1.48316	0.568671	14.4666	0.000132731	0.00242755	Protein downstream neighbor of Son
Mnda	P0DOV1	0	72	205	5	772.17	13.2437	13.1594	13.172	13.7477	13.7656	13.7456	1.47558	0.561282	20.7666	3.18e-05	0.00134961	Interferon-activable protein 205-B
Cmpk2	Q3U5Q7	0	70	159	25	657.93	14.0003	13.9209	13.9145	14.5139	14.5077	14.4928	1.47387	0.559608	19.7799	3.85e-05	0.00148186	UMP-CMP kinase 2, mitochondrial
Tnfrsf26	P83626	0	35	16	7	56.26	10.5628	10.5753	10.4924	11.1003	11.1384	11.065	1.472	0.557774	16.7021	7.53e-05	0.00185999	Tumor necrosis factor receptor superfamily member 26
Ifit2	Q64112	0	46	96	21	327.89	13.4606	13.3738	13.3609	13.9527	13.9579	13.9545	1.47075	0.556553	17.7533	5.91e-05	0.00174116	Interferon-induced protein with tetratricopeptide repeats 2
Mthfr	Q9WU20	0	14	13	7	50.78	10.7005	10.622	10.6333	11.2013	11.1876	11.2248	1.46678	0.552653	20.6075	3.28e-05	0.00137434	Methylenetetrahydrofolate reductase
Ifit3	Q64345	0	67	111	4	357.37	13.8938	13.814	13.796	14.3576	14.3777	14.3588	1.444	0.530071	17.2502	6.63e-05	0.00180364	Interferon-induced protein with tetratricopeptide repeats 3
Gch1	Q05915	0	52	15	11	50.54	11.1478	11.1068	11.0995	11.6397	11.6542	11.6354	1.43904	0.525107	32.6619	5.24e-06	0.000858301	GTP cyclohydrolase 1
Mpeg1	A1L314	0	34	46	19	151.45	12.6534	12.646	12.6474	13.1482	13.1768	13.1926	1.43753	0.523594	39.7137	2.4e-06	0.000693804	Macrophage-expressed gene 1 protein
Galnt7	Q80VA0	0	58	118	35	384.26	14.0187	14.0407	14.0126	14.5468	14.5395	14.5344	1.43023	0.516247	55.8185	6.17e-07	0.00049519	N-acetylgalactosaminyltransferase 7
Ifit1	Q64282	0	60	94	22	386.64	13.6997	13.5925	13.5954	14.1401	14.1378	14.1066	1.41321	0.498973	13.5278	0.000172817	0.00274762	Interferon-induced protein with tetratricopeptide repeats 1
H2-K1	P01901	0	57	126	14	491.44	13.918	13.8707	13.8281	14.3637	14.3704	14.3789	1.41296	0.498724	18.9527	4.57e-05	0.00156644	H-2 class I histocompatibility antigen, K-B alpha chain
Scarb2	O35114	0	26	28	11	99.41	12.0455	12.0014	12.0278	12.5324	12.4868	12.4956	1.39479	0.480048	25.3339	1.44e-05	0.00099781	Lysosome membrane protein 2
Tapbp	Q9R233	0	42	72	16	258.16	13.512	13.439	13.4396	13.9275	13.9289	13.9492	1.38668	0.471631	18.7035	4.81e-05	0.00159526	Tapasin
Gbp4	Q61107	0	40	68	23	227.94	12.9746	12.9369	12.9254	13.4228	13.4025	13.4063	1.38027	0.464953	28.842	8.6e-06	0.000860459	Guanylate-binding protein 4
Cd274	Q9EP73	0	15	4	3	13.29	6.69766	6.58797	6.7046	7.05311	7.16591	7.12825	1.36827	0.452351	8.99987	0.00084388	0.00607669	Programmed cell death 1 ligand 1
Gbp6	A0A0G2JDV3	0	14	9	7	26.15	9.83226	10.0665	9.79328	10.3798	10.3429	10.3205	1.36639	0.450366	5.17321	0.0066373	0.0219666	Guanylate-binding protein 6
Isg15	Q64339	0	53	135	7	609.28	13.5892	13.5123	13.5287	13.9843	13.9895	13.989	1.36056	0.444204	18.9525	4.57e-05	0.00156644	Ubiquitin-like protein ISG15
Rras	P10833	0	34	10	7	36.8	10.246	10.195	10.1206	10.6177	10.6398	10.6271	1.3575	0.440955	11.9275	0.000283059	0.00351692	Ras-related protein R-Ras
Stat2	Q9WVL2	0	26	48	22	159.38	12.4276	12.3974	12.4093	12.8377	12.8516	12.862	1.35569	0.439028	38.9969	2.58e-06	0.000693804	Signal transducer and activator of transcription 2
Tgtp2	Q3T9E4	0	25	11	8	43.34	10.3158	10.3074	10.2991	10.7309	10.7278	10.7418	1.34356	0.426061	66.2872	3.1e-07	0.000489025	T-cell-specific guanine nucleotide triphosphate-binding protein 2
Plekho2	Q8K124	0	44	60	16	232.83	13.0082	12.9713	13.0103	13.4298	13.4231	13.4148	1.34346	0.425955	31.8687	5.78e-06	0.000858301	Pleckstrin homology domain-containing family O member 2
Clec5a	Q9R007	0	30	7	5	24.96	10.2183	10.2273	10.2339	10.6762	10.6405	10.6289	1.33985	0.422068	28.2642	9.32e-06	0.000860459	C-type lectin domain family 5 member A
Trex1	Q91XB0	0	40	31	10	126.2	12.1123	12.0416	12.0815	12.4972	12.5079	12.4909	1.33815	0.420241	19.9348	3.74e-05	0.00144924	Three-prime repair exonuclease 1
Ifi205a	Q8CGE8	0	54	96	5	363.77	8.10905	8.14109	8.03397	8.39618	8.61618	8.53021	1.33745	0.419488	5.871	0.00420387	0.0162626	Interferon-activable protein 205-A
Ifit1bl1	D3Z6F0	0	16	37	3	110.61	8.66747	8.8051	8.75221	9.14797	9.15634	9.17393	1.33591	0.417818	10.2387	0.00051292	0.00466701	Interferon-induced protein with tetratricpeptide repeats 1B-like 1
Klhl12	Q8BZM0	0.003	4	2	2	4.62	7.24888	7.16591	7.18884	7.62425	7.58871	7.63807	1.33404	0.415804	14.4504	0.000133319	0.00243277	Kelch-like protein 12
Gbp7	Q91Z40	0	53	75	24	254.59	13.0285	12.9702	12.9853	13.3939	13.4006	13.4201	1.32886	0.410194	21.4129	2.81e-05	0.00126883	Gbp6 protein
Pls3	Q99K51	0	63	221	29	763.84	14.3037	14.2691	14.2886	14.6966	14.6972	14.6834	1.32431	0.405239	36.8722	3.23e-06	0.000823625	Plastin-3
Phf11a	Q8BVM9	0	18	13	3	36.37	9.20188	9.19451	9.16641	9.5947	9.60955	9.57346	1.32406	0.404967	26.9127	1.13e-05	0.000926783	PHD finger protein 11A
Daxx	O35613	0	24	14	12	62.71	11.0247	10.9479	10.9425	11.349	11.401	11.378	1.32347	0.404329	13.2535	0.000187293	0.00285889	Death domain-associated protein 6
Nusap1	Q9ERH4	0	40	22	15	83.41	11.7085	11.7717	11.7071	12.1737	12.1431	12.0738	1.32051	0.401098	11.0076	0.000387134	0.00402608	Nucleolar and spindle-associated protein 1
Ifit3b	E9PV48	0	64	98	2	324.8	7.99605	8.12774	8.06393	8.46638	8.47005	8.42249	1.31076	0.390399	9.52745	0.000677646	0.00545607	Interferon-induced protein with tetratricopeptide repeats 3B
Sp110	Q8BVK9	0	41	49	19	173.88	13.07	13.0166	13.0202	13.4353	13.4299	13.4071	1.30901	0.388474	20.1353	3.59e-05	0.00142733	Sp110 nuclear body protein
Sp100	O35892	0	33	28	17	89.51	12.3005	12.2572	12.2506	12.6447	12.6694	12.6589	1.30875	0.388193	22.57	2.28e-05	0.00118137	Nuclear autoantigen Sp-100
Igtp	Q9DCE9	0	50	65	14	246.8	12.9326	12.8806	12.8834	13.2983	13.2878	13.2613	1.30458	0.383581	19.0099	4.51e-05	0.00156644	Interferon gamma-induced GTPase
Snap29	Q9ERB0	0	64	35	14	128.35	12.0215	12.2204	12.0404	12.4769	12.4655	12.4893	1.30419	0.38315	6.00806	0.00386348	0.0154021	Synaptosomal-associated protein 29
Phf11	A6H5X4	0	35	41	10	161.77	12.7693	12.7363	12.743	13.1557	13.1309	13.0896	1.29766	0.37591	17.2801	6.58e-05	0.00179741	PHD finger protein 11
Akap8l	Q9R0L7	0	32	39	15	134.58	12.0416	11.988	11.9764	12.3687	12.375	12.3893	1.29748	0.375708	17.8995	5.73e-05	0.00171526	A-kinase anchor protein 8-like
Pnp	P23492	0	65	189	10	684.46	14.4066	14.3607	14.3642	14.744	14.7559	14.7574	1.29709	0.375281	24.4458	1.66e-05	0.00104463	Purine nucleoside phosphorylase
Tap1	P21958	0	32	79	22	273.21	13.4474	13.4313	13.4207	13.8031	13.8067	13.8141	1.29669	0.37483	44.5751	1.51e-06	0.000659362	Antigen peptide transporter 1
Aamdc	Q8R0P4	0.001	16	2	2	6.44	7.30925	7.39917	7.41024	7.74819	7.74416	7.74819	1.29591	0.373962	11.6838	0.000306834	0.00361227	Mth938 domain-containing protein
Lgals9	O08573	0	42	76	12	269.58	12.6997	12.6595	12.6921	13.0569	13.0665	13.0486	1.29552	0.373536	27.9407	9.76e-06	0.00088059	Galectin-9
Oasl2	Q9Z2F2	0	44	47	15	176.23	12.2455	12.2152	12.2205	12.598	12.5897	12.6037	1.29246	0.370121	36.3358	3.42e-06	0.000823625	2'-5'-oligoadenylate synthase-like protein 2
Fam177a1	Q8BR63	0	49	24	10	84.36	11.8802	11.8786	11.8708	12.2512	12.261	12.2185	1.28966	0.366987	27.8535	9.88e-06	0.000881714	Protein FAM177A1
Tap2	P36371	0	44	61	26	234.48	13.1784	13.1405	13.1535	13.5451	13.5129	13.5132	1.28901	0.366266	23.7806	1.85e-05	0.00109693	Antigen peptide transporter 2
Map3k5	O35099	0	14	21	14	63.17	11.3831	11.4176	11.365	11.7275	11.7613	11.7657	1.28603	0.362926	18.5288	4.99e-05	0.00162073	Mitogen-activated protein kinase kinase kinase 5
Psmb9	P28076	0	33	11	4	41.8	10.8514	10.8026	10.809	11.2037	11.1597	11.1878	1.28584	0.362707	18.1545	5.41e-05	0.0016847	Proteasome subunit beta type-9
Fndc3b	Q6NWW9	0	8	8	7	31.81	8.89118	8.926	8.91019	9.19402	9.29393	9.31922	1.28337	0.359934	9.10619	0.000806624	0.00592828	Fibronectin type III domain-containing protein 3B
Plekhn1	Q8C886	0	14	11	7	33.64	10.201	10.1733	10.1457	10.5222	10.5323	10.5433	1.28276	0.359256	21.0064	3.04e-05	0.00130326	Probable pleckstrin homology domain-containing family N member 1
Slpi	P97430	0.004	12	2	2	4.86	8.60363	8.52787	8.59096	8.86604	8.97441	8.95797	1.28223	0.358658	8.73497	0.000946413	0.00653937	Antileukoproteinase
Xdh	Q00519	0	40	88	39	342.71	13.6506	13.6047	13.6209	13.9815	13.9839	13.9828	1.28104	0.357311	26.5711	1.19e-05	0.000926783	Xanthine dehydrogenase/oxidase
Samd9l	Q69Z37	0	31	65	43	207.98	12.6239	12.6034	12.6092	12.9718	12.9669	12.9672	1.28031	0.356496	56.6119	5.83e-07	0.00049519	Sterile alpha motif domain-containing protein 9-like
Relb	Q04863	0	14	6	5	21.13	8.83162	8.77116	8.76984	9.14924	9.11972	9.17118	1.27973	0.355838	14.0928	0.000147139	0.00255992	Transcription factor RelB
H2-Q4	Q8HWB2	0	25	73	3	252.9	12.4039	12.3887	12.3506	12.7434	12.7271	12.7389	1.27935	0.355416	21.4571	2.79e-05	0.00126559	Histocompatibility 2, Q region locus 4
H2-L	P01897	0	26	119	5	430.61	13.1266	13.1111	13.1011	13.4455	13.472	13.4813	1.27746	0.353278	27.0968	1.1e-05	0.000926783	H-2 class I histocompatibility antigen, L-D alpha chain
Hmga2	P52927	0	56	14	5	46.89	10.8135	10.8027	10.8865	11.2107	11.2217	11.1264	1.27639	0.35207	8.80887	0.000916325	0.00640007	High mobility group protein HMGI-C
Msr1	P30204	0	26	25	13	77.01	11.7793	11.7385	11.757	12.1119	12.1182	12.0986	1.27569	0.351283	26.7476	1.16e-05	0.000926783	Macrophage scavenger receptor types I and II
Aph1a	Q8BVF7	0	8	6	3	24.3	9.10696	9.04767	9.08295	9.44812	9.43338	9.40599	1.27454	0.349971	16.5209	7.86e-05	0.00188982	Gamma-secretase subunit APH-1A
Trafd1	Q3UDK1	0	30	28	15	95.82	11.5928	11.5583	11.5645	11.905	11.9197	11.9213	1.26878	0.343443	29.061	8.35e-06	0.000860459	TRAF-type zinc finger domain-containing protein 1
Ero1b	Q8R2E9	0	43	42	15	155.94	11.8065	11.7565	11.7941	12.1426	12.133	12.1076	1.26756	0.342051	18.6894	4.83e-05	0.00159526	ERO1-like protein beta
Ppp1r12b	Q8BG95	0	11	29	8	88.9	11.6068	11.5996	11.6053	11.9643	11.9507	11.9186	1.26634	0.340663	24.8532	1.56e-05	0.00104085	Protein phosphatase 1 regulatory subunit 12B
Ddx60	E9PZQ1	0	10	20	16	51.87	10.9769	10.8774	10.8655	11.2412	11.2266	11.2737	1.26629	0.340609	8.97378	0.000853347	0.00611814	DEAD (Asp-Glu-Ala-Asp) box polypeptide 60
Trip10	Q8CJ53	0	45	48	23	162.56	12.6807	12.6306	12.6704	13.022	12.9903	12.9757	1.26172	0.335393	16.3586	8.17e-05	0.0019302	Cdc42-interacting protein 4
Gvin1	Q80SU7	0	42	201	92	677.25	14.8151	14.7914	14.7837	15.1305	15.1339	15.1264	1.26011	0.333548	34.3559	4.28e-06	0.000858301	Interferon-induced very large GTPase 1
Cdca3	Q99M54	0	63	19	11	71.71	11.5206	11.4614	11.4971	11.8328	11.8566	11.7899	1.25998	0.333398	12.8107	0.000214004	0.00304506	Cell division cycle-associated protein 3
Cd82	P40237	0	16	11	5	32.48	10.6153	10.5328	10.5568	10.9133	10.9216	10.8633	1.25798	0.331106	10.8559	0.000408619	0.00411191	CD82 antigen
Dnajc18	Q9CZJ9	0.002	9	2	2	7.27	6.61471	6.56377	6.55612	6.82909	6.98982	6.90328	1.25631	0.329195	6.59019	0.00274581	0.0124273	DnaJ homolog subfamily C member 18
Kctd21	Q3URF8	0.001	13	2	2	8.1	6.72928	6.50621	6.68089	6.95768	6.94251	7	1.25522	0.32794	4.69175	0.00936558	0.027666	BTB/POZ domain-containing protein KCTD21
Irgm1	Q60766	0	55	106	22	374.21	13.916	13.8879	13.8815	14.2164	14.2187	14.2273	1.25324	0.325664	29.3409	8.03e-06	0.000860459	Immunity-related GTPase family M protein 1
Crybg1	A0A0G2JG52	0	11	18	14	70.66	10.544	10.5171	10.5386	10.871	10.8384	10.8668	1.25312	0.32552	24.802	1.57e-05	0.00104085	Crystallin beta-gamma domain-containing 1
Cyp4v2	Q9DBW0	0	38	33	20	103	11.9687	11.943	11.9249	12.2675	12.2708	12.2726	1.25245	0.324757	25.3962	1.43e-05	0.000996723	Cytochrome P450 4V2
Hist1h1d	P43277	0	44	233	2	795.03	16.1289	16.3223	16.13	15.8602	15.8774	15.8608	0.796876	-0.327573	-5.07611	0.0071	0.02294	Histone H1.3
Bag5	Q8CI32	0	53	52	18	195.1	12.6922	12.6253	12.6715	12.3231	12.3504	12.332	0.796706	-0.32788	-15.3616	0.000104769	0.0021849	BAG family molecular chaperone regulator 5
Cd5	P13379	0	14	5	5	16.08	9.1179	8.99661	9.12153	8.74315	8.76089	8.74786	0.796611	-0.328052	-7.92603	0.00137149	0.00810278	T-cell surface glycoprotein CD5
Ankfy1	Q810B6	0	49	170	45	637.21	14.6173	14.5691	14.5904	14.2553	14.2589	14.2615	0.7935	-0.333697	-23.758	1.86e-05	0.00109693	Rabankyrin-5
Slc39a10	Q6P5F6	0	14	21	12	65.18	11.8427	11.8506	11.8543	11.5218	11.5065	11.5113	0.792245	-0.335982	-59.2095	4.87e-07	0.000489025	Zinc transporter ZIP10
Letmd1	Q924L1	0	28	14	9	54.82	10.9402	10.8904	10.9246	10.5806	10.579	10.5816	0.791137	-0.338	-22.9476	2.14e-05	0.00116708	LETM1 domain-containing protein 1
Sdhaf2	Q8C6I2	0	35	14	5	43.74	10.8603	10.817	10.7116	10.461	10.4404	10.4653	0.789622	-0.340766	-7.60165	0.00160696	0.00891396	Succinate dehydrogenase assembly factor 2, mitochondrial
Ftl1	P29391	0	56	56	9	209.58	13.0428	13.0264	13.0903	12.7324	12.69	12.7138	0.789418	-0.341139	-14.9872	0.000115475	0.00229492	Ferritin light chain 1
Flt1	P35969	0	10	16	11	48.91	11.0794	11.0138	11.0222	10.6922	10.6655	10.7169	0.786267	-0.346908	-13.6656	0.000166071	0.00268938	Vascular endothelial growth factor receptor 1
Pomp	Q9CQT5	0	79	28	8	100.69	12.2177	12.2238	12.2229	11.8426	11.8579	11.9155	0.784882	-0.349453	-15.68	9.66e-05	0.00209085	Proteasome maturation protein
Nap1l1	P28656	0	49	184	11	737.66	14.1765	14.1262	14.1721	13.782	13.7864	13.8189	0.777838	-0.362459	-18.2648	5.29e-05	0.00167786	Nucleosome assembly protein 1-like 1
Amacr	O09174	0	28	11	8	42.5	9.20506	9.10093	9.25361	8.83447	8.78692	8.83794	0.775526	-0.366753	-7.64825	0.00157022	0.00877489	Alpha-methylacyl-CoA racemase
Uxs1	Q91XL3	0	31	14	10	51.49	11.0526	11.0027	11.0121	10.6674	10.6565	10.6402	0.774976	-0.367777	-21.3185	2.86e-05	0.00127204	UDP-glucuronic acid decarboxylase 1
Mef2d	Q63943	0	25	17	7	62.92	11.663	11.6458	11.6595	11.3059	11.29	11.2632	0.773925	-0.369734	-27.3501	1.06e-05	0.000926783	Myocyte-specific enhancer factor 2D
Atp7a	Q64430	0	22	32	27	109.01	12.5091	12.5127	12.5317	12.151	12.1314	12.1508	0.771921	-0.373474	-39.0065	2.58e-06	0.000693804	Copper-transporting ATPase 1
Scd2	P13011	0	10	10	4	29.53	11.3407	11.3079	11.3777	10.9693	10.9431	10.9794	0.769395	-0.378203	-16.541	7.82e-05	0.00188982	Acyl-CoA desaturase 2
Cep55	Q8BT07	0	48	38	23	140.04	12.9625	12.9242	12.9511	12.5562	12.5593	12.5681	0.765922	-0.38473	-32.3237	5.46e-06	0.000858301	Centrosomal protein of 55 kDa
Hdac9	Q99N13	0	8	6	3	16.02	8.08852	8.03727	8.17443	7.71768	7.71562	7.69766	0.76326	-0.389754	-9.62034	0.000652733	0.00534775	Histone deacetylase 9
Mcrip1	Q3UGS4	0	40	6	4	15.25	10.1906	10.1976	10.2073	9.824	9.76918	9.77083	0.75238	-0.410466	-22.014	2.52e-05	0.00119019	Mapk-regulated corepressor-interacting protein 1
Ptges3	Q9R0Q7	0	51	56	7	215.9	13.5844	13.5772	13.5981	13.1798	13.163	13.1579	0.747626	-0.419611	-46.4543	1.28e-06	0.000659362	Prostaglandin E synthase 3
Hist1h1c	P15864	0	43	226	3	787.64	12.2009	12.1183	12.158	11.7724	11.7796	11.653	0.745332	-0.424044	-8.93004	0.000869511	0.00617552	Histone H1.2
Ykt6	Q9CQW1	0	57	49	10	179.06	13.3683	13.3721	13.3879	12.9223	12.9352	12.9493	0.736868	-0.440522	-44.8307	1.48e-06	0.000659362	Synaptobrevin homolog YKT6
Asb10	Q91ZT7	0.005	4	2	2	3.22	8.09592	8.06393	7.94837	7.51885	7.60288	7.64313	0.733167	-0.447786	-7.73779	0.00150249	0.00853145	Ankyrin repeat and SOCS box protein 10
Hmgn2	P09602	0	31	10	4	31.48	11.8171	11.82	11.9476	11.5114	11.4029	11.2852	0.726114	-0.461733	-5.90271	0.00412195	0.0160812	Non-histone chromosomal protein HMG-17
Trem2	Q99NH8	0	32	18	6	61.45	11.4814	11.4603	11.4959	10.9599	10.9551	10.9379	0.693412	-0.528215	-42.93	1.76e-06	0.000672949	Triggering receptor expressed on myeloid cells 2
Suds3	Q8BR65	0	24	13	7	44.57	11.0481	11.0314	11.0093	10.3937	10.4601	10.4536	0.662585	-0.593823	-24.8067	1.57e-05	0.00104085	Sin3 histone deacetylase corepressor complex component SDS3
Unc93b1	Q8VCW4	0	19	20	9	77.83	11.7098	11.6635	11.7086	11.0812	11.0949	11.1072	0.659942	-0.599589	-35.2962	3.85e-06	0.000823625	Protein unc-93 homolog B1
Frmd4b	Q920B0	0	11	10	8	25.72	9.03727	8.9472	8.9257	8.37069	8.37938	8.32103	0.653823	-0.613028	-15.8371	9.29e-05	0.00204943	FERM domain-containing protein 4B
Mt2	P02798	0	66	12	3	34.31	10.5566	10.3815	10.4141	9.78986	9.75639	9.63481	0.605537	-0.723712	-10.1249	0.000535618	0.00477446	Metallothionein-2
Mt1	P02802	0	69	21	3	70.57	12.2072	12.2425	12.1751	11.5046	11.5107	11.4023	0.600502	-0.735759	-18.3014	5.24e-05	0.00167786	Metallothionein-1
Tk1	P04184	0	42	17	8	52.62	10.6322	10.6325	10.6594	9.73454	9.77627	10.0039	0.573111	-0.803114	-9.53826	0.000674686	0.00544428	Thymidine kinase, cytosolic
