# Supplementary material for: SDS3 regulates microglial inflammation by modulating the expression of the upstream kinase ASK1 in the p38 MAPK signaling pathway
Source: Inflamm Res. 2024 Jul 15;73(9):1547–64. doi: 10.1007/s00011-024-01913-5 (PMC11349808; doi:10.1007/s00011-024-01913-5)
Supplement: Supplementary file 6 — Supplementary Material 6 [file 11_2024_1913_MOESM6_ESM.xlsx]

## Sheet: siSds3_transcriptome
Table S6. List of 13,195 genes with adjusted p-values identified by RNA-seq.
Gene Name	Ensembl Gene	siCtrl-1	siCtrl-2	siCtrl-3	siSds3-1	siSds3-2	siSds3-3	base Mean	log2 Fold Change	Fold Change	lfcSE	stat	p-value	adjusted p-value
Taldo1	ENSMUSG00000025503	1777	2005	1575	4473	3453	3627	2806.13	1.12517	2.18127	0.0394493	28.5218	6.28e-179	8.29e-175
Galnt7	ENSMUSG00000031608	3125	3651	2875	6282	4810	5396	4331.4	0.799716	1.74076	0.0305865	26.1461	1.09e-150	7.2e-147
Hist1h1c	ENSMUSG00000036181	2121	2452	1975	1024	763	913	1520.64	-1.21612	0.430438	0.0469631	-25.8953	7.53e-148	3.31e-144
Neat1	ENSMUSG00000092274	14239	17273	13208	9907	7909	8748	11737.9	-0.707118	0.612542	0.0276424	-25.5809	2.49e-144	8.21e-141
Unc93b1	ENSMUSG00000036908	2787	3438	2499	1822	1374	1610	2221.53	-0.808506	0.570973	0.040108	-20.1582	2.28e-90	6.02e-87
Clec5a	ENSMUSG00000029915	1697	1843	1620	3492	2662	3212	2412.02	0.87233	1.83062	0.0438944	19.8734	6.92e-88	1.52e-84
Ccl3	ENSMUSG00000000982	5511	6513	5103	9216	6954	8279	6879.36	0.543597	1.4576	0.0278385	19.5268	6.49e-85	1.22e-81
Wdr1	ENSMUSG00000005103	3648	4224	3194	6033	4692	5367	4495.27	0.571985	1.48657	0.0298591	19.1561	8.6e-82	1.42e-78
Laptm5	ENSMUSG00000028581	15711	18665	13421	12060	9538	10974	13224.3	-0.507538	0.703422	0.028122	-18.0477	8.22e-73	1.21e-69
Tnfrsf26	ENSMUSG00000045362	826	996	754	1852	1369	1545	1215.03	0.898098	1.86361	0.0498537	18.0147	1.49e-72	1.97e-69
Chml	ENSMUSG00000078185	683	737	633	1557	1184	1344	1019.09	0.991422	1.98814	0.0551029	17.9922	2.24e-72	2.69e-69
Hist1h2bc	ENSMUSG00000018102	1417	1595	1210	795	607	651	1031.24	-0.973284	0.509345	0.0541168	-17.9849	2.56e-72	2.81e-69
Tlr13	ENSMUSG00000033777	6651	7640	6067	5364	3892	4607	5635.88	-0.518025	0.698327	0.028812	-17.9795	2.82e-72	2.86e-69
Polq	ENSMUSG00000034206	1424	1627	1253	2644	2043	2384	1884.54	0.73885	1.66884	0.0412707	17.9025	1.13e-71	1.06e-68
Suds3	ENSMUSG00000066900	981	1119	841	483	364	366	681.684	-1.18272	0.44052	0.0664447	-17.8001	7.06e-71	6.21e-68
Arid4a	ENSMUSG00000048118	1322	1511	1128	2466	1986	2202	1760.11	0.771369	1.70689	0.0435909	17.6956	4.53e-70	3.74e-67
Adssl1	ENSMUSG00000011148	2416	3000	2154	1606	1256	1450	1951.9	-0.75738	0.59157	0.0428296	-17.6836	5.61e-70	4.36e-67
Hmga2	ENSMUSG00000056758	1795	2133	1738	3376	2560	3017	2422.18	0.682349	1.60475	0.0392622	17.3793	1.18e-67	8.68e-65
Scd2	ENSMUSG00000025203	20114	23654	18845	17355	12881	15163	17802.8	-0.428737	0.742912	0.0249723	-17.1685	4.57e-66	3.17e-63
Pfkp	ENSMUSG00000021196	3483	4112	3108	5624	4367	5049	4259.78	0.522862	1.4368	0.0305983	17.0879	1.82e-65	1.2e-62
Cybb	ENSMUSG00000015340	3388	4002	3173	2579	1946	2224	2851.9	-0.604246	0.657815	0.0356465	-16.951	1.89e-64	1.19e-61
Cald1	ENSMUSG00000029761	1024	1225	947	2054	1573	1934	1450.98	0.814647	1.75887	0.0481065	16.9342	2.52e-64	1.51e-61
Lrrfip1	ENSMUSG00000026305	3380	3752	2927	5387	4136	4939	4059.73	0.552788	1.46692	0.0327966	16.8551	9.63e-64	5.53e-61
Fam102a	ENSMUSG00000039157	1880	2170	1754	3319	2644	3165	2477.38	0.676986	1.5988	0.041211	16.4273	1.22e-60	6.71e-58
Vat1	ENSMUSG00000034993	5068	6097	4443	7960	6350	7330	6163.51	0.507062	1.42115	0.0309763	16.3693	3.17e-60	1.67e-57
Trem2	ENSMUSG00000023992	5642	6941	4817	4350	3280	3563	4693.57	-0.588196	0.665174	0.036078	-16.3035	9.32e-60	4.73e-57
Plekho2	ENSMUSG00000050721	4645	5362	4056	7129	5518	6598	5510.75	0.485122	1.3997	0.0302249	16.0504	5.68e-58	2.78e-55
Trip10	ENSMUSG00000019487	782	907	666	1564	1160	1404	1072.39	0.820657	1.76621	0.0526268	15.5939	8.01e-55	3.77e-52
Sin3a	ENSMUSG00000042557	3022	3424	2556	4733	3590	4230	3563.9	0.510242	1.42429	0.0328703	15.5229	2.43e-54	1.11e-51
Ccl4	ENSMUSG00000018930	616	783	603	1431	1029	1216	939.031	0.878715	1.83874	0.056859	15.4543	7.06e-54	3.11e-51
Golgb1	ENSMUSG00000034243	4196	4785	3673	6434	5088	6099	5013.9	0.509521	1.42358	0.0330968	15.3949	1.77e-53	7.54e-51
H6pd	ENSMUSG00000028980	2388	2688	2091	1686	1312	1511	1923.73	-0.621898	0.649815	0.0408392	-15.228	2.31e-52	9.51e-50
Fam63a	ENSMUSG00000038712	4109	4779	3636	3318	2527	2890	3501.03	-0.47889	0.71753	0.0317585	-15.0791	2.22e-51	8.89e-49
Rab2a	ENSMUSG00000047187	729	819	666	1490	1082	1254	999.9	0.795395	1.73555	0.0540897	14.7051	5.98e-49	2.32e-46
Adgre1	ENSMUSG00000004730	5309	5780	4523	4270	3111	3598	4379.3	-0.47049	0.721719	0.0322634	-14.5828	3.62e-48	1.36e-45
Chaf1b	ENSMUSG00000022945	1045	1154	941	1943	1415	1673	1352.47	0.694631	1.61847	0.0477344	14.552	5.67e-48	2.08e-45
Rcc2	ENSMUSG00000040945	9356	11070	8251	8217	6298	7209	8301.14	-0.360881	0.778689	0.0250426	-14.4107	4.43e-47	1.58e-44
Anxa7	ENSMUSG00000021814	2343	2874	2219	4267	2940	3578	3006.47	0.558245	1.47248	0.0388339	14.3752	7.4e-47	2.57e-44
Cyp4v3	ENSMUSG00000079057	1197	1384	1107	2106	1689	1938	1562.9	0.658086	1.57799	0.0457981	14.3693	8.06e-47	2.73e-44
Slc37a2	ENSMUSG00000032122	7388	8854	6572	6428	4948	5506	6536.51	-0.393624	0.761215	0.0274642	-14.3322	1.38e-46	4.54e-44
Baz1a	ENSMUSG00000035021	4503	5084	3974	6880	5001	5832	5166.85	0.414153	1.33252	0.0289437	14.3089	1.93e-46	6.2e-44
Cst7	ENSMUSG00000068129	1877	2179	1677	1344	1033	1194	1531.92	-0.633872	0.644445	0.04433	-14.2989	2.22e-46	6.98e-44
Eif5a	ENSMUSG00000078812	22833	26104	20186	20933	15755	17700	20358.5	-0.309981	0.806652	0.0217167	-14.2739	3.18e-46	9.77e-44
Rp2	ENSMUSG00000060090	903	999	792	1800	1234	1454	1186.25	0.743746	1.67452	0.0522648	14.2303	5.94e-46	1.78e-43
Akr1a1	ENSMUSG00000028692	7290	8653	6476	6390	4886	5494	6454.1	-0.379087	0.768924	0.0267004	-14.1978	9.45e-46	2.77e-43
Ptprs	ENSMUSG00000013236	3050	3811	2639	2225	1805	2020	2555.73	-0.596286	0.661455	0.0420287	-14.1876	1.09e-45	3.14e-43
Slc7a11	ENSMUSG00000027737	787	905	678	1509	1101	1345	1045.79	0.750285	1.68213	0.053014	14.1526	1.8e-45	5.05e-43
Klhl24	ENSMUSG00000062901	1296	1466	1109	2231	1721	1902	1609.74	0.62014	1.53702	0.0438994	14.1264	2.61e-45	7.18e-43
Trp53inp2	ENSMUSG00000038375	650	700	542	1257	948	1112	862.846	0.81451	1.7587	0.0576763	14.1221	2.78e-45	7.48e-43
Vwf	ENSMUSG00000001930	394	465	344	161	119	120	262.549	-1.3776	0.38486	0.0979278	-14.0675	6.02e-45	1.59e-42
Eno3	ENSMUSG00000060600	1282	1553	1087	812	654	706	1000.78	-0.784629	0.580501	0.0558018	-14.061	6.59e-45	1.71e-42
Arrdc4	ENSMUSG00000042659	190	268	203	604	447	569	378.064	1.21618	2.3233	0.0865701	14.0485	7.87e-45	2e-42
Ccng1	ENSMUSG00000020326	819	927	798	1621	1243	1360	1122.98	0.740236	1.67045	0.0535049	13.8349	1.57e-43	3.91e-41
Lactb	ENSMUSG00000032370	1348	1328	1150	2357	1777	1987	1649.83	0.689	1.61217	0.0498935	13.8094	2.24e-43	5.46e-41
Galnt6	ENSMUSG00000037280	2062	2404	1764	3381	2464	2876	2468.33	0.51288	1.4269	0.0371999	13.7871	3.05e-43	7.31e-41
Bst2	ENSMUSG00000046718	2183	2783	1983	3762	2901	3192	2776.74	0.534949	1.44889	0.0388621	13.7653	4.12e-43	9.71e-41
Myo9a	ENSMUSG00000039585	1889	2168	1692	3063	2352	2940	2335.25	0.564422	1.47879	0.0417795	13.5096	1.37e-41	3.18e-39
Timp2	ENSMUSG00000017466	1675	1803	1453	1124	893	975	1306.92	-0.668367	0.629218	0.0495034	-13.5014	1.53e-41	3.49e-39
Rasgrp3	ENSMUSG00000071042	11465	13572	10734	10392	7931	8717	10358.3	-0.366686	0.775562	0.0271688	-13.4966	1.64e-41	3.66e-39
Basp1	ENSMUSG00000045763	1749	1935	1537	2810	2166	2673	2132	0.574682	1.48935	0.0426403	13.4774	2.12e-41	4.67e-39
Il17ra	ENSMUSG00000002897	1462	1762	1337	2479	1931	2179	1845.51	0.557468	1.47168	0.0414863	13.4374	3.65e-41	7.9e-39
Anxa1	ENSMUSG00000024659	1496	1748	1360	2711	1913	2164	1881.27	0.579981	1.49483	0.043224	13.418	4.74e-41	1e-38
Mt1	ENSMUSG00000031765	6591	7950	5864	5294	4008	5056	5720.17	-0.463299	0.725326	0.0345297	-13.4174	4.78e-41	1e-38
Eif2ak2	ENSMUSG00000024079	1931	2263	1852	3235	2473	2797	2410.07	0.517572	1.43154	0.0386792	13.3811	7.8e-41	1.61e-38
Tk1	ENSMUSG00000025574	1233	1496	1013	751	612	703	953.183	-0.783619	0.580908	0.0588638	-13.3124	1.96e-40	3.98e-38
Gba	ENSMUSG00000028048	4917	5796	4262	7160	5520	6261	5604.36	0.373816	1.29578	0.0281997	13.256	4.16e-40	8.32e-38
Abi2	ENSMUSG00000026782	1184	1413	1095	2099	1605	1784	1519.44	0.594438	1.50988	0.0448674	13.2488	4.59e-40	9.03e-38
Fcgr3	ENSMUSG00000059498	4147	4536	3604	6022	4637	5281	4672.21	0.405919	1.32493	0.0306696	13.2352	5.49e-40	1.07e-37
Tapbp	ENSMUSG00000024308	3341	4008	2808	5163	3869	4495	3908.5	0.446609	1.36283	0.0338288	13.202	8.54e-40	1.63e-37
Igsf8	ENSMUSG00000038034	3236	3698	2693	4822	3645	4324	3703.48	0.441981	1.35847	0.0334835	13.2	8.78e-40	1.65e-37
Cenpe	ENSMUSG00000045328	5309	5974	4694	7643	5725	6752	5968.11	0.363479	1.28652	0.0275739	13.182	1.11e-39	2.07e-37
Mef2c	ENSMUSG00000005583	6111	7205	5450	5287	4057	4767	5416.88	-0.371457	0.773002	0.0283697	-13.0934	3.59e-39	6.58e-37
Nacc2	ENSMUSG00000026932	751	947	671	448	355	380	582.834	-0.911008	0.531813	0.0696348	-13.0827	4.14e-39	7.48e-37
Selenop	ENSMUSG00000064373	2462	2605	2047	1783	1301	1570	1937.87	-0.568125	0.674493	0.0436479	-13.0161	9.91e-39	1.77e-36
Vps13a	ENSMUSG00000046230	1647	1904	1473	2644	2094	2339	2004.36	0.522183	1.43613	0.0402112	12.986	1.47e-38	2.58e-36
Dst	ENSMUSG00000026131	8860	10383	7508	12495	9725	11444	9982.91	0.368497	1.29101	0.0284281	12.9624	2e-38	3.47e-36
Prkaa1	ENSMUSG00000050697	1274	1378	1121	2181	1558	1900	1556.58	0.596697	1.51225	0.046176	12.9222	3.37e-38	5.78e-36
Fasn	ENSMUSG00000025153	12895	15169	10559	10827	8258	9283	11012.4	-0.400203	0.757752	0.0310143	-12.9038	4.28e-38	7.25e-36
Gabpb2	ENSMUSG00000038766	5318	6285	4831	4672	3587	4084	4743.01	-0.373783	0.771756	0.0290024	-12.888	5.26e-38	8.78e-36
Atp7a	ENSMUSG00000033792	2035	2431	1751	1492	1195	1349	1686.92	-0.571277	0.673021	0.0443389	-12.8843	5.52e-38	9.1e-36
Rnf213	ENSMUSG00000070327	12644	14893	11284	17548	13815	16069	14265.7	0.32531	1.25293	0.0253145	12.8507	8.52e-38	1.39e-35
Hsph1	ENSMUSG00000029657	3117	3511	2811	4905	3673	3995	3641.24	0.440825	1.35738	0.0343789	12.8225	1.23e-37	1.97e-35
Ddx39b	ENSMUSG00000019432	4532	5250	4033	3988	2872	3331	3951.19	-0.401698	0.756967	0.0313408	-12.8171	1.32e-37	2.09e-35
Sec23a	ENSMUSG00000020986	836	923	718	1541	1112	1271	1058.28	0.675709	1.59738	0.0527788	12.8026	1.58e-37	2.49e-35
Wbp1l	ENSMUSG00000047731	1877	2063	1433	2902	2383	2702	2212.38	0.600688	1.51644	0.0470984	12.7539	2.97e-37	4.6e-35
Noc2l	ENSMUSG00000095567	8394	9180	7320	7301	5383	6271	7229.55	-0.358444	0.780005	0.028129	-12.7429	3.42e-37	5.24e-35
Slfn2	ENSMUSG00000072620	882	1020	859	1689	1197	1484	1179.97	0.671589	1.59283	0.0527464	12.7324	3.91e-37	5.92e-35
Tns1	ENSMUSG00000055322	530	651	444	254	216	234	381.825	-1.07074	0.476075	0.0841579	-12.723	4.41e-37	6.61e-35
C330027C09Rik	ENSMUSG00000033031	2940	3237	2600	4454	3389	3765	3373.93	0.431492	1.34863	0.0340061	12.6887	6.83e-37	1.01e-34
Ptges3	ENSMUSG00000071072	2224	2754	2011	1827	1312	1524	1913.84	-0.537881	0.688782	0.0424378	-12.6746	8.18e-37	1.2e-34
Braf	ENSMUSG00000002413	1207	1437	1058	2018	1586	1801	1507.13	0.571662	1.48623	0.0451849	12.6516	1.1e-36	1.59e-34
Met	ENSMUSG00000009376	801	861	740	1448	1101	1297	1036.42	0.688333	1.61142	0.0545911	12.6089	1.89e-36	2.71e-34
Npepl1	ENSMUSG00000039263	1937	2469	1817	1423	1143	1368	1671.51	-0.60617	0.656938	0.0480819	-12.607	1.93e-36	2.74e-34
Setx	ENSMUSG00000043535	4633	5339	4040	6589	5066	5826	5206.22	0.352763	1.277	0.028086	12.5601	3.5e-36	4.91e-34
Txnrd1	ENSMUSG00000020250	4683	5217	3978	6780	4943	5970	5213.8	0.38029	1.3016	0.0302935	12.5535	3.8e-36	5.28e-34
Gas7	ENSMUSG00000033066	3561	4161	2940	2711	2066	2542	2955.78	-0.494948	0.709587	0.0395872	-12.5027	7.21e-36	9.92e-34
Chst10	ENSMUSG00000026080	1628	1871	1468	1267	874	1028	1337.75	-0.601967	0.658855	0.0484558	-12.423	1.96e-35	2.67e-33
Ero1l	ENSMUSG00000021831	1109	1285	1102	2041	1485	1743	1451.45	0.605882	1.52191	0.0488286	12.4084	2.35e-35	3.17e-33
Slc9a3r1	ENSMUSG00000020733	937	1082	869	1612	1325	1486	1213.68	0.634186	1.55206	0.0511885	12.3892	2.99e-35	3.98e-33
Pcyt1a	ENSMUSG00000005615	2281	2647	2077	3517	2738	3062	2701.9	0.441244	1.35777	0.0356356	12.3821	3.27e-35	4.31e-33
Casp3	ENSMUSG00000031628	2177	2529	2110	3699	2645	3083	2686.07	0.488981	1.40345	0.0395247	12.3715	3.73e-35	4.87e-33
Frmd4b	ENSMUSG00000030064	1861	2099	1739	1441	1072	1219	1555.33	-0.566463	0.67527	0.0458088	-12.3658	4e-35	5.18e-33
Ptgs2	ENSMUSG00000032487	339	359	295	722	541	651	482.111	0.919884	1.89196	0.0744201	12.3607	4.26e-35	5.46e-33
Calm1	ENSMUSG00000001175	13412	15727	12567	19786	14632	16533	15314.1	0.318403	1.24695	0.0258341	12.3249	6.65e-35	8.44e-33
Xdh	ENSMUSG00000024066	981	1049	852	1686	1257	1434	1201.95	0.618424	1.5352	0.0502025	12.3186	7.19e-35	9.04e-33
Dnajb11	ENSMUSG00000004460	1718	1865	1560	2734	2096	2377	2046.69	0.509965	1.42402	0.0414234	12.311	7.9e-35	9.83e-33
Reep3	ENSMUSG00000019873	2071	2326	1738	1465	1143	1404	1670.71	-0.56244	0.677156	0.0458812	-12.2586	1.51e-34	1.86e-32
Mef2d	ENSMUSG00000001419	5314	6159	4535	4147	3336	3999	4529.62	-0.433138	0.740649	0.0355946	-12.1686	4.57e-34	5.58e-32
Snx5	ENSMUSG00000027423	8499	9571	7941	7587	5701	6362	7537.27	-0.370312	0.773615	0.0304852	-12.1473	5.93e-34	7.18e-32
Dock4	ENSMUSG00000035954	2073	2464	1758	3204	2426	2911	2450.31	0.470843	1.38592	0.0388221	12.1282	7.49e-34	8.98e-32
Ccl7	ENSMUSG00000035373	435	527	354	855	698	797	607.384	0.833266	1.78171	0.0690637	12.0652	1.61e-33	1.92e-31
Eea1	ENSMUSG00000036499	2654	3101	2385	3952	3065	3548	3094.54	0.407648	1.32652	0.0338227	12.0525	1.88e-33	2.22e-31
B3glct	ENSMUSG00000051950	347	413	287	153	111	130	235.674	-1.20724	0.433097	0.10076	-11.9813	4.45e-33	5.2e-31
Gm37416	ENSMUSG00000103865	935	1046	790	575	448	543	713.613	-0.753096	0.593329	0.062866	-11.9794	4.56e-33	5.27e-31
Lipa	ENSMUSG00000024781	4108	4538	3636	5810	4547	5209	4611.53	0.372973	1.29502	0.0312536	11.9338	7.89e-33	9.06e-31
Flt1	ENSMUSG00000029648	6627	7582	5759	5926	4478	5167	5855.87	-0.320842	0.800602	0.0268977	-11.9282	8.43e-33	9.59e-31
Qars	ENSMUSG00000032604	3796	4181	3209	5359	4065	4765	4195.35	0.374308	1.29622	0.0315831	11.8515	2.11e-32	2.38e-30
Flii	ENSMUSG00000002812	2872	3442	2540	4302	3303	3740	3337.72	0.390641	1.31098	0.0330098	11.8341	2.6e-32	2.91e-30
Nap1l1	ENSMUSG00000058799	6292	7190	5954	5643	4122	4847	5616.74	-0.377721	0.769652	0.0319301	-11.8296	2.74e-32	3.04e-30
Sel1l	ENSMUSG00000020964	3985	4672	3554	5804	4489	4945	4538.45	0.352759	1.277	0.0299316	11.7855	4.64e-32	5.1e-30
C1qb	ENSMUSG00000036905	1764	2040	1598	1380	1066	1173	1486.73	-0.531184	0.691987	0.0451055	-11.7765	5.16e-32	5.63e-30
Atp6v1a	ENSMUSG00000052459	11723	13893	10842	16687	12452	14172	13179.1	0.280582	1.21468	0.0238988	11.7404	7.91e-32	8.55e-30
Ccl2	ENSMUSG00000035385	1790	2190	1633	3069	2253	2429	2206.67	0.491299	1.40571	0.0418811	11.7308	8.86e-32	9.5e-30
Txnrd3	ENSMUSG00000000811	174	182	165	444	333	423	286.048	1.10683	2.15371	0.0944658	11.7167	1.05e-31	1.11e-29
Spop	ENSMUSG00000057522	1440	1647	1388	2432	1797	2075	1784.65	0.514619	1.42862	0.043948	11.7097	1.14e-31	1.2e-29
Nbr1	ENSMUSG00000017119	1623	1778	1358	2499	1853	2211	1871.57	0.488868	1.40334	0.0419299	11.6592	2.06e-31	2.16e-29
Pbrm1	ENSMUSG00000042323	4297	4949	3817	3828	2786	3275	3779.57	-0.364384	0.776801	0.0312943	-11.6438	2.47e-31	2.56e-29
Ptbp1	ENSMUSG00000006498	12439	14678	10937	11447	8477	10256	11234.1	-0.296554	0.814195	0.0254772	-11.64	2.58e-31	2.66e-29
Alcam	ENSMUSG00000022636	3089	3632	2844	5068	3454	4129	3663.98	0.426455	1.34393	0.0367128	11.616	3.42e-31	3.5e-29
Hmga1	ENSMUSG00000046711	10524	11513	9251	8673	6871	8154	9080.93	-0.361861	0.77816	0.0313067	-11.5586	6.68e-31	6.78e-29
Slc25a44	ENSMUSG00000050144	1807	2101	1621	2747	2234	2493	2154.66	0.465085	1.3804	0.0402906	11.5433	7.98e-31	8.04e-29
P3h1	ENSMUSG00000028641	356	444	303	762	552	687	512.583	0.843911	1.79491	0.073149	11.5369	8.6e-31	8.6e-29
Hspa4l	ENSMUSG00000025757	764	898	621	1346	1062	1135	963.661	0.651112	1.57038	0.0565009	11.5239	1e-30	9.92e-29
Tlr2	ENSMUSG00000027995	2113	2387	1740	3218	2361	2734	2402.23	0.442375	1.35884	0.0384075	11.5179	1.07e-30	1.06e-28
Prkar2a	ENSMUSG00000032601	4913	5803	4319	6914	5303	6269	5538.78	0.332638	1.25931	0.0289	11.51	1.18e-30	1.15e-28
Orc2	ENSMUSG00000026037	3466	3881	3016	4960	3763	4275	3862.69	0.357899	1.28156	0.0311181	11.5013	1.3e-30	1.26e-28
Serpinf1	ENSMUSG00000000753	469	597	451	267	220	218	365.3	-0.97959	0.507124	0.0851831	-11.4998	1.32e-30	1.27e-28
Cops7a	ENSMUSG00000030127	1686	1867	1376	1209	913	1100	1340.82	-0.56217	0.677282	0.0489419	-11.4865	1.54e-30	1.47e-28
Map3k5	ENSMUSG00000071369	597	719	507	1097	861	954	783.467	0.687245	1.61021	0.0600359	11.4472	2.43e-30	2.3e-28
Mafb	ENSMUSG00000074622	6059	6874	5165	4985	4008	4645	5233.73	-0.365113	0.776408	0.03197	-11.4205	3.3e-30	3.11e-28
Ap2b1	ENSMUSG00000035152	3940	4646	3478	5662	4243	5021	4457.56	0.339916	1.26568	0.0297952	11.4084	3.8e-30	3.55e-28
Acot7	ENSMUSG00000028937	1555	1981	1500	2713	2028	2229	1983.93	0.494415	1.40875	0.0434212	11.3865	4.88e-30	4.54e-28
Vsir	ENSMUSG00000020101	2726	3110	2224	2025	1662	1874	2243.1	-0.484368	0.71481	0.0426934	-11.3453	7.83e-30	7.22e-28
Asb10	ENSMUSG00000038204	326	420	378	163	128	146	257.624	-1.16521	0.445898	0.102747	-11.3406	8.26e-30	7.57e-28
Sod2	ENSMUSG00000006818	1774	2052	1536	2745	2089	2322	2069.18	0.445223	1.36152	0.039334	11.319	1.06e-29	9.61e-28
Larp1b	ENSMUSG00000025762	226	245	175	511	393	431	328.256	0.990148	1.98639	0.0875224	11.3131	1.13e-29	1.02e-27
Stag1	ENSMUSG00000037286	2818	3285	2571	2409	1858	2027	2467.8	-0.421405	0.746697	0.037259	-11.3101	1.17e-29	1.05e-27
Chp1	ENSMUSG00000014077	1510	1709	1288	2382	1750	2019	1760.61	0.47415	1.3891	0.0420158	11.2851	1.56e-29	1.39e-27
Hmgn2	ENSMUSG00000003038	3174	3637	3159	2604	1956	2356	2789.55	-0.488688	0.712673	0.043336	-11.2767	1.71e-29	1.51e-27
Ap3s1	ENSMUSG00000024480	1137	1300	1093	1989	1455	1638	1425.48	0.542665	1.45666	0.0481257	11.276	1.72e-29	1.52e-27
Arid4b	ENSMUSG00000039219	1185	1306	1061	1953	1438	1643	1420.6	0.522927	1.43687	0.046501	11.2455	2.44e-29	2.13e-27
Pls3	ENSMUSG00000016382	1262	1444	1176	2139	1531	1789	1544.24	0.511344	1.42538	0.0454921	11.2403	2.59e-29	2.24e-27
Baz2a	ENSMUSG00000040054	3238	3621	2686	4571	3493	4218	3607.62	0.39561	1.3155	0.0352484	11.2235	3.13e-29	2.7e-27
C1qc	ENSMUSG00000036896	1812	2070	1575	1426	1055	1258	1513.56	-0.499993	0.70711	0.0445574	-11.2213	3.2e-29	2.75e-27
Tbc1d16	ENSMUSG00000039976	2359	2732	1941	3525	2670	3008	2680.47	0.419913	1.33785	0.0374438	11.2145	3.46e-29	2.95e-27
Dnmt3b	ENSMUSG00000027478	371	428	322	187	137	155	262.523	-1.06637	0.477518	0.0952016	-11.2012	4.02e-29	3.4e-27
Gm10282	ENSMUSG00000070713	1698	2060	1473	1298	1002	1195	1434.68	-0.529881	0.692612	0.0473724	-11.1854	4.81e-29	4.04e-27
Pmaip1	ENSMUSG00000024521	787	976	742	1541	1027	1277	1046.77	0.626871	1.54421	0.0561167	11.1709	5.66e-29	4.73e-27
Ankfy1	ENSMUSG00000020790	5323	6210	4623	4722	3685	4044	4713.84	-0.334788	0.792901	0.0300847	-11.1282	9.15e-29	7.59e-27
Actr2	ENSMUSG00000020152	11250	13214	10664	16547	12253	13787	12846.8	0.306698	1.23687	0.0275665	11.1257	9.4e-29	7.75e-27
Mfsd6	ENSMUSG00000041439	1327	1490	1183	2127	1549	1870	1578.25	0.493587	1.40794	0.0443974	11.1175	1.03e-28	8.45e-27
Cmtm4	ENSMUSG00000096188	1224	1406	1062	1943	1479	1706	1458.61	0.499066	1.4133	0.0449906	11.0927	1.36e-28	1.11e-26
Etf1	ENSMUSG00000024360	5309	6364	5262	8149	6222	7094	6357.42	0.369979	1.29233	0.0333937	11.0793	1.58e-28	1.28e-26
Cpd	ENSMUSG00000020841	7097	7952	6177	9611	7533	8345	7728.65	0.298088	1.22951	0.0269133	11.0758	1.64e-28	1.32e-26
Gm2a	ENSMUSG00000000594	1818	2154	1619	2745	2157	2575	2162.28	0.449431	1.3655	0.0405852	11.0738	1.68e-28	1.34e-26
Foxred2	ENSMUSG00000016552	1289	1566	1160	997	768	820	1085.67	-0.580577	0.668696	0.0524379	-11.0717	1.72e-28	1.37e-26
G6pdx	ENSMUSG00000031400	4233	4968	3567	5965	4545	5315	4720.82	0.344618	1.26981	0.0311572	11.0606	1.95e-28	1.54e-26
Slc40a1	ENSMUSG00000025993	627	770	630	1250	971	996	869.359	0.672578	1.59392	0.0610215	11.022	2.99e-28	2.35e-26
S100a6	ENSMUSG00000001025	2186	2569	1902	3332	2422	2879	2523.39	0.404125	1.32329	0.0367032	11.0106	3.4e-28	2.65e-26
Nucb2	ENSMUSG00000030659	546	574	416	973	763	810	676.028	0.730056	1.6587	0.0664264	10.9905	4.25e-28	3.3e-26
Gpr183	ENSMUSG00000051212	1404	1679	1260	1114	841	898	1183.84	-0.554874	0.680717	0.0505407	-10.9788	4.84e-28	3.73e-26
Fblim1	ENSMUSG00000006219	5489	6314	4782	4803	3785	4300	4860.12	-0.32332	0.799229	0.029511	-10.9559	6.23e-28	4.78e-26
Abca2	ENSMUSG00000026944	1109	1413	919	740	574	712	895.816	-0.689366	0.620126	0.0630845	-10.9277	8.5e-28	6.48e-26
Tpm1	ENSMUSG00000032366	2281	2535	2018	3373	2494	3020	2599.57	0.405912	1.32493	0.0371771	10.9184	9.42e-28	7.14e-26
Itpr1	ENSMUSG00000030102	1323	1537	1157	2057	1584	1841	1571.13	0.475408	1.39031	0.0438314	10.8463	2.08e-27	1.57e-25
Cdk18	ENSMUSG00000026437	2510	2771	2179	3554	2850	3226	2831.24	0.39939	1.31895	0.0368908	10.8263	2.58e-27	1.94e-25
Zswim4	ENSMUSG00000035671	366	436	291	726	532	682	500.89	0.812209	1.7559	0.0751689	10.8051	3.26e-27	2.43e-25
Cd68	ENSMUSG00000018774	19582	23494	17391	17188	13499	16322	17710.9	-0.320189	0.800965	0.0296994	-10.781	4.23e-27	3.14e-25
Stat3	ENSMUSG00000004040	1399	1724	1145	2313	1731	1922	1687.61	0.510886	1.42492	0.0475706	10.7395	6.64e-27	4.89e-25
Cx3cr1	ENSMUSG00000052336	335	390	269	148	126	134	229.892	-1.09029	0.469666	0.10168	-10.7228	7.96e-27	5.83e-25
H2-D1	ENSMUSG00000073411	10939	12745	8939	15352	11377	13025	11934.2	0.320824	1.24904	0.0299267	10.7203	8.17e-27	5.96e-25
Parp14	ENSMUSG00000034422	1710	1927	1515	2548	2033	2256	1986.12	0.437	1.35379	0.0407746	10.7174	8.43e-27	6.11e-25
Dcaf6	ENSMUSG00000026571	852	975	812	1446	1113	1300	1077.11	0.564525	1.4789	0.0527243	10.7071	9.43e-27	6.8e-25
Snap29	ENSMUSG00000022765	792	983	751	1368	1083	1282	1036.72	0.582321	1.49726	0.0544023	10.704	9.75e-27	6.99e-25
Nfyc	ENSMUSG00000032897	981	1156	930	734	518	645	816.984	-0.636486	0.643278	0.0594665	-10.7033	9.82e-27	7.01e-25
Cep83	ENSMUSG00000020024	1068	1253	991	1782	1303	1685	1336.59	0.544176	1.45819	0.0508491	10.7018	9.98e-27	7.08e-25
Gm10123	ENSMUSG00000062933	14394	16835	13245	14031	10346	11566	13255.8	-0.272966	0.827617	0.0256393	-10.6464	1.81e-26	1.28e-24
Slc25a22	ENSMUSG00000019082	1191	1416	1077	932	691	776	1000.74	-0.566342	0.675327	0.0532123	-10.6431	1.88e-26	1.32e-24
Iars2	ENSMUSG00000026618	2552	2869	2277	2200	1596	1743	2180.47	-0.435333	0.739523	0.0409203	-10.6386	1.97e-26	1.38e-24
H2-K1	ENSMUSG00000061232	5089	5724	3976	8510	6402	7044	6068.72	0.589931	1.50517	0.0555225	10.6251	2.28e-26	1.58e-24
Cpeb4	ENSMUSG00000020300	2806	3205	2472	4028	3012	3604	3161.05	0.35774	1.28142	0.0336726	10.6241	2.3e-26	1.59e-24
Dusp16	ENSMUSG00000030203	315	363	304	656	501	583	451.568	0.80415	1.74612	0.07583	10.6046	2.84e-26	1.95e-24
Il1rn	ENSMUSG00000026981	963	1166	921	1617	1241	1490	1224.82	0.53221	1.44614	0.050307	10.5792	3.72e-26	2.54e-24
Rassf8	ENSMUSG00000030259	1107	1367	1029	1817	1454	1607	1387.63	0.503828	1.41797	0.047645	10.5746	3.91e-26	2.66e-24
Traf6	ENSMUSG00000027164	953	1100	832	1602	1137	1387	1157.46	0.534528	1.44847	0.0505664	10.5708	4.07e-26	2.75e-24
Nusap1	ENSMUSG00000027306	2056	2449	1914	3161	2344	2760	2426.89	0.392884	1.31302	0.0372126	10.5578	4.67e-26	3.15e-24
Maged1	ENSMUSG00000025151	4508	5161	4095	6334	4732	5661	5040.73	0.311792	1.24125	0.0296009	10.5332	6.07e-26	4.07e-24
Itgav	ENSMUSG00000027087	11678	13513	10412	11336	8373	9522	10683.8	-0.249306	0.841301	0.0236845	-10.5261	6.55e-26	4.36e-24
Nln	ENSMUSG00000021710	1599	1964	1568	2631	1965	2255	1981.7	0.442279	1.35875	0.0420439	10.5195	7.03e-26	4.66e-24
Rhoc	ENSMUSG00000002233	1112	1223	951	1909	1279	1534	1320.59	0.536792	1.45074	0.0511699	10.4904	9.56e-26	6.31e-24
Homer1	ENSMUSG00000007617	768	858	697	1307	979	1131	950.362	0.571145	1.4857	0.0544935	10.481	1.06e-25	6.94e-24
Pigq	ENSMUSG00000025728	1739	2060	1537	1347	1071	1268	1486.21	-0.484153	0.714917	0.0462715	-10.4633	1.27e-25	8.3e-24
Psap	ENSMUSG00000004207	34247	41351	30013	32985	24899	28293	31571.2	-0.25329	0.838981	0.0242082	-10.463	1.28e-25	8.3e-24
Sumo3	ENSMUSG00000020265	2706	3192	2407	2293	1829	2000	2378.3	-0.395968	0.759979	0.0378864	-10.4515	1.44e-25	9.33e-24
Cd3eap	ENSMUSG00000047649	1042	1121	933	1669	1271	1441	1238.85	0.519499	1.43346	0.0497207	10.4483	1.49e-25	9.6e-24
Plekhm1	ENSMUSG00000034247	5819	6749	4988	5142	3989	4648	5162.85	-0.308531	0.807463	0.0296435	-10.408	2.28e-25	1.46e-23
Irs2	ENSMUSG00000038894	612	691	513	355	308	316	460.34	-0.795984	0.57595	0.0765087	-10.4038	2.38e-25	1.52e-23
H3f3b	ENSMUSG00000016559	7243	8629	6794	6998	5018	5909	6686.37	-0.304305	0.809832	0.0292637	-10.3987	2.51e-25	1.59e-23
Arhgef6	ENSMUSG00000031133	7864	8893	7136	7112	5612	6269	7082.93	-0.293584	0.815873	0.0282545	-10.3907	2.73e-25	1.73e-23
Cd180	ENSMUSG00000021624	5859	6513	5053	4929	3923	4596	5095.3	-0.333081	0.793839	0.032064	-10.388	2.81e-25	1.77e-23
Txn2	ENSMUSG00000005354	2927	3630	2574	2622	1873	2178	2595.07	-0.409181	0.753051	0.0394085	-10.3831	2.96e-25	1.85e-23
Lyst	ENSMUSG00000019726	3473	4001	2935	4808	3713	4304	3838.9	0.335385	1.26171	0.0323061	10.3815	3.01e-25	1.87e-23
Atxn3	ENSMUSG00000021189	3712	4294	3287	5289	3907	4516	4129.41	0.311324	1.24085	0.0300057	10.3755	3.21e-25	1.99e-23
Mfn1	ENSMUSG00000027668	537	632	501	1098	724	853	716.608	0.675379	1.59702	0.065231	10.3537	4.03e-25	2.48e-23
5031439G07Rik	ENSMUSG00000036046	3445	4072	2951	4823	3764	4499	3892.28	0.356983	1.28074	0.0345953	10.3188	5.79e-25	3.55e-23
Myo1f	ENSMUSG00000024300	3834	4696	3306	3170	2546	2981	3379.48	-0.395845	0.760044	0.0384327	-10.2997	7.07e-25	4.32e-23
Efr3b	ENSMUSG00000020658	1218	1401	1022	1890	1520	1613	1433.99	0.491413	1.40582	0.0477201	10.2978	7.21e-25	4.38e-23
Stxbp2	ENSMUSG00000004626	2074	2347	1745	2952	2389	2651	2343.64	0.406703	1.32565	0.0395262	10.2894	7.86e-25	4.76e-23
Mapk6	ENSMUSG00000042688	6680	7922	5964	6243	4841	5311	6092.22	-0.28737	0.819394	0.0279601	-10.2779	8.87e-25	5.34e-23
Pik3cd	ENSMUSG00000039936	6285	7569	5506	5767	4442	5092	5707.39	-0.298077	0.813336	0.0290057	-10.2765	8.99e-25	5.39e-23
Aplp2	ENSMUSG00000031996	5344	6226	4756	7312	5535	6452	5885.87	0.274851	1.20987	0.0267827	10.2623	1.04e-24	6.22e-23
Cat	ENSMUSG00000027187	2904	3232	2522	4043	3112	3743	3235.41	0.362559	1.2857	0.0353501	10.2562	1.11e-24	6.59e-23
Ing1	ENSMUSG00000045969	577	710	539	1123	820	878	767.902	0.634321	1.55221	0.0618829	10.2503	1.18e-24	6.98e-23
C1qa	ENSMUSG00000036887	476	491	402	259	191	232	337.753	-0.890368	0.539477	0.0868699	-10.2494	1.19e-24	7.01e-23
Prr14l	ENSMUSG00000054280	1328	1544	1164	2002	1586	1895	1575.71	0.469443	1.38458	0.045807	10.2483	1.2e-24	7.06e-23
Tbc1d5	ENSMUSG00000023923	1380	1585	1185	964	760	975	1127.85	-0.563709	0.676561	0.0550186	-10.2458	1.24e-24	7.22e-23
Chd3	ENSMUSG00000018474	4853	5490	4122	4031	3274	3737	4207.66	-0.345928	0.786802	0.0338253	-10.2269	1.5e-24	8.73e-23
Lztfl1	ENSMUSG00000025245	571	706	565	1080	783	974	773.916	0.629162	1.54667	0.061558	10.2206	1.6e-24	9.28e-23
Scarb2	ENSMUSG00000029426	2526	2904	2235	3661	2702	3263	2856.51	0.358189	1.28182	0.0350698	10.2136	1.72e-24	9.93e-23
Vamp4	ENSMUSG00000026696	720	855	685	1271	941	1100	921.92	0.565542	1.47994	0.0553899	10.2102	1.79e-24	1.02e-22
Abcb8	ENSMUSG00000028973	1091	1259	908	789	622	672	878.5	-0.58537	0.666478	0.0573501	-10.207	1.85e-24	1.05e-22
Ehbp1l1	ENSMUSG00000024937	3363	3884	2838	4677	3561	4281	3733.47	0.345379	1.27048	0.0338429	10.2054	1.88e-24	1.07e-22
Ctsb	ENSMUSG00000021939	59637	72370	53618	57887	44101	50533	55703.6	-0.243794	0.844521	0.0239078	-10.1973	2.04e-24	1.15e-22
Idh1	ENSMUSG00000025950	2364	2807	2152	3509	2636	3030	2726.18	0.355783	1.27968	0.0349796	10.1712	2.67e-24	1.5e-22
Pkn3	ENSMUSG00000026785	930	1086	776	623	535	513	734.68	-0.665779	0.630348	0.0655864	-10.1512	3.27e-24	1.84e-22
Gnai2	ENSMUSG00000032562	6627	7806	5802	9137	6784	7771	7249.21	0.261445	1.19868	0.0258817	10.1016	5.44e-24	3.04e-22
Zfp36l1	ENSMUSG00000021127	957	1110	852	666	539	633	784.011	-0.605471	0.657257	0.0599828	-10.0941	5.87e-24	3.27e-22
Ero1lb	ENSMUSG00000057069	929	1098	839	1509	1216	1308	1142.94	0.516009	1.42999	0.0511591	10.0863	6.35e-24	3.52e-22
Dusp6	ENSMUSG00000019960	1950	2341	1707	3029	2135	2621	2272.17	0.403616	1.32282	0.0400313	10.0825	6.6e-24	3.65e-22
Hyou1	ENSMUSG00000032115	4283	4890	3715	5919	4463	5038	4676.36	0.291518	1.22393	0.0290425	10.0376	1.04e-23	5.73e-22
Parvg	ENSMUSG00000022439	4398	5130	3926	3911	2897	3599	3930.63	-0.331869	0.794507	0.0332174	-9.99082	1.67e-23	9.15e-22
Syngr2	ENSMUSG00000048277	1231	1494	1228	2034	1577	1772	1546.68	0.468447	1.38362	0.0469243	9.98303	1.81e-23	9.86e-22
Trim28	ENSMUSG00000005566	5765	6630	4978	5277	4058	4552	5151.95	-0.283937	0.821347	0.0284638	-9.97536	1.95e-23	1.06e-21
Ogfod1	ENSMUSG00000033009	1304	1507	1162	2000	1522	1765	1531.51	0.438477	1.35517	0.0439807	9.96976	2.07e-23	1.11e-21
Ppid	ENSMUSG00000027804	4286	4877	3881	6098	4505	5107	4751.84	0.297988	1.22943	0.0298892	9.96973	2.07e-23	1.11e-21
Dhx40	ENSMUSG00000018425	873	931	735	1513	1014	1205	1034.55	0.564171	1.47854	0.0565952	9.96853	2.09e-23	1.12e-21
Plxna1	ENSMUSG00000030084	1419	1693	1217	2136	1677	1929	1664.84	0.437588	1.35434	0.0439542	9.95554	2.39e-23	1.27e-21
Cttnbp2nl	ENSMUSG00000062127	2232	2589	1995	3207	2528	2838	2546.6	0.362626	1.28576	0.0364324	9.95339	2.44e-23	1.3e-21
BC021767	ENSMUSG00000085006	918	1000	860	598	467	609	735.44	-0.664893	0.630736	0.0668387	-9.94772	2.58e-23	1.37e-21
Gpnmb	ENSMUSG00000029816	105445	126349	91653	98658	75307	87266	96266.8	-0.266669	0.831236	0.0268116	-9.94602	2.62e-23	1.39e-21
Mgea5	ENSMUSG00000025220	2741	3182	2495	3973	3078	3375	3117.49	0.339848	1.26562	0.0342225	9.93052	3.07e-23	1.61e-21
Zkscan8	ENSMUSG00000063894	540	709	513	360	293	313	448.312	-0.771219	0.585922	0.0778949	-9.90076	4.13e-23	2.16e-21
Zwint	ENSMUSG00000019923	1387	1500	1166	2098	1544	1782	1566.42	0.444059	1.36043	0.0448582	9.89917	4.2e-23	2.19e-21
Trove2	ENSMUSG00000018199	1076	1202	919	1699	1279	1415	1254.98	0.480993	1.3957	0.0485984	9.89731	4.28e-23	2.22e-21
Ddost	ENSMUSG00000028757	3964	4739	3448	3644	2660	3117	3547.76	-0.327226	0.797068	0.0331265	-9.87809	5.18e-23	2.68e-21
Szrd1	ENSMUSG00000040842	3459	3962	3052	2975	2322	2734	3051.79	-0.342259	0.788805	0.0346656	-9.87317	5.44e-23	2.8e-21
Rad54l	ENSMUSG00000028702	1135	1321	1012	1755	1359	1575	1349.7	0.460651	1.37616	0.0466621	9.87206	5.5e-23	2.82e-21
Polr2a	ENSMUSG00000005198	10747	12413	9014	9106	7261	8655	9425.16	-0.31788	0.802248	0.0322313	-9.86246	6.05e-23	3.1e-21
Sap130	ENSMUSG00000024260	1380	1697	1195	2110	1651	1981	1654.78	0.456407	1.37212	0.0462935	9.85898	6.27e-23	3.19e-21
Hdac9	ENSMUSG00000004698	1260	1599	1209	1068	778	893	1119.31	-0.519902	0.697419	0.0527953	-9.84749	7.03e-23	3.57e-21
Wdr26	ENSMUSG00000038733	11035	12930	9983	10725	8176	9306	10250.4	-0.230552	0.852309	0.023417	-9.8455	7.17e-23	3.62e-21
Kremen1	ENSMUSG00000020393	195	268	218	480	375	445	328.784	0.880342	1.84081	0.089446	9.84216	7.41e-23	3.73e-21
Ppp2r1a	ENSMUSG00000007564	3329	4073	2984	4789	3757	4159	3815.82	0.32605	1.25358	0.0331388	9.83894	7.65e-23	3.84e-21
Clec4e	ENSMUSG00000030142	656	714	647	1151	903	997	841.895	0.60265	1.5185	0.0613906	9.81666	9.55e-23	4.76e-21
Prrg4	ENSMUSG00000027171	518	628	478	898	741	885	688.101	0.644209	1.56288	0.0656245	9.81659	9.55e-23	4.76e-21
Pgbd5	ENSMUSG00000050751	292	362	246	574	452	553	410.293	0.790283	1.72941	0.0805141	9.81546	9.66e-23	4.79e-21
C330006A16Rik	ENSMUSG00000087679	1213	1362	1036	969	656	763	985.454	-0.546588	0.684638	0.0557102	-9.81127	1.01e-22	4.98e-21
Tap1	ENSMUSG00000037321	1113	1309	1021	1781	1336	1533	1338.29	0.457289	1.37296	0.0466672	9.79894	1.14e-22	5.6e-21
Ankrd13a	ENSMUSG00000041870	2594	2957	2263	3670	2755	3216	2884.23	0.333979	1.26048	0.0341737	9.77296	1.47e-22	7.22e-21
Ddx3x	ENSMUSG00000000787	10687	12367	9890	9983	7909	8782	9846.92	-0.266866	0.831123	0.0273185	-9.76868	1.53e-22	7.5e-21
Chd9	ENSMUSG00000056608	2190	2526	1874	3108	2410	2756	2456.98	0.360523	1.28389	0.0369267	9.76322	1.62e-22	7.87e-21
Ints7	ENSMUSG00000037461	2685	3215	2336	2401	1780	1935	2360.18	-0.386362	0.765056	0.0395737	-9.76309	1.62e-22	7.87e-21
Hpf1	ENSMUSG00000038005	1733	2008	1652	2780	1995	2278	2057.25	0.409644	1.32836	0.0420142	9.75013	1.84e-22	8.9e-21
Bnip3	ENSMUSG00000078566	423	496	419	812	592	763	580.581	0.687458	1.61044	0.0705143	9.74919	1.86e-22	8.95e-21
Slc39a10	ENSMUSG00000025986	3257	3715	3004	2962	2085	2537	2893.17	-0.360233	0.779039	0.0370678	-9.7182	2.52e-22	1.21e-20
Calr	ENSMUSG00000003814	20153	22998	18275	26401	20243	23604	21775.4	0.226526	1.17001	0.0233257	9.71145	2.69e-22	1.29e-20
Cdkl2	ENSMUSG00000029403	324	358	299	608	495	566	440.384	0.749447	1.68115	0.0772126	9.70628	2.83e-22	1.35e-20
Slco4a1	ENSMUSG00000038963	3584	4000	3008	4867	3678	4308	3873.26	0.311567	1.24105	0.0321031	9.70521	2.86e-22	1.36e-20
Irgm1	ENSMUSG00000046879	770	875	743	1356	1002	1099	967.919	0.545324	1.45935	0.0563332	9.68033	3.66e-22	1.73e-20
Aldoc	ENSMUSG00000017390	1283	1445	1048	1993	1440	1650	1461.65	0.452954	1.36884	0.0468422	9.66978	4.05e-22	1.91e-20
Prepl	ENSMUSG00000024127	888	976	764	1374	1102	1218	1047.82	0.512158	1.42618	0.0529803	9.66696	4.17e-22	1.96e-20
Pgm1	ENSMUSG00000029171	883	981	750	1362	1124	1209	1046.08	0.521281	1.43523	0.0539937	9.65449	4.71e-22	2.2e-20
Dbf4	ENSMUSG00000002297	1888	2275	1767	2950	2181	2435	2229.74	0.379154	1.30058	0.0393022	9.64714	5.05e-22	2.36e-20
Tgoln1	ENSMUSG00000056429	1945	2164	1721	2851	2112	2442	2188.12	0.372081	1.29422	0.0385829	9.64368	5.23e-22	2.43e-20
Actn1	ENSMUSG00000015143	6846	8015	5912	9147	7029	7951	7415.03	0.251922	1.19079	0.0261507	9.63349	5.77e-22	2.67e-20
Mamdc2	ENSMUSG00000033207	341	386	289	183	129	165	244.953	-0.939328	0.521476	0.0975267	-9.63149	5.89e-22	2.72e-20
Ripk1	ENSMUSG00000021408	1723	2046	1666	2614	2057	2382	2068.93	0.403453	1.32267	0.0419043	9.62796	6.09e-22	2.8e-20
Osbp	ENSMUSG00000024687	1331	1696	1196	2158	1593	1861	1622.28	0.438097	1.35482	0.0455738	9.61291	7.05e-22	3.23e-20
Gm42418	ENSMUSG00000098178	359	391	247	135	139	140	231.533	-1.04165	0.485772	0.108594	-9.5921	8.63e-22	3.94e-20
Ganab	ENSMUSG00000071650	4387	5073	3957	6098	4535	5232	4837.58	0.273279	1.20855	0.0285428	9.57436	1.02e-21	4.66e-20
Dusp18	ENSMUSG00000047205	469	542	383	793	679	730	596.562	0.665275	1.58587	0.0695693	9.56277	1.15e-21	5.2e-20
Slc2a6	ENSMUSG00000036067	738	964	664	533	432	454	621.57	-0.659319	0.633177	0.0689815	-9.55791	1.2e-21	5.43e-20
Chpt1	ENSMUSG00000060002	492	605	484	1008	660	811	669.539	0.643602	1.56222	0.0674219	9.5459	1.35e-21	6.08e-20
Cnnm2	ENSMUSG00000064105	224	235	162	517	325	384	303.868	0.905468	1.87315	0.0948868	9.54261	1.39e-21	6.25e-20
Rb1	ENSMUSG00000022105	1156	1330	1051	1789	1452	1537	1378.3	0.459395	1.37497	0.0481743	9.5361	1.48e-21	6.63e-20
Txnip	ENSMUSG00000038393	3852	4733	3607	5552	4215	4882	4434.62	0.297909	1.22936	0.0312461	9.53428	1.51e-21	6.73e-20
Mvp	ENSMUSG00000030681	867	1130	785	1537	1160	1242	1109.3	0.523285	1.43722	0.0548934	9.53274	1.53e-21	6.81e-20
Ap1s3	ENSMUSG00000054702	884	1040	761	1474	1032	1251	1062.32	0.503025	1.41718	0.0528362	9.52048	1.72e-21	7.63e-20
Man2b1	ENSMUSG00000005142	4227	5099	3764	5911	4605	5092	4741.49	0.289407	1.22214	0.0304422	9.50678	1.97e-21	8.68e-20
Tbc1d8b	ENSMUSG00000042473	611	664	568	1034	790	917	760.147	0.580573	1.49544	0.0611155	9.4996	2.11e-21	9.27e-20
S100a1	ENSMUSG00000044080	607	790	553	1062	835	989	799.598	0.581612	1.49652	0.061303	9.4875	2.37e-21	1.04e-19
Mob1b	ENSMUSG00000006262	915	1218	870	1618	1179	1393	1186.59	0.502036	1.41621	0.0529467	9.48191	2.5e-21	1.09e-19
Hmgb2	ENSMUSG00000054717	5425	5940	5112	4911	3560	4207	4814.24	-0.346143	0.786684	0.0365485	-9.47079	2.78e-21	1.21e-19
Clint1	ENSMUSG00000006169	2980	3393	2676	4179	3168	3625	3310.53	0.308803	1.23868	0.0326087	9.46994	2.8e-21	1.22e-19
Tctn3	ENSMUSG00000025008	424	455	331	723	572	648	522.251	0.680562	1.60276	0.0718978	9.46568	2.92e-21	1.26e-19
Idh3a	ENSMUSG00000032279	3583	4145	3443	5384	4002	4432	4134.01	0.333132	1.25975	0.0352077	9.46192	3.02e-21	1.3e-19
Parp12	ENSMUSG00000038507	1505	1640	1307	2194	1684	1919	1696.43	0.407056	1.32598	0.0430955	9.44544	3.54e-21	1.52e-19
Ptp4a3	ENSMUSG00000059895	640	807	536	399	351	378	511.015	-0.718374	0.607782	0.0761487	-9.43384	3.95e-21	1.69e-19
Rspry1	ENSMUSG00000050079	751	870	671	1259	917	1070	915.133	0.518435	1.4324	0.0549899	9.42783	4.19e-21	1.79e-19
Vps37a	ENSMUSG00000031600	1594	1863	1488	2509	1771	2140	1876.8	0.399934	1.31945	0.0424248	9.42689	4.22e-21	1.8e-19
Rapgef5	ENSMUSG00000041992	2770	3143	2425	2382	1875	2101	2424.15	-0.349621	0.78479	0.0370981	-9.42421	4.33e-21	1.84e-19
Cc2d1b	ENSMUSG00000028582	1310	1542	1153	1034	785	951	1115.16	-0.481653	0.716157	0.0511188	-9.42224	4.42e-21	1.87e-19
Ncoa4	ENSMUSG00000056234	1711	1894	1422	1323	1054	1197	1417.66	-0.443775	0.735208	0.0472427	-9.39351	5.8e-21	2.45e-19
Tcp11l1	ENSMUSG00000027175	541	641	507	952	777	810	701.397	0.598058	1.51368	0.0636792	9.39173	5.9e-21	2.48e-19
Arhgef10l	ENSMUSG00000040964	2580	3063	2187	2246	1685	1956	2255.82	-0.367637	0.775051	0.0391689	-9.38593	6.24e-21	2.61e-19
Lbr	ENSMUSG00000004880	1638	1938	1483	1414	1058	1170	1432.75	-0.429504	0.742517	0.045785	-9.3809	6.54e-21	2.73e-19
Hipk2	ENSMUSG00000061436	1491	1897	1355	2280	1829	2200	1827.7	0.442579	1.35903	0.0472025	9.37616	6.84e-21	2.85e-19
Arfgef1	ENSMUSG00000067851	5639	6501	5068	7643	5938	6538	6172.99	0.259181	1.1968	0.0276771	9.36444	7.65e-21	3.17e-19
Tnpo1	ENSMUSG00000009470	11570	13417	10535	11484	8474	9599	10729.3	-0.231023	0.852031	0.0247171	-9.34669	9.04e-21	3.74e-19
Kcnab2	ENSMUSG00000028931	5191	6070	4475	4778	3618	4240	4672.58	-0.276879	0.825374	0.029731	-9.31281	1.24e-20	5.13e-19
Chmp4b	ENSMUSG00000038467	3892	3989	3368	5317	4065	4721	4199.96	0.351735	1.27609	0.0377798	9.31013	1.28e-20	5.25e-19
Ech1	ENSMUSG00000053898	1316	1594	1276	1119	856	920	1167.46	-0.483663	0.715159	0.0519596	-9.30845	1.3e-20	5.32e-19
Gk5	ENSMUSG00000041440	996	1116	945	1625	1294	1334	1212.78	0.494648	1.40898	0.0532634	9.28683	1.59e-20	6.49e-19
Brca1	ENSMUSG00000017146	2122	2487	1953	3181	2325	2670	2434.61	0.34519	1.27032	0.0371801	9.28429	1.63e-20	6.63e-19
Aldh6a1	ENSMUSG00000021238	535	563	464	912	683	770	650.472	0.601986	1.5178	0.0649468	9.2689	1.88e-20	7.64e-19
Npm1	ENSMUSG00000057113	27933	33306	26323	28064	20847	24020	26466.7	-0.229651	0.852841	0.0247941	-9.26232	2e-20	8.1e-19
Mocs2	ENSMUSG00000015536	363	391	326	684	513	561	470.321	0.690035	1.61332	0.0746008	9.24971	2.25e-20	9.08e-19
Ncoa3	ENSMUSG00000027678	5060	6062	4620	6989	5262	6369	5676.11	0.275398	1.21033	0.0297962	9.24273	2.4e-20	9.67e-19
Crybg3	ENSMUSG00000022723	1950	2206	1572	2747	2146	2401	2151.65	0.380888	1.30214	0.0412268	9.23884	2.49e-20	9.99e-19
Nxt2	ENSMUSG00000042271	1630	1765	1355	2334	1788	2003	1798.63	0.394405	1.3144	0.0426924	9.23828	2.5e-20	1e-18
Tfrc	ENSMUSG00000022797	11875	13953	10980	16531	12190	13691	13084.1	0.235317	1.17717	0.025518	9.22162	2.93e-20	1.17e-18
Sema4a	ENSMUSG00000028064	2214	2578	1921	1946	1452	1644	1934.93	-0.370827	0.773339	0.0402149	-9.22112	2.94e-20	1.17e-18
Bclaf1	ENSMUSG00000037608	8267	9288	7231	7737	5809	6887	7457.14	-0.242715	0.845153	0.0263585	-9.20825	3.31e-20	1.31e-18
Pigs	ENSMUSG00000041958	935	1044	770	1414	1111	1248	1079.05	0.480237	1.39497	0.0521768	9.20403	3.45e-20	1.36e-18
Hnrnph1	ENSMUSG00000007850	14034	16355	13007	13968	10404	11922	13145.2	-0.223864	0.856269	0.0243778	-9.18311	4.19e-20	1.65e-18
Gm45836	ENSMUSG00000110631	7018	7888	6432	9373	7369	8780	7760.79	0.289738	1.22242	0.0315527	9.18265	4.21e-20	1.65e-18
Brd2	ENSMUSG00000024335	7366	8412	6579	6766	5308	6167	6701.36	-0.255312	0.837806	0.0278327	-9.1731	4.6e-20	1.8e-18
Degs1	ENSMUSG00000038633	2966	3388	2633	2669	1972	2339	2631.11	-0.326372	0.797539	0.0355985	-9.16815	4.81e-20	1.88e-18
A230050P20Rik	ENSMUSG00000038884	1313	1621	1140	1026	798	970	1129.06	-0.488709	0.712663	0.0533273	-9.16433	4.99e-20	1.94e-18
Ptrh1	ENSMUSG00000053746	290	307	225	539	408	467	370.085	0.756186	1.68902	0.0825295	9.16262	5.07e-20	1.97e-18
Dync2h1	ENSMUSG00000047193	312	334	237	157	117	127	210.508	-0.957974	0.514779	0.104613	-9.15732	5.32e-20	2.06e-18
Rrm2	ENSMUSG00000020649	2874	3295	2670	2669	1917	2150	2567.04	-0.355735	0.781471	0.0388734	-9.15112	5.63e-20	2.17e-18
Prmt3	ENSMUSG00000030505	851	1039	738	678	468	535	706.556	-0.582802	0.667666	0.0638372	-9.12951	6.88e-20	2.65e-18
Paqr7	ENSMUSG00000037348	1436	1702	1158	1167	831	959	1189.45	-0.486152	0.713927	0.0532947	-9.12197	7.38e-20	2.83e-18
Fryl	ENSMUSG00000070733	1549	1786	1299	2188	1773	2054	1762.16	0.407764	1.32663	0.0447469	9.11267	8.04e-20	3.07e-18
Dcun1d4	ENSMUSG00000051674	77	82	85	226	168	223	143.36	1.10593	2.15237	0.121462	9.10514	8.62e-20	3.28e-18
Srrm2	ENSMUSG00000039218	21630	24929	18463	19628	15379	18226	19495.4	-0.247228	0.842513	0.0271531	-9.10498	8.63e-20	3.28e-18
Tnfrsf22	ENSMUSG00000010751	925	1081	778	1489	1051	1283	1089.39	0.477732	1.39255	0.0524992	9.09979	9.05e-20	3.43e-18
Ttc21b	ENSMUSG00000034848	956	1049	820	1442	1133	1270	1104.62	0.467178	1.3824	0.0513558	9.0969	9.29e-20	3.51e-18
Ap3d1	ENSMUSG00000020198	3560	4361	3140	5038	3772	4462	4014.54	0.29731	1.22885	0.0326876	9.09551	9.41e-20	3.55e-18
Ykt6	ENSMUSG00000002741	2442	2725	2179	2128	1611	1850	2133.83	-0.355071	0.781831	0.0390621	-9.08991	9.91e-20	3.73e-18
Slc1a5	ENSMUSG00000001918	3477	4134	3249	4973	3686	4315	3937.85	0.28717	1.22024	0.0316177	9.08259	1.06e-19	3.97e-18
Uggt1	ENSMUSG00000037470	4100	4507	3583	5438	4242	4844	4421.12	0.284827	1.21826	0.0313751	9.07813	1.1e-19	4.13e-18
Brwd1	ENSMUSG00000022914	1624	1941	1558	2454	1868	2271	1938.78	0.390492	1.31084	0.0430234	9.07627	1.12e-19	4.19e-18
Arf1	ENSMUSG00000048076	5200	6428	4924	7555	5514	6575	5974.33	0.278301	1.21277	0.0306702	9.07399	1.15e-19	4.26e-18
Kif1b	ENSMUSG00000063077	5953	6698	4947	7717	6035	7110	6356.4	0.281339	1.21532	0.0310322	9.06605	1.23e-19	4.57e-18
Pofut1	ENSMUSG00000046020	1519	1914	1373	1236	1021	1120	1347.55	-0.454864	0.729579	0.0501878	-9.06323	1.27e-19	4.68e-18
Man2a1	ENSMUSG00000024085	1988	2427	1903	3049	2244	2609	2349.32	0.35071	1.27519	0.0387499	9.05062	1.42e-19	5.24e-18
Samd8	ENSMUSG00000021770	1499	1714	1333	2237	1625	1978	1715.64	0.38704	1.30771	0.0427782	9.04761	1.46e-19	5.37e-18
Atp1b3	ENSMUSG00000032412	9117	10652	8413	12833	9447	10488	10067.3	0.24773	1.18734	0.0273943	9.04312	1.52e-19	5.58e-18
Sbno1	ENSMUSG00000038095	5199	6084	4842	7091	5454	6389	5799.11	0.264008	1.20081	0.0292044	9.04001	1.57e-19	5.73e-18
Stxbp1	ENSMUSG00000026797	2569	2956	2192	3537	2729	3123	2826.6	0.316098	1.24496	0.0350113	9.02846	1.74e-19	6.35e-18
Morf4l2	ENSMUSG00000031422	5287	6112	4820	5038	3841	4279	4846.52	-0.265022	0.832186	0.0293572	-9.02749	1.76e-19	6.38e-18
Slc44a2	ENSMUSG00000057193	2924	3530	2569	2584	2058	2283	2627.32	-0.337123	0.791618	0.0374016	-9.0136	1.99e-19	7.23e-18
Nos1	ENSMUSG00000029361	277	306	253	116	105	143	198.091	-0.990042	0.503463	0.110046	-8.99661	2.33e-19	8.42e-18
Pan2	ENSMUSG00000005682	702	805	566	464	366	435	548.574	-0.636112	0.643445	0.0707416	-8.99205	2.43e-19	8.75e-18
Ccnd2	ENSMUSG00000000184	4855	5773	4440	6697	5057	5767	5383.67	0.250759	1.18983	0.0278949	8.98943	2.49e-19	8.93e-18
Mpp5	ENSMUSG00000021112	1287	1510	1095	1905	1437	1749	1483.62	0.415092	1.33338	0.0462813	8.96889	3e-19	1.07e-17
Tmem38b	ENSMUSG00000028420	454	528	352	818	603	653	562.263	0.637343	1.55546	0.0711431	8.9586	3.29e-19	1.18e-17
Fbxw4	ENSMUSG00000040913	1154	1268	1010	900	646	806	952.65	-0.496301	0.708922	0.0554042	-8.95782	3.31e-19	1.18e-17
Klf10	ENSMUSG00000037465	583	638	480	949	724	816	693.194	0.560297	1.47457	0.0625693	8.95482	3.4e-19	1.21e-17
Nub1	ENSMUSG00000028954	1592	1825	1468	2324	1788	2107	1838.05	0.37569	1.29746	0.0419612	8.95329	3.45e-19	1.22e-17
Gxylt1	ENSMUSG00000036197	1337	1580	1186	1966	1526	1876	1566.38	0.415536	1.33379	0.0464419	8.94744	3.64e-19	1.29e-17
Itga5	ENSMUSG00000000555	1995	2371	1671	2951	2218	2430	2249.72	0.363564	1.2866	0.0406555	8.94255	3.8e-19	1.34e-17
Hspa13	ENSMUSG00000032932	1024	1276	966	1721	1281	1387	1264.6	0.449172	1.36526	0.0502407	8.94041	3.88e-19	1.36e-17
Zfp568	ENSMUSG00000074221	978	1068	912	1566	1172	1299	1158.67	0.465717	1.381	0.0521075	8.9376	3.98e-19	1.4e-17
Mob1a	ENSMUSG00000043131	4627	5323	4394	4442	3196	3532	4207.51	-0.327237	0.797062	0.0366398	-8.93118	4.21e-19	1.48e-17
Sfpq	ENSMUSG00000028820	9424	9819	8217	8306	6292	7239	8144.28	-0.296906	0.813996	0.0332842	-8.92032	4.65e-19	1.62e-17
Pi4k2b	ENSMUSG00000029186	805	896	714	1252	991	1094	953.156	0.486204	1.40075	0.0546418	8.89802	5.69e-19	1.98e-17
Pon2	ENSMUSG00000032667	947	1160	922	1521	1210	1355	1178.76	0.455272	1.37104	0.0512127	8.88982	6.12e-19	2.13e-17
Dbt	ENSMUSG00000000340	759	855	651	1219	901	1030	894.915	0.493421	1.40778	0.0555668	8.87978	6.7e-19	2.32e-17
Trim65	ENSMUSG00000054517	479	585	399	300	242	277	374.545	-0.734158	0.601169	0.0828785	-8.85824	8.13e-19	2.81e-17
Arhgap19	ENSMUSG00000025154	4118	4887	3712	3862	3006	3297	3772.75	-0.283205	0.821763	0.031984	-8.85458	8.4e-19	2.89e-17
Ipcef1	ENSMUSG00000064065	367	439	324	218	183	187	282.622	-0.815064	0.568383	0.0920784	-8.85185	8.61e-19	2.96e-17
Manba	ENSMUSG00000028164	1785	2159	1587	2610	2050	2257	2057.61	0.354943	1.27894	0.0402135	8.82647	1.08e-18	3.7e-17
Trps1	ENSMUSG00000038679	1266	1444	1057	1890	1404	1605	1430.8	0.405672	1.32471	0.0459615	8.82635	1.08e-18	3.7e-17
Tbc1d10b	ENSMUSG00000042492	994	1105	848	1460	1150	1355	1144.36	0.451943	1.36788	0.0512087	8.82552	1.09e-18	3.71e-17
C2cd2l	ENSMUSG00000032120	658	793	575	1036	855	1053	823.429	0.555781	1.46996	0.0629889	8.82347	1.11e-18	3.77e-17
Rpsa	ENSMUSG00000032518	20827	24225	18696	20900	15450	18201	19500.6	-0.190113	0.876537	0.0215494	-8.82219	1.12e-18	3.81e-17
Pik3c2a	ENSMUSG00000030660	1589	1795	1406	2330	1699	2203	1821.51	0.403679	1.32288	0.0457761	8.81855	1.16e-18	3.92e-17
Kdm2a	ENSMUSG00000054611	2335	2680	2046	3213	2526	2867	2591.54	0.318089	1.24668	0.0361589	8.79698	1.41e-18	4.74e-17
Atp6v1b2	ENSMUSG00000006273	10202	11898	9152	13457	10365	11486	10999.5	0.210849	1.15737	0.0239735	8.79507	1.43e-18	4.81e-17
Unc5b	ENSMUSG00000020099	495	575	426	329	265	241	383.426	-0.739445	0.59897	0.0840991	-8.79255	1.46e-18	4.91e-17
2610301B20Rik	ENSMUSG00000059482	262	338	231	554	394	454	368.286	0.729819	1.65843	0.0830833	8.78418	1.58e-18	5.27e-17
Gpr176	ENSMUSG00000040133	1023	1124	971	778	622	691	861.317	-0.523174	0.695839	0.0596906	-8.76476	1.87e-18	6.25e-17
Fbxo33	ENSMUSG00000035329	994	1063	962	1644	1179	1361	1193.11	0.481163	1.39587	0.0549895	8.75009	2.13e-18	7.1e-17
Samd1	ENSMUSG00000079003	1110	1281	987	927	646	767	940.303	-0.481313	0.716325	0.0550123	-8.74918	2.15e-18	7.14e-17
Nsd1	ENSMUSG00000021488	1376	1442	1147	1016	830	912	1110.21	-0.472407	0.720761	0.0540141	-8.74598	2.21e-18	7.33e-17
Dag1	ENSMUSG00000039952	2147	2577	1739	1730	1331	1616	1830.08	-0.414633	0.75021	0.0475353	-8.72263	2.72e-18	8.99e-17
Wdr55	ENSMUSG00000042660	987	1142	857	1570	1144	1277	1151.92	0.440524	1.3571	0.0505409	8.71619	2.88e-18	9.49e-17
Eif4g1	ENSMUSG00000045983	28262	32727	24963	27886	21506	24447	26358.2	-0.181602	0.881723	0.0208694	-8.70184	3.27e-18	1.07e-16
Cd109	ENSMUSG00000046186	396	455	374	243	194	229	311.886	-0.769567	0.586594	0.0884872	-8.69693	3.41e-18	1.12e-16
Slc2a1	ENSMUSG00000028645	1245	1565	1234	2076	1470	1764	1544.32	0.41459	1.33292	0.0476719	8.69673	3.42e-18	1.12e-16
Psme1	ENSMUSG00000022216	2386	2805	2079	3334	2528	2941	2654.48	0.308589	1.2385	0.0354986	8.69299	3.53e-18	1.15e-16
Kctd12b	ENSMUSG00000041633	184	224	168	477	291	333	275.791	0.853013	1.80627	0.0981439	8.69146	3.58e-18	1.17e-16
F7	ENSMUSG00000031443	1486	1729	1390	1246	985	1108	1311.31	-0.418159	0.748379	0.0481386	-8.68657	3.74e-18	1.21e-16
Adap1	ENSMUSG00000056413	1571	1827	1383	1341	995	1175	1365.14	-0.40107	0.757296	0.0461922	-8.68264	3.87e-18	1.25e-16
Lims1	ENSMUSG00000019920	3967	4566	3642	3830	2669	2981	3565.74	-0.326886	0.797255	0.0376637	-8.67907	3.99e-18	1.29e-16
Pdlim5	ENSMUSG00000028273	1206	1332	1100	1765	1392	1610	1393.18	0.414134	1.3325	0.0477455	8.67378	4.18e-18	1.35e-16
Mreg	ENSMUSG00000039395	752	891	708	1242	903	1098	924.726	0.480628	1.39535	0.0555288	8.65547	4.91e-18	1.58e-16
Stk4	ENSMUSG00000018209	5861	6799	5268	7731	5915	6955	6368.21	0.23423	1.17628	0.0270685	8.65324	5.01e-18	1.61e-16
Cyp4f18	ENSMUSG00000003484	498	542	420	304	216	304	375.564	-0.728861	0.60338	0.0842661	-8.64952	5.17e-18	1.65e-16
Gas5	ENSMUSG00000053332	2362	2925	2242	2233	1662	1814	2180.03	-0.357886	0.780307	0.0413771	-8.64938	5.18e-18	1.65e-16
Mrfap1	ENSMUSG00000055302	3918	4472	3499	5468	3906	4677	4281.52	0.270052	1.20585	0.0312496	8.64176	5.54e-18	1.76e-16
Prmt7	ENSMUSG00000060098	1597	1876	1421	1397	1022	1192	1399.79	-0.395089	0.760442	0.0457677	-8.63249	6e-18	1.91e-16
Atp6v1c1	ENSMUSG00000022295	4868	5726	4453	6783	5013	5674	5369.91	0.246866	1.18663	0.0286025	8.63093	6.09e-18	1.93e-16
Uso1	ENSMUSG00000029407	2772	3223	2568	4043	2984	3325	3125.7	0.302358	1.23316	0.0350333	8.63059	6.1e-18	1.93e-16
Esco2	ENSMUSG00000022034	1102	1213	1058	1807	1268	1481	1311.54	0.44755	1.36372	0.0518757	8.62735	6.28e-18	1.98e-16
Inpp5j	ENSMUSG00000034570	362	400	282	199	153	183	259.133	-0.82734	0.563567	0.0959114	-8.62609	6.35e-18	2e-16
Arpc3	ENSMUSG00000029465	3475	4011	3093	4866	3555	4073	3809.12	0.270641	1.20634	0.0313954	8.62043	6.67e-18	2.1e-16
Mlst8	ENSMUSG00000024142	610	789	560	474	355	361	516.811	-0.639875	0.641769	0.0742469	-8.6182	6.8e-18	2.13e-16
Axl	ENSMUSG00000002602	315	378	239	187	108	143	222.989	-0.913223	0.530997	0.105981	-8.61688	6.88e-18	2.15e-16
Card11	ENSMUSG00000036526	1405	1642	1160	1101	888	991	1182.92	-0.443961	0.735114	0.0515484	-8.61252	7.15e-18	2.23e-16
Tal1	ENSMUSG00000028717	1504	1784	1384	1252	986	1161	1331.01	-0.412174	0.75149	0.0478619	-8.61174	7.2e-18	2.24e-16
Haus8	ENSMUSG00000035439	1244	1431	1052	1835	1427	1560	1413.22	0.399839	1.31936	0.0464659	8.605	7.63e-18	2.37e-16
Setd3	ENSMUSG00000056770	3330	3677	3055	4705	3405	4063	3676.12	0.30055	1.23161	0.0349332	8.60357	7.73e-18	2.39e-16
mt-Nd6	ENSMUSG00000064368	7751	8726	6473	10168	7451	9092	8193.82	0.251786	1.19068	0.0292716	8.60171	7.85e-18	2.43e-16
Mrpl41	ENSMUSG00000036850	623	715	570	1024	776	894	761.748	0.511697	1.42573	0.0595013	8.59975	7.99e-18	2.46e-16
Creb3l1	ENSMUSG00000027230	1018	1247	868	825	594	711	863.635	-0.500418	0.706902	0.0582569	-8.58985	8.71e-18	2.68e-16
Shc1	ENSMUSG00000042626	2413	2716	2102	3273	2548	3134	2678	0.339253	1.2651	0.0395328	8.58156	9.36e-18	2.87e-16
Oas3	ENSMUSG00000032661	1765	2107	1615	2538	2021	2261	2036.65	0.345376	1.27048	0.0402663	8.5773	9.71e-18	2.97e-16
Mdc1	ENSMUSG00000061607	4115	4792	3427	3396	2638	3333	3572.33	-0.350367	0.784384	0.0408533	-8.57623	9.8e-18	2.99e-16
Cfap36	ENSMUSG00000020462	469	544	447	846	598	730	600.841	0.575519	1.49021	0.0671815	8.56663	1.07e-17	3.25e-16
Serpinb1a	ENSMUSG00000044734	1085	1342	932	910	666	703	925.228	-0.502502	0.705882	0.0587894	-8.54749	1.26e-17	3.82e-16
Mkl2	ENSMUSG00000009569	1972	2114	1697	1604	1251	1451	1665.5	-0.38286	0.766916	0.0447967	-8.54661	1.27e-17	3.85e-16
Nabp1	ENSMUSG00000026107	471	642	531	1006	687	820	686.569	0.605566	1.52158	0.0709378	8.53658	1.38e-17	4.18e-16
Mphosph9	ENSMUSG00000038126	962	1115	852	745	580	676	812.256	-0.494845	0.709638	0.057981	-8.53461	1.41e-17	4.25e-16
Sgtb	ENSMUSG00000042743	104	111	72	246	198	199	154.23	0.997584	1.99665	0.11698	8.52784	1.49e-17	4.49e-16
Pkp2	ENSMUSG00000041957	966	1121	851	1464	1111	1312	1128.37	0.427879	1.34525	0.0502167	8.52065	1.59e-17	4.77e-16
Cd276	ENSMUSG00000035914	495	547	422	315	255	283	381.774	-0.688372	0.620554	0.0808713	-8.51194	1.71e-17	5.13e-16
Tardbp	ENSMUSG00000041459	8365	9833	7451	8314	6179	6809	7734.93	-0.231287	0.851875	0.0272052	-8.50155	1.87e-17	5.6e-16
Tmed3	ENSMUSG00000032353	846	1047	784	692	443	609	725.117	-0.559603	0.678489	0.0658518	-8.49792	1.93e-17	5.76e-16
Nab1	ENSMUSG00000002881	2408	2544	2065	3331	2430	2929	2596.81	0.334043	1.26054	0.039323	8.49487	1.98e-17	5.9e-16
N4bp2l1	ENSMUSG00000041132	292	326	215	515	398	476	367.341	0.715759	1.64235	0.0842896	8.49166	2.04e-17	6.05e-16
Csf1r	ENSMUSG00000024621	11768	13456	10104	11299	8539	10013	10742.5	-0.205547	0.86721	0.0242117	-8.48956	2.07e-17	6.15e-16
Tatdn2	ENSMUSG00000056952	1972	2190	1642	2720	2080	2360	2142.45	0.333619	1.26017	0.039371	8.47374	2.38e-17	7.03e-16
Aaed1	ENSMUSG00000021482	566	604	506	897	730	804	681.932	0.546024	1.46006	0.064452	8.47178	2.42e-17	7.13e-16
Nacc1	ENSMUSG00000001910	3177	3888	2647	4372	3522	4030	3573.3	0.334769	1.26118	0.0395241	8.46998	2.45e-17	7.23e-16
Mboat7	ENSMUSG00000035596	1228	1402	1133	1911	1374	1583	1426.25	0.393572	1.31364	0.0465777	8.44979	2.92e-17	8.58e-16
Pgls	ENSMUSG00000031807	994	1266	892	838	575	724	867.261	-0.504854	0.704732	0.0597625	-8.44768	2.97e-17	8.71e-16
Bbx	ENSMUSG00000022641	4265	4841	3669	5554	4337	5187	4605.24	0.273521	1.20875	0.0324067	8.44026	3.17e-17	9.26e-16
Slc6a17	ENSMUSG00000027894	2047	2417	1798	1614	1381	1592	1790.4	-0.39746	0.759194	0.0471478	-8.43009	3.45e-17	1.01e-15
Rnpep	ENSMUSG00000041926	6208	6771	5365	8226	5977	7140	6555.12	0.247648	1.18727	0.029378	8.42971	3.47e-17	1.01e-15
Tdp1	ENSMUSG00000021177	1306	1517	1164	1081	850	945	1131.41	-0.423124	0.745808	0.0502232	-8.42487	3.61e-17	1.05e-15
Speg	ENSMUSG00000026207	3357	3850	2825	2870	2170	2722	2929.78	-0.327418	0.796961	0.0388917	-8.41872	3.81e-17	1.1e-15
Diaph1	ENSMUSG00000024456	2218	2591	1885	3050	2335	2813	2459.56	0.325198	1.25284	0.0386355	8.41709	3.86e-17	1.12e-15
Mtm1	ENSMUSG00000031337	346	409	295	629	461	548	444.012	0.63494	1.55287	0.0754487	8.41553	3.91e-17	1.13e-15
Mphosph8	ENSMUSG00000079184	1477	1723	1366	2195	1633	1913	1703.92	0.357096	1.28085	0.0424385	8.41444	3.95e-17	1.14e-15
Lpl	ENSMUSG00000015568	43893	52534	42049	60670	45818	52398	49158.4	0.229432	1.17237	0.0273116	8.40053	4.44e-17	1.28e-15
Sars2	ENSMUSG00000070699	551	585	464	376	266	319	421.398	-0.656221	0.634538	0.0781525	-8.39667	4.59e-17	1.32e-15
Ginm1	ENSMUSG00000040006	277	323	276	568	400	467	382.417	0.686089	1.60892	0.0817741	8.39006	4.86e-17	1.39e-15
Rab6a	ENSMUSG00000030704	1768	2008	1626	2635	1855	2300	2013.64	0.353449	1.27761	0.0421396	8.38757	4.96e-17	1.42e-15
Fam8a1	ENSMUSG00000069237	779	810	654	1339	866	1021	901.574	0.526376	1.44031	0.0628087	8.38062	5.27e-17	1.5e-15
Fzd5	ENSMUSG00000045005	220	284	213	462	339	420	320.469	0.733733	1.66294	0.0875555	8.3802	5.28e-17	1.5e-15
Abhd12	ENSMUSG00000032046	3616	4109	3077	3211	2474	2921	3198.78	-0.287328	0.819418	0.0343377	-8.3677	5.88e-17	1.67e-15
Ik	ENSMUSG00000024474	4409	5056	3894	5827	4416	5215	4761.6	0.243622	1.18396	0.0291169	8.36701	5.91e-17	1.67e-15
Rnf150	ENSMUSG00000047747	511	542	432	329	244	302	388.687	-0.676712	0.625589	0.0809452	-8.36012	6.27e-17	1.77e-15
Coa5	ENSMUSG00000026112	3692	4517	3342	5237	3833	4489	4141.75	0.263953	1.20076	0.0316486	8.34012	7.42e-17	2.09e-15
Helb	ENSMUSG00000020228	1060	1359	1056	1699	1309	1577	1333.41	0.42425	1.34187	0.0509801	8.32188	8.66e-17	2.44e-15
Nisch	ENSMUSG00000021910	8733	10382	7557	7895	6179	7488	7947.21	-0.263799	0.832892	0.0317011	-8.32147	8.69e-17	2.44e-15
Dock1	ENSMUSG00000058325	1707	1856	1457	1445	1066	1223	1442.61	-0.384965	0.765798	0.0462721	-8.31959	8.83e-17	2.47e-15
Cebpa	ENSMUSG00000034957	482	449	438	262	225	255	350.36	-0.770017	0.586411	0.0927371	-8.30322	1.01e-16	2.83e-15
Zfp991	ENSMUSG00000067916	643	800	639	1082	825	1001	826.037	0.497049	1.41132	0.0598632	8.30308	1.01e-16	2.83e-15
Hspe1	ENSMUSG00000073676	3512	4226	3033	3302	2485	2746	3176	-0.294267	0.815487	0.0354446	-8.30215	1.02e-16	2.85e-15
Itgb7	ENSMUSG00000001281	676	745	535	477	335	416	522.613	-0.600189	0.659667	0.0723028	-8.30106	1.03e-16	2.87e-15
Slfn9	ENSMUSG00000069793	2022	2350	1809	2880	2148	2478	2261.11	0.310185	1.23987	0.0373698	8.30042	1.04e-16	2.88e-15
Pdia3	ENSMUSG00000027248	15059	17042	13883	20142	14994	17069	16232.4	0.212543	1.15873	0.0256082	8.29979	1.04e-16	2.88e-15
Ssfa2	ENSMUSG00000027007	2779	3060	2337	3756	2786	3250	2967.64	0.290722	1.22325	0.0350325	8.29864	1.05e-16	2.91e-15
Mllt6	ENSMUSG00000038437	1439	1570	1228	1970	1591	1870	1601.84	0.386368	1.3071	0.0466569	8.28104	1.22e-16	3.36e-15
Ostm1	ENSMUSG00000038280	611	719	539	994	724	914	743.471	0.507306	1.42139	0.0614143	8.2604	1.45e-16	3.99e-15
Anpep	ENSMUSG00000039062	4735	5613	4045	6256	4866	5882	5185.29	0.277162	1.21181	0.0335608	8.25852	1.47e-16	4.05e-15
Ing2	ENSMUSG00000063049	411	465	340	699	499	674	509.95	0.616843	1.53352	0.0747509	8.25198	1.56e-16	4.27e-15
Snx27	ENSMUSG00000028136	4730	5453	4140	6256	4940	5377	5108.65	0.245844	1.18579	0.0298376	8.23939	1.73e-16	4.73e-15
Tab2	ENSMUSG00000015755	3185	3804	2855	2762	2192	2680	2881.77	-0.322669	0.799589	0.0392077	-8.22975	1.88e-16	5.11e-15
Ocstamp	ENSMUSG00000027670	446	545	383	287	248	253	355.609	-0.698017	0.616419	0.0848272	-8.22869	1.89e-16	5.15e-15
Mtr	ENSMUSG00000021311	2836	3289	2455	3886	2908	3351	3091.39	0.274254	1.20937	0.0333433	8.22517	1.95e-16	5.29e-15
Synj2bp	ENSMUSG00000090935	1815	2100	1585	2520	1965	2259	2024.52	0.325795	1.25335	0.0396127	8.22452	1.96e-16	5.31e-15
Pphln1	ENSMUSG00000036167	2702	3070	2398	3713	2750	3257	2955.64	0.280864	1.21492	0.0341588	8.22232	2e-16	5.4e-15
Dock8	ENSMUSG00000052085	3246	3693	2677	2758	2122	2589	2813.34	-0.320787	0.800633	0.0390528	-8.21419	2.14e-16	5.76e-15
Tnfrsf23	ENSMUSG00000037613	741	822	597	1149	823	1007	847.959	0.480195	1.39493	0.0584752	8.21193	2.18e-16	5.86e-15
Prdx4	ENSMUSG00000025289	1643	1838	1411	2376	1712	2005	1813.41	0.343342	1.26869	0.0418279	8.20845	2.24e-16	6.02e-15
Gm4204	ENSMUSG00000079139	3897	4402	3625	3764	2604	3054	3517.64	-0.307653	0.807955	0.0375215	-8.19939	2.42e-16	6.48e-15
Fndc3b	ENSMUSG00000039286	640	709	523	983	753	881	742.311	0.49932	1.41355	0.0609005	8.19894	2.43e-16	6.49e-15
Atp6ap2	ENSMUSG00000031007	1906	2203	1800	2888	2123	2329	2190.48	0.338061	1.26406	0.0412997	8.18555	2.71e-16	7.24e-15
Letmd1	ENSMUSG00000037353	983	1227	849	807	579	713	846.246	-0.486445	0.713782	0.0594387	-8.18398	2.75e-16	7.32e-15
Zfp746	ENSMUSG00000057691	283	300	281	148	142	115	210.571	-0.901845	0.535202	0.11023	-8.18147	2.8e-16	7.46e-15
Nemp1	ENSMUSG00000040195	905	1045	869	1392	1094	1260	1088.23	0.431309	1.34846	0.0527302	8.17954	2.85e-16	7.56e-15
Tbl2	ENSMUSG00000005374	1376	1554	1122	1948	1498	1695	1518.66	0.372776	1.29484	0.0455816	8.17821	2.88e-16	7.62e-15
Smcr8	ENSMUSG00000049323	3808	4386	3239	3537	2682	2997	3400.97	-0.27114	0.828665	0.0331542	-8.17814	2.88e-16	7.62e-15
Zzz3	ENSMUSG00000039068	1957	2262	1728	1733	1307	1522	1731.56	-0.340852	0.789575	0.0416867	-8.1765	2.92e-16	7.71e-15
Rps6ka4	ENSMUSG00000024952	507	570	407	801	607	779	606.807	0.566043	1.48046	0.0692344	8.17575	2.94e-16	7.74e-15
Tigar	ENSMUSG00000038028	1023	1475	1027	1798	1384	1597	1370.76	0.46415	1.3795	0.0567756	8.17516	2.95e-16	7.77e-15
Agrn	ENSMUSG00000041936	505	540	389	826	666	656	593.194	0.58701	1.50213	0.0718075	8.17478	2.96e-16	7.78e-15
Fermt3	ENSMUSG00000024965	3765	4528	3413	3658	2710	3119	3490.22	-0.265008	0.832194	0.0324309	-8.17147	3.05e-16	7.98e-15
Trak2	ENSMUSG00000026028	2427	2938	2328	3569	2601	3270	2830.54	0.322584	1.25057	0.0395406	8.15831	3.4e-16	8.87e-15
Pdpk1	ENSMUSG00000024122	1886	2178	1683	2754	2118	2231	2124.75	0.335014	1.26139	0.0410647	8.15821	3.4e-16	8.87e-15
Zfp369	ENSMUSG00000021514	834	1043	775	1352	992	1189	1021.11	0.435716	1.35258	0.0534379	8.1537	3.53e-16	9.19e-15
Nmt2	ENSMUSG00000026643	1643	1994	1516	2568	1869	2029	1917.73	0.354101	1.27819	0.0434468	8.15022	3.63e-16	9.44e-15
Fuca1	ENSMUSG00000028673	957	1104	810	1384	1124	1280	1102.26	0.426651	1.34411	0.0523659	8.14751	3.71e-16	9.63e-15
Hagh	ENSMUSG00000024158	392	467	368	691	537	604	506.72	0.579886	1.49473	0.0712151	8.14273	3.86e-16	1e-14
Kdm7a	ENSMUSG00000042599	1196	1397	1073	1746	1336	1601	1380.64	0.38016	1.30149	0.0466946	8.14141	3.91e-16	1.01e-14
Slc12a6	ENSMUSG00000027130	1471	1698	1280	2157	1553	1858	1653.02	0.350567	1.27506	0.0431491	8.12456	4.49e-16	1.16e-14
Pitpnm2	ENSMUSG00000029406	401	515	361	265	181	264	325.441	-0.73453	0.601014	0.0904555	-8.12035	4.65e-16	1.2e-14
Acat1	ENSMUSG00000032047	2961	3419	2602	3952	3054	3605	3238.74	0.273773	1.20897	0.0337388	8.11449	4.88e-16	1.25e-14
Fancm	ENSMUSG00000055884	1273	1423	1059	1802	1365	1621	1411.64	0.377952	1.2995	0.0465813	8.11381	4.91e-16	1.26e-14
Ube2a	ENSMUSG00000016308	1065	1157	955	1641	1189	1337	1214.44	0.410488	1.32914	0.0506461	8.10502	5.27e-16	1.35e-14
Peak1	ENSMUSG00000074305	5309	6284	4439	6959	5443	6531	5773.19	0.277845	1.21238	0.0342882	8.1032	5.35e-16	1.37e-14
Ap4e1	ENSMUSG00000001998	616	731	599	1064	825	848	775.863	0.504053	1.41819	0.0622911	8.0919	5.87e-16	1.5e-14
Taf1	ENSMUSG00000031314	2900	3305	2567	3895	2960	3506	3162.65	0.271988	1.20747	0.033618	8.09056	5.94e-16	1.51e-14
Fam210a	ENSMUSG00000038121	1887	2209	1611	1687	1222	1432	1652.24	-0.35202	0.783486	0.0435146	-8.08969	5.98e-16	1.52e-14
Glg1	ENSMUSG00000003316	5596	6558	4836	7308	5565	6705	6037.75	0.239944	1.18095	0.0296611	8.08953	5.99e-16	1.52e-14
Ugp2	ENSMUSG00000001891	1968	2310	1911	3125	2179	2479	2307.41	0.351549	1.27593	0.0434709	8.08699	6.12e-16	1.55e-14
Map3k20	ENSMUSG00000004085	3199	3813	2748	4427	3302	3756	3504.38	0.268745	1.20476	0.0332523	8.08199	6.37e-16	1.61e-14
Rbm14	ENSMUSG00000006456	1583	1852	1384	1407	1022	1182	1386.92	-0.373015	0.772167	0.0461641	-8.08019	6.47e-16	1.63e-14
Chtf18	ENSMUSG00000019214	700	822	604	1092	826	975	829.357	0.464095	1.37945	0.0574651	8.07611	6.69e-16	1.68e-14
Ccny	ENSMUSG00000024286	2620	2868	2340	2234	1782	2056	2297.01	-0.326043	0.797722	0.0404256	-8.06525	7.31e-16	1.83e-14
Slc4a7	ENSMUSG00000021733	1221	1413	1077	1822	1343	1542	1390.32	0.369041	1.29149	0.0458082	8.05621	7.87e-16	1.97e-14
Apobec3	ENSMUSG00000009585	572	650	463	936	664	792	672.36	0.51632	1.4303	0.064093	8.05579	7.9e-16	1.97e-14
Psme4	ENSMUSG00000040850	3283	3791	3007	4491	3466	3855	3621.23	0.260548	1.19793	0.0323476	8.05465	7.97e-16	1.99e-14
Slc29a3	ENSMUSG00000020100	2517	2858	2224	2165	1714	2033	2229.78	-0.320201	0.800958	0.0397778	-8.04973	8.3e-16	2.07e-14
Fam20b	ENSMUSG00000033557	1419	1664	1224	2149	1503	1783	1605.63	0.361194	1.28449	0.0448978	8.04479	8.64e-16	2.15e-14
Nr4a1	ENSMUSG00000023034	487	586	413	318	275	290	389.828	-0.655834	0.634708	0.0815333	-8.04376	8.71e-16	2.16e-14
Lamp1	ENSMUSG00000031447	20345	23793	17831	20332	15403	17851	19046.8	-0.172205	0.887485	0.0214116	-8.04261	8.79e-16	2.18e-14
Syap1	ENSMUSG00000031357	633	653	579	1027	753	862	746.826	0.508372	1.42244	0.0632274	8.04037	8.96e-16	2.21e-14
Tlr9	ENSMUSG00000045322	1053	1285	919	824	685	763	910.6	-0.461298	0.726332	0.057385	-8.03865	9.08e-16	2.24e-14
Wdr19	ENSMUSG00000037890	289	331	258	526	391	477	376.001	0.650056	1.56923	0.0809475	8.03059	9.7e-16	2.39e-14
Usp32	ENSMUSG00000000804	1628	1838	1530	2397	1873	1998	1866.19	0.353282	1.27746	0.0439928	8.03045	9.71e-16	2.39e-14
Rhoq	ENSMUSG00000024143	891	1073	852	1424	1060	1218	1077.75	0.416167	1.33438	0.0518281	8.02976	9.77e-16	2.4e-14
Lyl1	ENSMUSG00000034041	3080	3878	2630	2758	2018	2524	2772.43	-0.346206	0.78665	0.0431445	-8.02434	1.02e-15	2.5e-14
Nxpe1-ps	ENSMUSG00000109675	430	429	330	251	182	229	304.434	-0.73391	0.601272	0.0915076	-8.0202	1.06e-15	2.58e-14
Tln2	ENSMUSG00000052698	651	783	581	485	355	460	544.933	-0.564143	0.676357	0.070341	-8.02011	1.06e-15	2.58e-14
Donson	ENSMUSG00000022960	709	828	671	1235	846	967	867.594	0.47563	1.39053	0.0593325	8.01635	1.09e-15	2.65e-14
Asap1	ENSMUSG00000022377	5718	6605	5134	5342	4106	4937	5253.31	-0.241331	0.845964	0.0301284	-8.0101	1.15e-15	2.79e-14
Akr1b10	ENSMUSG00000061758	380	408	340	676	482	557	470.333	0.596037	1.51156	0.0744238	8.00869	1.16e-15	2.81e-14
Ddx58	ENSMUSG00000040296	540	659	542	940	702	816	695.073	0.507478	1.42156	0.0634013	8.00423	1.2e-15	2.91e-14
Amdhd2	ENSMUSG00000036820	574	686	452	379	269	376	448.004	-0.650202	0.637191	0.0812506	-8.00243	1.22e-15	2.95e-14
Plek	ENSMUSG00000020120	22609	25694	21443	30954	23348	26104	24844.4	0.233172	1.17542	0.0291482	7.99956	1.25e-15	3.01e-14
Serpinb9	ENSMUSG00000045827	242	295	241	156	109	115	190.383	-0.862383	0.550043	0.107862	-7.99522	1.29e-15	3.11e-14
Pja2	ENSMUSG00000024083	1283	1512	1199	1983	1435	1638	1494.95	0.364351	1.2873	0.0455805	7.99358	1.31e-15	3.15e-14
Fubp3	ENSMUSG00000026843	2905	3279	2427	2498	1883	2336	2524.32	-0.316382	0.803081	0.0396373	-7.98193	1.44e-15	3.46e-14
Ttc13	ENSMUSG00000037300	2106	2485	1975	3009	2247	2838	2423.87	0.329558	1.25663	0.0413189	7.97596	1.51e-15	3.62e-14
Rdh11	ENSMUSG00000066441	1610	1824	1447	2280	1715	2029	1803.28	0.331355	1.25819	0.0415473	7.97537	1.52e-15	3.63e-14
9030617O03Rik	ENSMUSG00000021185	928	1069	811	736	545	670	783.308	-0.471846	0.721041	0.059163	-7.97536	1.52e-15	3.63e-14
L2hgdh	ENSMUSG00000020988	779	895	756	1231	960	1078	944.788	0.445871	1.36214	0.0559318	7.97168	1.57e-15	3.73e-14
Tmem260	ENSMUSG00000036339	247	287	221	127	121	114	184.26	-0.87074	0.546866	0.109395	-7.95961	1.73e-15	4.1e-14
Plcg1	ENSMUSG00000016933	1159	1308	1007	1734	1227	1497	1309.13	0.382675	1.30376	0.0480946	7.95672	1.77e-15	4.19e-14
Mxd4	ENSMUSG00000037235	231	244	166	415	329	355	288.07	0.736986	1.66669	0.0926275	7.95645	1.77e-15	4.19e-14
Qdpr	ENSMUSG00000015806	887	1014	792	1436	994	1151	1035.16	0.428372	1.34571	0.0538727	7.95155	1.84e-15	4.36e-14
Ptgs1	ENSMUSG00000047250	1752	2106	1631	1602	1226	1348	1593.15	-0.351633	0.783697	0.0442321	-7.94971	1.87e-15	4.41e-14
Ercc6l2	ENSMUSG00000021470	1349	1373	1081	1066	720	894	1066.53	-0.458915	0.727533	0.0577317	-7.9491	1.88e-15	4.43e-14
Fmn1	ENSMUSG00000044042	3343	3904	3050	4465	3532	4056	3698.15	0.260931	1.19825	0.0328306	7.9478	1.9e-15	4.47e-14
Rbl2	ENSMUSG00000031666	933	1137	913	1535	1090	1297	1140.53	0.413982	1.33236	0.0520949	7.94667	1.92e-15	4.5e-14
Pikfyve	ENSMUSG00000025949	3869	4496	3461	5099	3953	4690	4227.2	0.250468	1.18959	0.0315238	7.94535	1.94e-15	4.54e-14
Urod	ENSMUSG00000028684	353	446	299	678	516	510	462.6	0.627065	1.54442	0.0789757	7.93998	2.02e-15	4.73e-14
Phykpl	ENSMUSG00000020359	906	1026	759	707	528	623	748.386	-0.478944	0.717503	0.0603282	-7.93897	2.04e-15	4.76e-14
Rpp40	ENSMUSG00000021418	634	763	612	1060	817	884	789.767	0.474424	1.38936	0.0598133	7.93174	2.16e-15	5.04e-14
Runx3	ENSMUSG00000070691	1687	1950	1361	1291	1117	1192	1416.99	-0.416032	0.749483	0.0524633	-7.92997	2.19e-15	5.1e-14
Tm2d2	ENSMUSG00000031556	511	599	440	824	617	777	622.723	0.527003	1.44093	0.0664723	7.92815	2.22e-15	5.17e-14
Oasl2	ENSMUSG00000029561	851	969	759	1277	980	1144	989.528	0.421288	1.33912	0.0531438	7.92732	2.24e-15	5.19e-14
Mt2	ENSMUSG00000031762	2365	2923	2100	1443	1353	1451	1917.55	-0.683628	0.622598	0.0862925	-7.92221	2.33e-15	5.4e-14
Narf	ENSMUSG00000000056	216	236	180	414	338	332	284.781	0.735432	1.6649	0.0928437	7.92118	2.35e-15	5.44e-14
Smg9	ENSMUSG00000002210	742	846	573	557	392	449	583.315	-0.559226	0.678666	0.0706248	-7.91826	2.41e-15	5.56e-14
Hmgn5	ENSMUSG00000031245	1538	1447	1321	2616	1971	2339	1864.79	0.65595	1.57565	0.0828482	7.91749	2.42e-15	5.58e-14
Oxa1l	ENSMUSG00000000959	1702	2014	1451	1440	1153	1289	1490.45	-0.364413	0.776785	0.0461182	-7.90171	2.75e-15	6.32e-14
Ccng2	ENSMUSG00000029385	351	374	254	588	438	505	414.516	0.633754	1.5516	0.0802267	7.89953	2.8e-15	6.42e-14
Sptlc2	ENSMUSG00000021036	3033	3596	2800	4412	3194	3572	3401.54	0.27452	1.20959	0.0347759	7.89398	2.93e-15	6.71e-14
Dip2c	ENSMUSG00000048264	1259	1386	1079	1758	1365	1597	1397.31	0.368901	1.29137	0.0467444	7.89187	2.98e-15	6.81e-14
Gm26917	ENSMUSG00000097971	11251	12173	7327	4749	3768	3374	6958.44	-1.02363	0.491878	0.129759	-7.8887	3.05e-15	6.97e-14
Edem3	ENSMUSG00000043019	1278	1487	1108	1771	1471	1788	1474.87	0.406358	1.32534	0.0515207	7.88728	3.09e-15	7.04e-14
Atxn10	ENSMUSG00000016541	7059	7948	6504	6861	5157	5925	6514.16	-0.227896	0.853879	0.0288995	-7.88582	3.12e-15	7.11e-14
Hat1	ENSMUSG00000027018	3099	3492	2820	4367	3238	3562	3401.61	0.275193	1.21016	0.0349319	7.87799	3.33e-15	7.56e-14
Ranbp10	ENSMUSG00000037415	1851	2098	1480	2494	1935	2352	2016.66	0.352923	1.27715	0.044801	7.87758	3.34e-15	7.57e-14
Rasa3	ENSMUSG00000031453	1738	2092	1631	1570	1222	1369	1586.93	-0.349001	0.785127	0.0443115	-7.87609	3.38e-15	7.65e-14
Stk17b	ENSMUSG00000026094	1159	1285	994	1738	1252	1418	1295.54	0.381472	1.30267	0.0484718	7.86998	3.55e-15	8.01e-14
Dennd5a	ENSMUSG00000035901	1341	1563	1037	1901	1501	1675	1488.65	0.396909	1.31668	0.0504803	7.86266	3.76e-15	8.48e-14
Rrp9	ENSMUSG00000041506	1055	1224	1010	1586	1282	1390	1251.52	0.397013	1.31678	0.0504975	7.86203	3.78e-15	8.51e-14
Pigk	ENSMUSG00000039047	510	589	431	819	651	703	612.844	0.518762	1.43273	0.0660627	7.85258	4.08e-15	9.16e-14
Ash1l	ENSMUSG00000028053	4899	5512	4295	4441	3375	4151	4399.78	-0.259477	0.83539	0.0330605	-7.84855	4.21e-15	9.44e-14
Etfdh	ENSMUSG00000027809	1063	1122	898	1646	1114	1324	1182.49	0.420707	1.33858	0.0536401	7.84315	4.39e-15	9.84e-14
Gpsm1	ENSMUSG00000026930	178	188	143	65	70	68	117.481	-1.0022	0.499237	0.127793	-7.84241	4.42e-15	9.88e-14
Tmtc3	ENSMUSG00000036676	1260	1419	1077	1798	1406	1535	1405.15	0.363582	1.28662	0.0464026	7.83539	4.67e-15	1.04e-13
Secisbp2l	ENSMUSG00000035093	1817	2299	1669	2621	2145	2363	2136.04	0.336294	1.26251	0.0429613	7.82783	4.96e-15	1.11e-13
Gm26606	ENSMUSG00000097337	224	265	196	112	108	99	165.415	-0.889653	0.539744	0.113732	-7.82236	5.18e-15	1.15e-13
Ank	ENSMUSG00000022265	2022	2303	1859	1876	1365	1540	1807.74	-0.333133	0.793811	0.0425954	-7.82086	5.25e-15	1.17e-13
2310035C23Rik	ENSMUSG00000026319	1294	1543	1168	1966	1446	1613	1490.85	0.354036	1.27813	0.0453007	7.81523	5.49e-15	1.22e-13
Sqstm1	ENSMUSG00000015837	5329	6333	4705	7315	5383	6019	5787.26	0.226798	1.17023	0.0290617	7.80402	6e-15	1.33e-13
Crebrf	ENSMUSG00000048249	455	483	412	744	581	642	550.293	0.545329	1.45935	0.0698967	7.80193	6.1e-15	1.35e-13
Tbc1d9b	ENSMUSG00000036644	1048	1157	835	825	631	635	843.958	-0.482029	0.71597	0.0617872	-7.80144	6.12e-15	1.35e-13
A930007I19Rik	ENSMUSG00000097855	266	253	215	132	100	122	179.441	-0.866881	0.548331	0.111158	-7.79863	6.26e-15	1.38e-13
Rit1	ENSMUSG00000028057	373	506	353	694	525	609	505.301	0.572264	1.48685	0.0734008	7.79643	6.37e-15	1.4e-13
Dnaja1	ENSMUSG00000028410	1652	1844	1482	2388	1717	2030	1835.94	0.326769	1.2542	0.0419615	7.78735	6.84e-15	1.5e-13
Btbd7	ENSMUSG00000041702	1244	1457	1139	1808	1406	1601	1432.07	0.354334	1.2784	0.0455206	7.78403	7.03e-15	1.54e-13
Ndrg1	ENSMUSG00000005125	1269	1370	1177	1047	796	924	1087.77	-0.419475	0.747697	0.0539178	-7.7799	7.26e-15	1.59e-13
Sulf2	ENSMUSG00000006800	2776	3385	2414	2484	1934	2302	2517.79	-0.306633	0.808527	0.0394294	-7.77674	7.44e-15	1.63e-13
Senp2	ENSMUSG00000022855	2716	3166	2475	3784	2773	3276	3004.05	0.264722	1.2014	0.0340714	7.76962	7.87e-15	1.72e-13
Dram2	ENSMUSG00000027900	604	661	524	933	774	792	711.471	0.496752	1.41103	0.0639855	7.76351	8.26e-15	1.8e-13
Ppp3r1	ENSMUSG00000033953	2309	2560	2153	3316	2398	2809	2570.54	0.30393	1.2345	0.0391527	7.76267	8.32e-15	1.81e-13
Pxk	ENSMUSG00000033885	599	681	563	942	792	831	732.142	0.491648	1.40605	0.0634027	7.75437	8.88e-15	1.93e-13
Gm19253	ENSMUSG00000107758	286	306	243	154	133	143	208.68	-0.802833	0.573222	0.103554	-7.75281	8.99e-15	1.95e-13
Ppp1r12b	ENSMUSG00000073557	4536	5302	3845	5946	4582	5167	4850.03	0.234121	1.17619	0.0302081	7.75027	9.17e-15	1.98e-13
Zfp948	ENSMUSG00000067931	581	726	577	1088	720	852	749.096	0.502294	1.41646	0.0648178	7.74931	9.24e-15	2e-13
Rnase4	ENSMUSG00000021876	2039	2389	1878	2876	2249	2460	2298.31	0.297523	1.22903	0.038395	7.74899	9.26e-15	2e-13
Fam117b	ENSMUSG00000041040	2189	2416	2047	3067	2345	2669	2440.18	0.307305	1.23739	0.0396687	7.74679	9.42e-15	2.03e-13
Lpar5	ENSMUSG00000067714	389	439	318	258	170	225	294.86	-0.704722	0.613561	0.0909719	-7.74659	9.44e-15	2.03e-13
Cep192	ENSMUSG00000024542	3322	3659	2890	4416	3269	3849	3536.91	0.254693	1.19308	0.0328821	7.74562	9.51e-15	2.04e-13
Cd300lg	ENSMUSG00000017309	259	277	194	117	102	128	177	-0.870442	0.546979	0.112429	-7.74217	9.77e-15	2.09e-13
Med16	ENSMUSG00000013833	588	657	502	408	338	369	471.923	-0.573109	0.672167	0.0740502	-7.73947	9.98e-15	2.14e-13
Mmd	ENSMUSG00000003948	583	697	532	922	771	815	716.315	0.486684	1.40122	0.0629692	7.72892	1.08e-14	2.32e-13
Arl4a	ENSMUSG00000047446	59	90	85	209	152	177	128.201	0.973133	1.9631	0.125924	7.72793	1.09e-14	2.33e-13
Vma21	ENSMUSG00000073131	1958	2297	1769	2824	2008	2472	2199.2	0.305605	1.23594	0.0395477	7.7275	1.1e-14	2.33e-13
Dffa	ENSMUSG00000028974	564	683	471	948	688	766	679.261	0.497044	1.41132	0.0643476	7.72435	1.12e-14	2.39e-13
Hdac1	ENSMUSG00000028800	1597	1891	1427	2249	1762	1993	1805.48	0.320167	1.24848	0.0414609	7.72214	1.14e-14	2.43e-13
Inf2	ENSMUSG00000037679	3777	4514	3179	3477	2702	3018	3401.58	-0.274717	0.826613	0.035588	-7.71936	1.17e-14	2.48e-13
4930453N24Rik	ENSMUSG00000059920	577	714	567	995	730	837	730.697	0.476427	1.39129	0.0617324	7.71761	1.19e-14	2.51e-13
Ctcf	ENSMUSG00000005698	2937	3366	2683	2722	1927	2458	2651.56	-0.302438	0.810881	0.0392303	-7.7093	1.27e-14	2.67e-13
Vps35	ENSMUSG00000031696	8524	9428	7560	11267	8196	9455	8990.56	0.20985	1.15657	0.0272234	7.70842	1.27e-14	2.69e-13
Ube2b	ENSMUSG00000020390	1100	1170	971	1630	1170	1389	1228.54	0.389472	1.30991	0.0505352	7.70695	1.29e-14	2.71e-13
Kdm1b	ENSMUSG00000038080	715	847	643	1092	867	985	852.31	0.438781	1.35546	0.0569861	7.69979	1.36e-14	2.86e-13
Cxcl14	ENSMUSG00000021508	1329	1511	1119	1060	825	1010	1129	-0.4019	0.756861	0.0522404	-7.69327	1.43e-14	3.01e-13
Tmem30a	ENSMUSG00000032328	2959	3265	2783	4171	3045	3600	3279.56	0.288633	1.22148	0.0375291	7.69091	1.46e-14	3.06e-13
A430005L14Rik	ENSMUSG00000047613	900	952	712	699	500	536	706.819	-0.50545	0.704441	0.0657575	-7.68658	1.51e-14	3.16e-13
1810058I24Rik	ENSMUSG00000073155	735	884	707	604	443	535	643.8	-0.499098	0.707549	0.0650068	-7.67763	1.62e-14	3.38e-13
Isg15	ENSMUSG00000035692	768	833	629	1151	846	988	861.517	0.439042	1.3557	0.0572189	7.67302	1.68e-14	3.5e-13
Akap8l	ENSMUSG00000002625	652	777	533	972	783	994	779.103	0.504264	1.4184	0.0657726	7.66678	1.76e-14	3.67e-13
Icam1	ENSMUSG00000037405	1040	1207	868	1566	1117	1324	1174.13	0.387452	1.30808	0.0505492	7.66486	1.79e-14	3.72e-13
Zfx	ENSMUSG00000079509	1851	2072	1648	1672	1214	1417	1627.36	-0.333538	0.793588	0.0435645	-7.65619	1.92e-14	3.97e-13
Son	ENSMUSG00000022961	16647	19083	14597	15715	12510	14466	15355	-0.197601	0.872	0.0258482	-7.64467	2.09e-14	4.34e-13
Zfyve26	ENSMUSG00000066440	3725	4432	3154	5004	3721	4430	4034.38	0.252727	1.19146	0.0330662	7.64305	2.12e-14	4.39e-13
Wdr35	ENSMUSG00000066643	407	456	334	673	520	563	488.467	0.555593	1.46977	0.0728122	7.63049	2.34e-14	4.83e-13
Capn5	ENSMUSG00000035547	1226	1455	1014	971	753	929	1043.8	-0.423397	0.745667	0.0554919	-7.62989	2.35e-14	4.84e-13
Tpk1	ENSMUSG00000029735	141	178	139	62	52	68	105.26	-0.994761	0.501819	0.130408	-7.6281	2.38e-14	4.9e-13
Hmgcr	ENSMUSG00000021670	4243	5091	3812	4110	3155	3592	3955.93	-0.236559	0.848767	0.0310185	-7.62639	2.41e-14	4.96e-13
Slc6a8	ENSMUSG00000019558	3215	3601	2807	4243	3201	3727	3436.48	0.246895	1.18665	0.0323772	7.62558	2.43e-14	4.99e-13
C3ar1	ENSMUSG00000040552	4696	5464	4061	4412	3398	3962	4284.05	-0.232948	0.850894	0.0305601	-7.62263	2.49e-14	5.09e-13
Anapc5	ENSMUSG00000029472	4952	5880	4351	4905	3603	4112	4576.82	-0.229049	0.853197	0.0300636	-7.61882	2.56e-14	5.24e-13
Brwd3	ENSMUSG00000063663	784	941	740	1228	907	1128	946.918	0.424094	1.34173	0.0556734	7.61752	2.59e-14	5.28e-13
Lin54	ENSMUSG00000035310	1297	1466	1216	1977	1396	1652	1487.8	0.357737	1.28141	0.0469686	7.61651	2.61e-14	5.32e-13
Pprc1	ENSMUSG00000055491	4868	5538	4312	4531	3569	4095	4442.79	-0.232638	0.851077	0.0305498	-7.61503	2.64e-14	5.37e-13
Puf60	ENSMUSG00000002524	2822	3252	2367	2629	1917	2167	2492.77	-0.290356	0.8177	0.0381388	-7.61313	2.68e-14	5.44e-13
Mbd3	ENSMUSG00000035478	2139	2501	1872	1879	1522	1672	1910.86	-0.315673	0.803476	0.041479	-7.61043	2.73e-14	5.55e-13
Anxa4	ENSMUSG00000029994	1554	1856	1431	2356	1641	1981	1784.28	0.329536	1.25661	0.0433099	7.6088	2.77e-14	5.61e-13
Cbx5	ENSMUSG00000009575	8972	10279	7859	8747	6733	7714	8298.03	-0.187679	0.878017	0.0246667	-7.60858	2.77e-14	5.61e-13
Eif4b	ENSMUSG00000058655	13476	15070	11874	13008	10110	11521	12393.4	-0.186304	0.878854	0.0245022	-7.60358	2.88e-14	5.82e-13
Wdr60	ENSMUSG00000042050	638	739	575	966	780	905	762.756	0.460218	1.37575	0.0605288	7.6033	2.89e-14	5.82e-13
Txndc16	ENSMUSG00000021830	452	501	369	783	575	585	539.273	0.555485	1.46966	0.0730967	7.59932	2.98e-14	6e-13
Hmox1	ENSMUSG00000005413	2383	2730	2255	3487	2435	3042	2697.44	0.306129	1.23639	0.0402922	7.59772	3.01e-14	6.06e-13
Lrpap1	ENSMUSG00000029103	3984	4548	3296	5107	4039	4938	4282.44	0.28788	1.22084	0.0379526	7.58525	3.32e-14	6.66e-13
Heca	ENSMUSG00000039879	616	694	601	1072	728	863	755.866	0.483098	1.39774	0.0637388	7.57933	3.47e-14	6.97e-13
Fam111a	ENSMUSG00000024691	5698	6656	5463	7862	5870	6755	6333.93	0.230693	1.1734	0.0304738	7.5702	3.73e-14	7.46e-13
Ssr1	ENSMUSG00000021427	7307	8525	6636	9652	7307	8156	7861.3	0.193947	1.14389	0.0256548	7.55988	4.03e-14	8.07e-13
Dock5	ENSMUSG00000044447	1856	2088	1536	2480	1964	2204	2005.16	0.311565	1.24105	0.041216	7.55933	4.05e-14	8.09e-13
1110008P14Rik	ENSMUSG00000039195	516	585	457	794	679	722	623.091	0.507799	1.42188	0.0672084	7.55558	4.17e-14	8.31e-13
Rexo2	ENSMUSG00000032026	1962	2322	1901	2822	2152	2505	2261.21	0.302304	1.23311	0.040016	7.55458	4.2e-14	8.36e-13
Cep128	ENSMUSG00000061533	1164	1256	1011	1694	1297	1386	1292.3	0.374848	1.2967	0.0496248	7.55364	4.23e-14	8.41e-13
Cdca7l	ENSMUSG00000021175	1656	1885	1499	1522	1100	1226	1464.46	-0.3493	0.784965	0.0462617	-7.55052	4.34e-14	8.6e-13
Lyrm9	ENSMUSG00000072640	385	484	393	280	232	229	330.507	-0.667046	0.629795	0.0883949	-7.5462	4.48e-14	8.88e-13
Anapc1	ENSMUSG00000014355	9603	11065	8358	9254	7324	7944	8834.96	-0.203484	0.868451	0.0269664	-7.54584	4.49e-14	8.89e-13
Ifngr2	ENSMUSG00000022965	2595	2981	2243	3518	2604	3047	2804.22	0.261461	1.19869	0.0346546	7.54477	4.53e-14	8.95e-13
Srsf6	ENSMUSG00000016921	6902	7654	6343	6643	5018	5771	6331.5	-0.228226	0.853684	0.0302595	-7.54231	4.62e-14	9.11e-13
H2afx	ENSMUSG00000049932	3780	4431	3478	3663	2799	3158	3515.51	-0.243583	0.844645	0.0322973	-7.54188	4.63e-14	9.12e-13
Sec16a	ENSMUSG00000026924	3613	4374	3159	4881	3692	4283	3960.19	0.241234	1.182	0.031997	7.53927	4.73e-14	9.29e-13
Mr1	ENSMUSG00000026471	569	616	470	924	632	762	655.317	0.493182	1.40755	0.0654456	7.53576	4.86e-14	9.53e-13
Tmem109	ENSMUSG00000034659	1164	1396	1013	967	762	881	1018	-0.401717	0.756957	0.0533139	-7.53494	4.89e-14	9.58e-13
Arhgap27	ENSMUSG00000034255	987	1066	815	754	551	707	803.409	-0.458332	0.727827	0.0608374	-7.53372	4.93e-14	9.65e-13
Mthfr	ENSMUSG00000029009	872	1043	834	1353	1044	1164	1044.41	0.396176	1.31602	0.0526596	7.52334	5.34e-14	1.04e-12
Ush1c	ENSMUSG00000030838	1234	1507	1079	1109	800	898	1088.69	-0.396352	0.759777	0.0526835	-7.52325	5.34e-14	1.04e-12
Blzf1	ENSMUSG00000026577	651	800	647	1094	819	915	814.963	0.446571	1.3628	0.0593932	7.51889	5.52e-14	1.08e-12
Ifi207	ENSMUSG00000073490	3679	4158	3366	4884	3702	4455	4010.23	0.249484	1.18878	0.0331816	7.51875	5.53e-14	1.08e-12
Creg1	ENSMUSG00000040713	4759	5186	4188	6220	4589	5496	5031.11	0.235414	1.17724	0.0313126	7.5182	5.55e-14	1.08e-12
Gtf2a1	ENSMUSG00000020962	1503	1775	1344	1350	909	1193	1326.88	-0.37885	0.769051	0.0504072	-7.51578	5.66e-14	1.1e-12
Gm4117	ENSMUSG00000089940	228	296	199	152	93	109	175.679	-0.842711	0.557595	0.11213	-7.51549	5.67e-14	1.1e-12
Gnl1	ENSMUSG00000024429	1063	1262	973	1559	1233	1377	1235.75	0.365643	1.28846	0.0486953	7.50879	5.97e-14	1.15e-12
Slc9a8	ENSMUSG00000039463	964	1144	921	826	601	740	856.263	-0.434455	0.739973	0.0579063	-7.50273	6.25e-14	1.21e-12
Purb	ENSMUSG00000094483	7645	8919	7262	10350	7720	8958	8407.15	0.211848	1.15817	0.028256	7.49746	6.51e-14	1.26e-12
Hspa5	ENSMUSG00000026864	11124	13039	10644	15696	11635	12745	12378	0.231577	1.17412	0.030891	7.49657	6.55e-14	1.26e-12
Atf1	ENSMUSG00000023027	1744	2047	1616	1607	1206	1374	1581.84	-0.328191	0.796535	0.0437835	-7.49577	6.59e-14	1.27e-12
Nbeal1	ENSMUSG00000073664	1626	1762	1433	2259	1733	1923	1777.04	0.322088	1.25014	0.0429797	7.49396	6.68e-14	1.28e-12
Tbc1d1	ENSMUSG00000029174	1435	1789	1306	2137	1568	1876	1667.92	0.33031	1.25728	0.0440821	7.49307	6.73e-14	1.29e-12
Cdk4	ENSMUSG00000006728	6064	6758	5218	5885	4210	5000	5458.06	-0.222948	0.856813	0.0297615	-7.49114	6.83e-14	1.31e-12
Fdps	ENSMUSG00000059743	1358	1539	1277	2035	1475	1698	1551.21	0.342229	1.26771	0.0456861	7.49086	6.84e-14	1.31e-12
Nfat5	ENSMUSG00000003847	3793	4326	3409	4958	3820	4652	4127.92	0.252481	1.19125	0.0337669	7.47717	7.59e-14	1.45e-12
Ampd3	ENSMUSG00000005686	324	386	241	579	427	464	398.989	0.617336	1.53404	0.082634	7.47072	7.98e-14	1.52e-12
Bphl	ENSMUSG00000038286	211	265	160	105	88	100	151.82	-0.882492	0.54243	0.118128	-7.47063	7.98e-14	1.52e-12
Sfr1	ENSMUSG00000025066	2240	2506	1951	3088	2234	2641	2420.41	0.278394	1.21284	0.037327	7.45825	8.77e-14	1.67e-12
Evl	ENSMUSG00000021262	176	212	132	94	56	71	120.55	-0.944431	0.519634	0.126683	-7.45509	8.98e-14	1.7e-12
Paics	ENSMUSG00000029247	4455	5059	4028	6195	4563	4962	4834.2	0.24426	1.18448	0.032789	7.44945	9.37e-14	1.78e-12
Ly6e	ENSMUSG00000022587	16965	19065	14296	16460	12205	14476	15400.2	-0.185847	0.879133	0.0249552	-7.44722	9.53e-14	1.8e-12
Mbtps2	ENSMUSG00000046873	1482	1707	1405	1283	1050	1104	1327.61	-0.373007	0.772171	0.0501134	-7.44326	9.82e-14	1.86e-12
Dennd6a	ENSMUSG00000040818	1063	1234	935	930	662	760	918.464	-0.411184	0.752006	0.0552706	-7.43947	1.01e-13	1.91e-12
Dynll1	ENSMUSG00000009013	2254	2653	1951	3270	2283	2667	2484.14	0.289876	1.22253	0.038982	7.43614	1.04e-13	1.95e-12
Impad1	ENSMUSG00000066324	915	1099	822	1375	1037	1221	1068.74	0.38243	1.30354	0.0514349	7.43523	1.04e-13	1.96e-12
Tor3a	ENSMUSG00000060519	760	864	664	1181	849	987	875.941	0.417592	1.3357	0.056178	7.43337	1.06e-13	1.99e-12
Ewsr1	ENSMUSG00000009079	7508	8755	6446	7048	5441	6504	6872.65	-0.217388	0.860121	0.029249	-7.4323	1.07e-13	2e-12
Smarca4	ENSMUSG00000032187	5621	6388	4792	5162	4038	4749	5071.36	-0.22828	0.853652	0.0307534	-7.42293	1.15e-13	2.15e-12
Atf3	ENSMUSG00000026628	1150	1273	966	1639	1236	1391	1265.02	0.35813	1.28176	0.0482609	7.42071	1.16e-13	2.18e-12
Bmpr2	ENSMUSG00000067336	4566	5236	4054	5996	4451	5245	4879.64	0.211768	1.15811	0.0285425	7.41939	1.18e-13	2.2e-12
Eif4g2	ENSMUSG00000005610	35918	40504	32315	36254	27214	31101	33554.3	-0.168122	0.890001	0.0226621	-7.41862	1.18e-13	2.21e-12
H2-Q4	ENSMUSG00000035929	571	709	484	926	682	810	689.595	0.471589	1.38664	0.063586	7.41656	1.2e-13	2.24e-12
Aim2	ENSMUSG00000037860	1785	1921	1694	2578	1958	2178	2007.81	0.336213	1.26244	0.0453397	7.41542	1.21e-13	2.26e-12
Vwa8	ENSMUSG00000058997	1126	1268	964	924	720	815	958.774	-0.400344	0.757677	0.0539939	-7.41462	1.22e-13	2.27e-12
0610009O20Rik	ENSMUSG00000024442	1201	1404	1018	989	785	892	1035.72	-0.391548	0.762311	0.052951	-7.39454	1.42e-13	2.63e-12
Srek1	ENSMUSG00000032621	2856	3269	2560	2567	2065	2344	2586.26	-0.275158	0.82636	0.0372276	-7.39125	1.45e-13	2.69e-12
Pspc1	ENSMUSG00000021938	2090	2209	1780	2799	2110	2423	2218.39	0.298033	1.22947	0.040323	7.39115	1.46e-13	2.69e-12
Gcsh	ENSMUSG00000034424	1895	2208	1709	2700	2051	2225	2113.51	0.293393	1.22552	0.0396955	7.39108	1.46e-13	2.69e-12
Ctnnd2	ENSMUSG00000022240	600	684	464	417	348	337	468.534	-0.580268	0.668839	0.0785158	-7.39047	1.46e-13	2.7e-12
Atl3	ENSMUSG00000024759	2102	2303	1875	1872	1408	1649	1850.06	-0.310992	0.806088	0.0421096	-7.38529	1.52e-13	2.8e-12
Atp6v1d	ENSMUSG00000021114	3035	3492	2847	4319	3052	3693	3375.1	0.265097	1.20172	0.0359177	7.38067	1.57e-13	2.9e-12
Hist2h2be	ENSMUSG00000068854	421	518	384	694	571	621	531.672	0.521187	1.43514	0.0706823	7.37366	1.66e-13	3.05e-12
Stat2	ENSMUSG00000040033	724	790	645	1078	886	925	837.567	0.439045	1.35571	0.0595874	7.36809	1.73e-13	3.18e-12
Pus10	ENSMUSG00000020280	1947	2169	1768	2722	2066	2286	2143.95	0.29369	1.22577	0.0398671	7.36674	1.75e-13	3.2e-12
Sacs	ENSMUSG00000048279	2412	2851	2311	3337	2618	3047	2744.36	0.279902	1.21411	0.0380193	7.36211	1.81e-13	3.31e-12
Spg21	ENSMUSG00000032388	1714	1908	1529	2626	1788	2019	1910.72	0.340746	1.26641	0.0462936	7.36055	1.83e-13	3.35e-12
Tbrg4	ENSMUSG00000000384	2976	3665	2587	2721	2162	2455	2727.64	-0.284776	0.820869	0.0387153	-7.35564	1.9e-13	3.47e-12
Lancl1	ENSMUSG00000026000	973	1228	901	1609	1120	1274	1170.63	0.389415	1.30986	0.0529453	7.35503	1.91e-13	3.48e-12
Gtf2f1	ENSMUSG00000002658	2360	2773	2003	3174	2392	2965	2585.8	0.290557	1.22311	0.0395138	7.35332	1.93e-13	3.52e-12
Kif3b	ENSMUSG00000027475	1533	1629	1247	1992	1675	1868	1648.5	0.358672	1.28224	0.048793	7.35088	1.97e-13	3.58e-12
Smim13	ENSMUSG00000091264	860	1003	770	1386	945	1110	1001.33	0.403643	1.32284	0.0549236	7.34918	1.99e-13	3.61e-12
Kpna1	ENSMUSG00000022905	3266	3586	3077	3021	2325	2563	2949.32	-0.292569	0.816447	0.0398097	-7.34918	1.99e-13	3.61e-12
Gm11914	ENSMUSG00000082674	202	290	220	451	332	375	309.116	0.667616	1.58845	0.0908858	7.34566	2.05e-13	3.71e-12
Fam160a2	ENSMUSG00000044465	261	268	184	422	337	398	309.632	0.668562	1.58949	0.0910272	7.34464	2.06e-13	3.73e-12
Serpinb6b	ENSMUSG00000042842	915	1100	917	778	610	695	828.286	-0.441705	0.736264	0.0601882	-7.33874	2.16e-13	3.89e-12
Ubr3	ENSMUSG00000044308	3398	3945	3146	4535	3522	4034	3735.6	0.237449	1.17891	0.0323591	7.33794	2.17e-13	3.91e-12
Kif24	ENSMUSG00000028438	485	578	425	770	615	686	589.035	0.490579	1.40501	0.0668707	7.33623	2.2e-13	3.95e-12
Stxbp5	ENSMUSG00000019790	2484	2982	2332	3467	2672	3004	2801.09	0.261563	1.19878	0.035664	7.3341	2.23e-13	4.01e-12
Atf4	ENSMUSG00000042406	4201	4880	3809	4197	3041	3444	3883.99	-0.235966	0.849116	0.0321843	-7.3317	2.27e-13	4.08e-12
Mfsd14b	ENSMUSG00000038212	1313	1444	1174	1887	1378	1617	1456.96	0.33664	1.26281	0.0459325	7.32901	2.32e-13	4.16e-12
Gen1	ENSMUSG00000051235	896	1118	830	1431	1085	1154	1075.98	0.392092	1.3123	0.0535072	7.32785	2.34e-13	4.19e-12
Dars	ENSMUSG00000026356	3282	3744	3036	3202	2324	2671	3011.27	-0.26115	0.834423	0.0356422	-7.32698	2.35e-13	4.21e-12
2023-09-11	ENSMUSG00000058013	4255	4850	3839	4085	3126	3570	3915.58	-0.227101	0.85435	0.0310059	-7.32444	2.4e-13	4.28e-12
Papd5	ENSMUSG00000036779	2105	2352	1904	2894	2143	2543	2304.88	0.280929	1.21498	0.0383634	7.32283	2.43e-13	4.33e-12
Grn	ENSMUSG00000034708	25767	29857	21572	24770	19269	21607	23536.7	-0.192144	0.875304	0.0262482	-7.32028	2.47e-13	4.41e-12
Usp15	ENSMUSG00000020124	3241	3765	2853	4423	3201	3745	3502.08	0.236759	1.17834	0.0323456	7.31967	2.49e-13	4.42e-12
Scamp1	ENSMUSG00000021687	1034	1191	906	1531	1141	1281	1170.25	0.361534	1.28479	0.0493928	7.31956	2.49e-13	4.42e-12
Zmynd19	ENSMUSG00000026974	1698	1991	1449	2384	1781	2028	1869.85	0.3005	1.23157	0.0410659	7.31751	2.53e-13	4.48e-12
Phf13	ENSMUSG00000047777	522	611	456	826	625	734	623.845	0.473235	1.38822	0.064726	7.31136	2.64e-13	4.68e-12
Dlat	ENSMUSG00000000168	2580	2955	2303	3656	2592	2993	2817.94	0.265464	1.20202	0.0363134	7.31037	2.66e-13	4.71e-12
Zfpm1	ENSMUSG00000049577	399	420	278	610	462	590	455.677	0.59228	1.50763	0.0810438	7.30814	2.71e-13	4.78e-12
Apoe	ENSMUSG00000002985	36431	41965	30899	34736	26349	31796	33311.7	-0.195361	0.873354	0.0267326	-7.30795	2.71e-13	4.78e-12
Ccdc112	ENSMUSG00000071855	166	171	173	364	240	306	235.271	0.749865	1.68164	0.102632	7.30635	2.75e-13	4.84e-12
Plp2	ENSMUSG00000031146	2673	3014	2309	2365	1875	2165	2376.32	-0.278683	0.824343	0.038163	-7.30244	2.83e-13	4.97e-12
Eif2ak1	ENSMUSG00000029613	1020	1204	957	1513	1160	1341	1190.46	0.360796	1.28413	0.0494164	7.30115	2.85e-13	5.01e-12
Tmem183a	ENSMUSG00000042305	1629	1836	1458	2221	1724	2025	1802.66	0.30749	1.23755	0.0421188	7.30053	2.87e-13	5.03e-12
Lmbr1l	ENSMUSG00000022999	354	381	262	554	439	507	413.076	0.584267	1.49928	0.0800895	7.29517	2.98e-13	5.23e-12
Lmnb1	ENSMUSG00000024590	3738	4032	3312	3355	2656	2973	3316.83	-0.265112	0.832134	0.0363674	-7.28983	3.1e-13	5.43e-12
Ahnak2	ENSMUSG00000072812	2753	3246	2320	2492	1924	2236	2464.71	-0.27925	0.824019	0.0383244	-7.2865	3.18e-13	5.56e-12
Ppp2r3c	ENSMUSG00000021022	776	925	707	1222	916	1001	916.635	0.403743	1.32294	0.0554437	7.28203	3.29e-13	5.73e-12
1500017E21Rik	ENSMUSG00000087579	247	262	206	156	98	108	176.659	-0.809986	0.570388	0.111231	-7.28201	3.29e-13	5.73e-12
Mpeg1	ENSMUSG00000046805	5278	5973	4594	6650	5208	6046	5580.34	0.211196	1.15765	0.0290288	7.27539	3.45e-13	6.01e-12
Fnbp1l	ENSMUSG00000039735	2541	2987	2310	2402	1826	2101	2335.93	-0.26935	0.829694	0.0370698	-7.26601	3.7e-13	6.44e-12
Fam65b	ENSMUSG00000036006	336	447	298	247	187	172	276.26	-0.706795	0.61268	0.0973487	-7.26045	3.86e-13	6.7e-12
Cln6	ENSMUSG00000032245	1322	1579	1170	1159	856	1050	1174.25	-0.363572	0.777238	0.0500968	-7.25739	3.95e-13	6.84e-12
Mmgt1	ENSMUSG00000061273	1528	1781	1386	2214	1648	1836	1717.09	0.307421	1.23749	0.0424519	7.24165	4.43e-13	7.68e-12
Tsc22d3	ENSMUSG00000031431	674	834	535	553	356	412	549.47	-0.554552	0.680869	0.0766063	-7.23899	4.52e-13	7.82e-12
Mtf2	ENSMUSG00000029267	1052	1242	886	1564	1126	1328	1186.6	0.363179	1.28626	0.0501763	7.23806	4.55e-13	7.86e-12
Uba6	ENSMUSG00000035898	1722	1936	1650	2559	1813	2156	1956.76	0.319884	1.24823	0.0441957	7.2379	4.56e-13	7.86e-12
Myo1c	ENSMUSG00000017774	3803	4311	3357	5030	3706	4344	4054.31	0.220656	1.16526	0.0304901	7.23698	4.59e-13	7.9e-12
Flrt2	ENSMUSG00000047414	2177	2357	1922	2920	2183	2610	2343.69	0.284279	1.2178	0.0392867	7.23601	4.62e-13	7.95e-12
Cenpw	ENSMUSG00000075266	292	275	235	488	367	409	342.569	0.628654	1.54612	0.0868827	7.23566	4.63e-13	7.96e-12
Eef2	ENSMUSG00000034994	39026	48836	34022	39016	29192	33508	36768.3	-0.218088	0.859704	0.0301478	-7.23398	4.69e-13	8.05e-12
Rufy3	ENSMUSG00000029291	1001	1049	848	1461	1067	1202	1095.84	0.383751	1.30473	0.0530593	7.2325	4.74e-13	8.13e-12
Prkacb	ENSMUSG00000005034	2621	2986	2372	2509	1862	2039	2372.74	-0.27867	0.824351	0.0385407	-7.23053	4.81e-13	8.23e-12
Man2c1	ENSMUSG00000032295	1034	1202	910	855	691	747	896.914	-0.404464	0.755517	0.0559398	-7.23034	4.82e-13	8.23e-12
Mbnl1	ENSMUSG00000027763	6237	7339	5653	6240	4617	5487	5863.43	-0.198685	0.871344	0.0274816	-7.22975	4.84e-13	8.26e-12
Apaf1	ENSMUSG00000019979	1190	1439	1086	1789	1330	1487	1373.99	0.33739	1.26347	0.0466781	7.22802	4.9e-13	8.36e-12
Sos2	ENSMUSG00000034801	1298	1536	1196	1820	1450	1722	1493.57	0.338059	1.26406	0.0467949	7.22427	5.04e-13	8.58e-12
Rabl6	ENSMUSG00000015087	3271	3826	2825	3062	2347	2716	2973.39	-0.24785	0.842151	0.0343171	-7.22235	5.11e-13	8.69e-12
Ptprv	ENSMUSG00000097993	268	309	201	148	108	146	193.08	-0.782788	0.581243	0.108415	-7.22031	5.19e-13	8.81e-12
Mpzl1	ENSMUSG00000026566	775	899	718	1158	905	1047	911.088	0.400477	1.31994	0.0554784	7.21861	5.25e-13	8.91e-12
Bub1	ENSMUSG00000027379	3804	4410	3506	5112	3890	4374	4149.06	0.222535	1.16678	0.0308418	7.21538	5.38e-13	9.11e-12
Zfp523	ENSMUSG00000024220	484	511	384	290	237	310	365.135	-0.624173	0.648792	0.0865553	-7.21126	5.54e-13	9.38e-12
Otud7b	ENSMUSG00000038495	1846	2149	1627	2522	1902	2294	2038.48	0.287841	1.22081	0.0399238	7.20975	5.61e-13	9.47e-12
4933434E20Rik	ENSMUSG00000027942	1279	1557	1171	1855	1432	1632	1475.22	0.325645	1.25322	0.0451731	7.20883	5.64e-13	9.52e-12
Tes	ENSMUSG00000029552	1280	1456	1085	1874	1301	1586	1414.58	0.341665	1.26722	0.0474259	7.20419	5.84e-13	9.84e-12
Lancl2	ENSMUSG00000062190	754	829	614	572	450	487	610.34	-0.480319	0.716819	0.0667012	-7.20106	5.97e-13	1.01e-11
Uhrf1bp1l	ENSMUSG00000019951	1721	2071	1444	2385	1886	2070	1911.7	0.310803	1.2404	0.0431746	7.19874	6.08e-13	1.02e-11
Shoc2	ENSMUSG00000024976	1514	1725	1322	2157	1554	1832	1667.65	0.308508	1.23843	0.0428732	7.19582	6.21e-13	1.04e-11
Eif2ak4	ENSMUSG00000005102	1790	2055	1531	2450	1915	2081	1954.02	0.294034	1.22606	0.0408953	7.18992	6.48e-13	1.09e-11
Il1rl1	ENSMUSG00000026069	614	697	545	480	348	421	511.158	-0.508708	0.702852	0.0707708	-7.1881	6.57e-13	1.1e-11
Psmc3	ENSMUSG00000002102	4753	5298	4203	6233	4596	5315	5021.68	0.210206	1.15685	0.0292439	7.18803	6.57e-13	1.1e-11
Syngap1	ENSMUSG00000067629	782	941	674	572	514	547	664.659	-0.484356	0.714816	0.0673842	-7.18797	6.58e-13	1.1e-11
Ptbp3	ENSMUSG00000028382	4186	4744	3917	5695	4166	4954	4572.82	0.233442	1.17564	0.0325098	7.18066	6.94e-13	1.16e-11
Bsn	ENSMUSG00000032589	760	1019	638	605	478	529	660.251	-0.508897	0.70276	0.0708781	-7.17989	6.98e-13	1.16e-11
Inafm2	ENSMUSG00000074918	395	467	349	716	498	542	489.328	0.533908	1.44785	0.0743862	7.17751	7.1e-13	1.18e-11
Mtmr1	ENSMUSG00000015214	1193	1293	1141	1790	1339	1484	1365.29	0.365752	1.28855	0.0509699	7.17584	7.19e-13	1.19e-11
Git1	ENSMUSG00000011877	4374	5157	3702	5633	4368	5243	4701.52	0.240989	1.1818	0.0335981	7.17271	7.35e-13	1.22e-11
Akap9	ENSMUSG00000040407	2626	3079	2300	3518	2630	3198	2864.44	0.255988	1.19415	0.0356893	7.1727	7.35e-13	1.22e-11
Nfatc2ip	ENSMUSG00000030722	205	257	215	442	282	395	296.341	0.674846	1.59643	0.0941786	7.1656	7.74e-13	1.28e-11
Gm8730	ENSMUSG00000063696	4785	6068	4469	4794	3540	4248	4592.55	-0.244515	0.844099	0.0341259	-7.1651	7.77e-13	1.28e-11
Tmem189	ENSMUSG00000090213	2627	2976	2257	3466	2586	3141	2816.17	0.25762	1.19551	0.0359555	7.16498	7.78e-13	1.28e-11
Mex3c	ENSMUSG00000037253	824	928	749	1231	932	1063	947.696	0.388312	1.30886	0.0542133	7.16267	7.91e-13	1.3e-11
Ifi209	ENSMUSG00000043263	51	58	38	159	89	126	85.4572	0.992713	1.98992	0.138646	7.16006	8.06e-13	1.33e-11
Sdf2l1	ENSMUSG00000022769	582	724	512	997	735	758	710.648	0.467865	1.38306	0.0653539	7.15895	8.13e-13	1.34e-11
Lrrk2	ENSMUSG00000036273	579	697	497	908	717	769	688.879	0.452021	1.36796	0.0631694	7.1557	8.32e-13	1.37e-11
Blnk	ENSMUSG00000061132	2578	2968	2224	2382	1772	2117	2312.62	-0.269605	0.829547	0.037685	-7.15418	8.42e-13	1.38e-11
Neu1	ENSMUSG00000007038	1737	1940	1416	2337	1772	2035	1855.45	0.301732	1.23262	0.0421757	7.15417	8.42e-13	1.38e-11
Cast	ENSMUSG00000021585	1088	1312	1046	1619	1247	1440	1282.72	0.347507	1.27236	0.0485842	7.15266	8.51e-13	1.39e-11
Abl2	ENSMUSG00000026596	3847	4515	3453	5108	3884	4392	4162.56	0.213515	1.15951	0.0298896	7.14344	9.1e-13	1.49e-11
C1qbp	ENSMUSG00000018446	6326	7338	5764	6394	4753	5167	5893.65	-0.216886	0.860421	0.0303616	-7.14343	9.1e-13	1.49e-11
2700060E02Rik	ENSMUSG00000021807	1377	1592	1316	2120	1521	1687	1588.66	0.336195	1.26242	0.0470719	7.14216	9.19e-13	1.5e-11
Plin3	ENSMUSG00000024197	1900	2245	1570	2568	1989	2296	2074.38	0.296296	1.22799	0.041487	7.14191	9.2e-13	1.5e-11
Dhx29	ENSMUSG00000042426	926	1080	923	1464	1043	1282	1111.11	0.387975	1.30856	0.0543362	7.14027	9.31e-13	1.52e-11
Sdc3	ENSMUSG00000025743	2993	3378	2535	3805	3070	3514	3192.01	0.25772	1.19559	0.0361013	7.13879	9.42e-13	1.53e-11
Ppcdc	ENSMUSG00000063849	505	613	437	397	297	300	418.61	-0.565912	0.675528	0.07928	-7.13815	9.46e-13	1.54e-11
Mpdu1	ENSMUSG00000018761	935	1146	880	822	591	732	840.23	-0.41548	0.74977	0.0582241	-7.13587	9.62e-13	1.56e-11
Lrp12	ENSMUSG00000022305	1132	1351	1037	1762	1190	1493	1312.64	0.357614	1.28131	0.0501173	7.13554	9.64e-13	1.56e-11
Plcb3	ENSMUSG00000024960	1017	1226	838	1456	1120	1344	1155.34	0.376203	1.29792	0.0527348	7.13388	9.76e-13	1.58e-11
Rnf40	ENSMUSG00000030816	1947	2157	1635	2563	1983	2295	2079.66	0.284975	1.21839	0.0399519	7.13295	9.82e-13	1.59e-11
Pnpla2	ENSMUSG00000025509	1026	1226	942	1573	1095	1379	1194.36	0.363419	1.28647	0.0509869	7.12768	1.02e-12	1.65e-11
Ccdc88c	ENSMUSG00000021182	906	1060	760	639	511	699	753.012	-0.492131	0.710974	0.0690547	-7.12669	1.03e-12	1.66e-11
Rinl	ENSMUSG00000051735	1520	1721	1295	1386	956	1120	1314.9	-0.348485	0.785408	0.0489238	-7.12302	1.06e-12	1.7e-11
Sh3tc1	ENSMUSG00000036553	851	948	723	685	488	614	708.956	-0.444144	0.73502	0.0623609	-7.12215	1.06e-12	1.71e-11
Desi1	ENSMUSG00000022472	1213	1402	1083	1689	1358	1522	1368.68	0.334605	1.26103	0.0469888	7.12096	1.07e-12	1.72e-11
Lrrfip2	ENSMUSG00000032497	1524	1669	1365	2178	1586	1807	1674.38	0.314073	1.24321	0.0441109	7.12009	1.08e-12	1.73e-11
Lnpep	ENSMUSG00000023845	1869	2069	1627	2494	1930	2213	2018.56	0.284458	1.21795	0.0399521	7.11998	1.08e-12	1.73e-11
Myof	ENSMUSG00000048612	5191	6096	4567	6652	5125	6042	5562.02	0.204156	1.15201	0.0287001	7.11344	1.13e-12	1.81e-11
Zcchc14	ENSMUSG00000061410	1896	2175	1665	1699	1291	1531	1690.73	-0.30203	0.81111	0.0424636	-7.11268	1.14e-12	1.82e-11
Hdgfrp2	ENSMUSG00000002833	1014	1162	868	1438	1117	1269	1135.47	0.356385	1.28021	0.0501265	7.10971	1.16e-12	1.86e-11
Maml2	ENSMUSG00000031925	369	416	283	247	174	203	277.199	-0.66436	0.630968	0.0934554	-7.10885	1.17e-12	1.86e-11
Ctnnbip1	ENSMUSG00000028988	658	696	570	950	764	864	746.658	0.438684	1.35537	0.0617277	7.10675	1.19e-12	1.89e-11
Hyal1	ENSMUSG00000010051	688	814	628	1030	796	1001	820.231	0.427537	1.34494	0.0601771	7.10465	1.21e-12	1.92e-11
Coq10b	ENSMUSG00000025981	189	217	218	400	298	347	277.429	0.686669	1.60956	0.0966546	7.10436	1.21e-12	1.92e-11
Utp4	ENSMUSG00000041438	4286	4957	3951	5610	4492	4960	4677.87	0.225056	1.16882	0.0316916	7.10143	1.23e-12	1.96e-11
Nr1d2	ENSMUSG00000021775	482	494	386	722	589	618	545.78	0.508832	1.4229	0.0716528	7.10136	1.24e-12	1.96e-11
Ppp1r26	ENSMUSG00000035829	179	198	137	63	70	86	120.694	-0.916661	0.529734	0.129107	-7.10002	1.25e-12	1.97e-11
Arrdc3	ENSMUSG00000074794	66	120	79	213	162	177	135.043	0.880768	1.84135	0.124063	7.09938	1.25e-12	1.98e-11
Psme2b	ENSMUSG00000078153	486	589	488	849	603	712	616.108	0.475596	1.39049	0.0670874	7.0892	1.35e-12	2.13e-11
Noc3l	ENSMUSG00000024999	1665	1873	1565	2337	1764	2078	1867.46	0.302228	1.23305	0.0426719	7.08261	1.41e-12	2.23e-11
Nek9	ENSMUSG00000034290	3945	4592	3532	3900	2826	3346	3647.34	-0.225124	0.855522	0.0317956	-7.08034	1.44e-12	2.26e-11
Tfdp1	ENSMUSG00000038482	4110	4740	3677	4060	2962	3465	3792.56	-0.220888	0.858037	0.031198	-7.0802	1.44e-12	2.26e-11
Igfbp4	ENSMUSG00000017493	2846	3350	2420	2684	1958	2336	2565.05	-0.264031	0.832758	0.0373064	-7.07735	1.47e-12	2.31e-11
Brip1os	ENSMUSG00000085208	1865	2062	1685	2608	1967	2161	2042.76	0.290617	1.22316	0.0410734	7.07556	1.49e-12	2.34e-11
Chmp1b	ENSMUSG00000109901	586	786	596	974	758	1000	777.682	0.485422	1.39999	0.0686499	7.07097	1.54e-12	2.41e-11
Cdc25a	ENSMUSG00000032477	1535	1741	1266	2115	1651	1771	1665.34	0.317026	1.24576	0.0448424	7.0698	1.55e-12	2.43e-11
Fktn	ENSMUSG00000028414	527	643	464	413	314	346	444.945	-0.53345	0.690901	0.0754794	-7.06749	1.58e-12	2.47e-11
Csf2rb	ENSMUSG00000071713	3978	4668	3498	3660	2836	3458	3643.09	-0.246048	0.843203	0.0348163	-7.06703	1.58e-12	2.47e-11
Klrg2	ENSMUSG00000071537	898	1018	722	1285	939	1218	1003.09	0.405721	1.32475	0.0574205	7.06577	1.6e-12	2.49e-11
Vps13d	ENSMUSG00000020220	3127	3621	2669	4089	3268	3537	3357.53	0.246294	1.18616	0.0348642	7.06439	1.61e-12	2.51e-11
Mfge8	ENSMUSG00000030605	6240	7482	5313	6083	4657	5048	5731.82	-0.227754	0.853963	0.032255	-7.06106	1.65e-12	2.57e-11
Psip1	ENSMUSG00000028484	3499	3734	3220	3230	2341	2820	3112.56	-0.284561	0.820991	0.0403341	-7.05511	1.72e-12	2.68e-11
Gm16286	ENSMUSG00000024571	2396	2883	2082	2239	1727	1930	2182.79	-0.277171	0.825208	0.039305	-7.05179	1.77e-12	2.74e-11
Cdc14a	ENSMUSG00000033502	285	341	233	477	384	439	357.2	0.588879	1.50408	0.0835261	7.05024	1.79e-12	2.77e-11
Actr1a	ENSMUSG00000025228	2355	2838	2059	3181	2463	2826	2596.07	0.258795	1.19648	0.0367311	7.04566	1.85e-12	2.86e-11
E330009J07Rik	ENSMUSG00000037172	1977	2320	1757	2789	2074	2300	2182.1	0.27319	1.20848	0.0387842	7.04387	1.87e-12	2.89e-11
Nufip2	ENSMUSG00000037857	3833	4496	3480	3666	2830	3319	3567.48	-0.228369	0.8536	0.0324406	-7.03959	1.93e-12	2.98e-11
Mcm10	ENSMUSG00000026669	1849	2115	1689	2565	1899	2264	2046.33	0.279515	1.21379	0.0397377	7.034	2.01e-12	3.1e-11
Fbxo22	ENSMUSG00000032309	963	1042	895	1387	1064	1261	1095.88	0.376227	1.29794	0.0534962	7.03279	2.02e-12	3.12e-11
Gdap2	ENSMUSG00000027865	863	918	720	1283	902	1062	948.921	0.394067	1.31409	0.0560507	7.03054	2.06e-12	3.17e-11
Ptpn7	ENSMUSG00000031506	2672	3171	2295	2429	1960	2134	2416.53	-0.274367	0.826813	0.0391072	-7.01576	2.29e-12	3.52e-11
Bin1	ENSMUSG00000024381	1504	1636	1345	2112	1528	1840	1647.32	0.313167	1.24243	0.0446712	7.01049	2.37e-12	3.65e-11
Ifi203	ENSMUSG00000039997	1085	1440	1132	1744	1363	1531	1372.57	0.368262	1.2908	0.0525596	7.00655	2.44e-12	3.75e-11
Ssrp1	ENSMUSG00000027067	7626	8880	6841	7726	5831	6553	7166.42	-0.179189	0.883199	0.0255917	-7.00185	2.53e-12	3.87e-11
Plpp1	ENSMUSG00000021759	260	337	248	473	429	407	358.031	0.616705	1.53337	0.0880892	7.00092	2.54e-12	3.89e-11
Zc3h14	ENSMUSG00000021012	4024	4581	3661	5395	3954	4590	4328.86	0.21443	1.16025	0.0306299	7.00068	2.55e-12	3.89e-11
Vps51	ENSMUSG00000024797	866	1032	798	752	571	624	764.959	-0.417882	0.748523	0.0596921	-7.00063	2.55e-12	3.89e-11
Crk	ENSMUSG00000017776	2847	3112	2541	3828	2988	3180	3062.22	0.26363	1.2005	0.0376591	7.00042	2.55e-12	3.89e-11
Spata6	ENSMUSG00000034401	271	307	256	462	397	415	350.607	0.595999	1.51152	0.0851488	6.9995	2.57e-12	3.91e-11
C1galt1	ENSMUSG00000042460	625	732	613	1018	716	914	763.407	0.437325	1.35409	0.062516	6.99541	2.64e-12	4.03e-11
Fig4	ENSMUSG00000038417	631	802	595	992	802	886	779.18	0.424117	1.34175	0.0606498	6.99288	2.69e-12	4.09e-11
AI662270	ENSMUSG00000087107	2569	2679	2284	3536	2562	2945	2741.77	0.286716	1.21986	0.0410061	6.99202	2.71e-12	4.11e-11
Ap2a1	ENSMUSG00000060279	1834	2254	1638	2625	1914	2275	2067.69	0.282081	1.21595	0.040346	6.99156	2.72e-12	4.12e-11
Nasp	ENSMUSG00000028693	3412	3864	3171	4586	3466	3962	3715.49	0.231372	1.17395	0.0331087	6.98825	2.78e-12	4.22e-11
Bri3bp	ENSMUSG00000037905	3559	4090	3237	4832	3566	4032	3851.45	0.221789	1.16618	0.0317617	6.98292	2.89e-12	4.37e-11
Mybl2	ENSMUSG00000017861	4643	5319	4034	5904	4514	5335	4914.43	0.205034	1.15271	0.0293705	6.98094	2.93e-12	4.43e-11
Tmem123	ENSMUSG00000050912	2679	3044	2488	3619	2713	3259	2944.38	0.253077	1.19175	0.0362754	6.97654	3.03e-12	4.57e-11
Pik3cb	ENSMUSG00000032462	1708	1974	1565	2353	1801	2103	1902.71	0.283669	1.21729	0.0406871	6.97198	3.13e-12	4.71e-11
Rab21	ENSMUSG00000020132	1261	1551	1215	1936	1490	1564	1491.2	0.336152	1.26238	0.0482447	6.96764	3.22e-12	4.85e-11
Med19	ENSMUSG00000027080	937	1050	812	1443	963	1195	1054.73	0.380669	1.30195	0.0546751	6.96238	3.35e-12	5.03e-11
Aph1c	ENSMUSG00000053040	153	255	133	375	265	312	245.104	0.744455	1.67534	0.106933	6.96187	3.36e-12	5.05e-11
Tbc1d9	ENSMUSG00000031709	602	736	530	956	689	842	718.286	0.430179	1.3474	0.0618343	6.95696	3.48e-12	5.22e-11
Dock3	ENSMUSG00000039716	711	830	624	552	454	501	605.446	-0.46099	0.726487	0.0662882	-6.95433	3.54e-12	5.31e-11
Cpeb2	ENSMUSG00000039782	540	588	437	756	686	743	623.107	0.49615	1.41044	0.0713511	6.95364	3.56e-12	5.33e-11
Arpp19	ENSMUSG00000007656	1875	2098	1585	2504	1928	2162	2008.34	0.278083	1.21258	0.0399994	6.95218	3.6e-12	5.38e-11
Eml5	ENSMUSG00000051166	702	815	623	1111	757	950	817.438	0.412356	1.33086	0.0593144	6.95205	3.6e-12	5.38e-11
Tifab	ENSMUSG00000049625	781	877	620	638	450	483	631.739	-0.475547	0.719194	0.0684176	-6.95065	3.64e-12	5.43e-11
Nfkbib	ENSMUSG00000030595	474	640	414	791	611	719	601.86	0.487995	1.40249	0.0702103	6.95048	3.64e-12	5.43e-11
Synj2	ENSMUSG00000023805	4638	5728	4280	4538	3545	4097	4422.59	-0.225096	0.855538	0.0323904	-6.94946	3.67e-12	5.46e-11
Ywhae	ENSMUSG00000020849	16320	18860	14862	16167	12171	14764	15368.9	-0.180351	0.882488	0.025964	-6.94622	3.75e-12	5.58e-11
Bmt2	ENSMUSG00000042742	835	853	694	1185	916	1005	908.969	0.401514	1.32089	0.0578072	6.94575	3.76e-12	5.59e-11
Elmo1	ENSMUSG00000041112	4321	5005	3855	4113	3163	3756	3994.19	-0.218541	0.859434	0.0314658	-6.94535	3.78e-12	5.6e-11
Mib2	ENSMUSG00000029060	842	953	660	1153	938	1121	937.184	0.413345	1.33177	0.0595565	6.94039	3.91e-12	5.8e-11
Rab31	ENSMUSG00000056515	5933	6855	5302	5972	4469	4947	5519.82	-0.197486	0.872069	0.0284815	-6.93383	4.1e-12	6.07e-11
Entpd7	ENSMUSG00000025192	387	479	327	657	472	569	476.517	0.513386	1.4274	0.0740627	6.93178	4.16e-12	6.15e-11
AC152949.2	ENSMUSG00000112825	2084	2513	1885	1985	1469	1734	1921.54	-0.280803	0.823133	0.0405265	-6.92887	4.24e-12	6.27e-11
Msra	ENSMUSG00000054733	175	196	128	82	65	79	118.692	-0.871851	0.546445	0.125852	-6.92759	4.28e-12	6.32e-11
Zfp839	ENSMUSG00000021271	421	469	364	678	509	573	498.523	0.494276	1.40861	0.0713763	6.92493	4.36e-12	6.43e-11
Hist1h4i	ENSMUSG00000060639	303	356	258	194	145	187	237	-0.678989	0.624603	0.0980601	-6.92421	4.38e-12	6.46e-11
Cep162	ENSMUSG00000056919	993	1207	929	1458	1110	1366	1167.7	0.355947	1.27983	0.0514305	6.92093	4.49e-12	6.6e-11
Atp9a	ENSMUSG00000027546	179	262	208	128	99	87	158.349	-0.828137	0.563256	0.119769	-6.91445	4.7e-12	6.9e-11
Bahcc1	ENSMUSG00000039741	251	279	202	155	121	110	183.646	-0.756894	0.591769	0.109591	-6.90653	4.97e-12	7.29e-11
Ppil2	ENSMUSG00000022771	1648	1945	1479	2338	1707	2002	1835.19	0.282846	1.21659	0.0409583	6.9057	5e-12	7.32e-11
P2ry6	ENSMUSG00000048779	499	573	373	329	273	303	385.9	-0.580858	0.668566	0.0841132	-6.90566	5e-12	7.32e-11
Zbtb11	ENSMUSG00000022601	1495	1728	1329	2078	1594	1792	1655.72	0.293432	1.22555	0.0425003	6.90423	5.05e-12	7.38e-11
Cnpy3	ENSMUSG00000023973	1112	1381	1030	993	764	882	1014.78	-0.368065	0.774821	0.053382	-6.89493	5.39e-12	7.87e-11
Lpp	ENSMUSG00000033306	1557	1888	1401	1394	1117	1245	1418.03	-0.321272	0.800364	0.0466017	-6.89401	5.42e-12	7.92e-11
Ttyh2	ENSMUSG00000034714	1755	2066	1376	2391	1797	2165	1903.56	0.322802	1.25076	0.0468853	6.88493	5.78e-12	8.43e-11
Serpinb6a	ENSMUSG00000060147	3480	4083	3203	4861	3495	3991	3814.61	0.227016	1.17041	0.0329776	6.88394	5.82e-12	8.48e-11
Perm1	ENSMUSG00000078486	258	220	189	408	331	351	292.097	0.662131	1.58242	0.0963244	6.87397	6.24e-12	9.08e-11
Zfp277	ENSMUSG00000055917	754	810	688	1168	795	1017	864.415	0.4146	1.33293	0.0603384	6.87125	6.36e-12	9.25e-11
Fam219a	ENSMUSG00000028439	191	194	172	347	249	331	245.978	0.677351	1.5992	0.0986128	6.86879	6.47e-12	9.4e-11
D10Wsu102e	ENSMUSG00000020255	2015	2391	1935	2842	2144	2504	2287.38	0.269238	1.20517	0.0391981	6.86865	6.48e-12	9.4e-11
Ap1s2	ENSMUSG00000031367	287	375	298	599	386	465	397.079	0.574095	1.48874	0.0836108	6.86628	6.59e-12	9.55e-11
Dmwd	ENSMUSG00000030410	499	499	391	739	598	616	554.127	0.497657	1.41192	0.0725003	6.8642	6.69e-12	9.67e-11
Prkcsh	ENSMUSG00000003402	1954	2380	1790	2664	2098	2508	2214.45	0.280746	1.21482	0.0409213	6.86065	6.85e-12	9.91e-11
Mvb12b	ENSMUSG00000038740	1911	2209	1586	1636	1284	1534	1673.29	-0.311096	0.806029	0.0453652	-6.85759	7e-12	1.01e-10
Plod3	ENSMUSG00000004846	1517	1766	1378	2206	1580	1827	1695.79	0.294715	1.22664	0.0430044	6.85314	7.22e-12	1.04e-10
Trmt6	ENSMUSG00000037376	2067	2388	1908	2836	2109	2549	2290.45	0.265058	1.20168	0.0386911	6.85062	7.35e-12	1.06e-10
Ctbp1	ENSMUSG00000037373	1998	2319	1690	1873	1323	1563	1769.81	-0.295588	0.81474	0.0431537	-6.84964	7.4e-12	1.07e-10
Tmpo	ENSMUSG00000019961	6464	6910	5905	6163	4574	5272	5831.01	-0.236776	0.84864	0.03457	-6.84917	7.43e-12	1.07e-10
Top1mt	ENSMUSG00000000934	407	485	374	676	499	592	501.327	0.486917	1.40145	0.0711773	6.8409	7.87e-12	1.13e-10
Dync1li1	ENSMUSG00000032435	2748	3247	2580	3707	2842	3382	3060.48	0.243323	1.18372	0.0355982	6.83526	8.19e-12	1.17e-10
4632404H12Rik	ENSMUSG00000042579	1102	1287	957	946	741	819	964.157	-0.367912	0.774903	0.0538343	-6.83417	8.25e-12	1.18e-10
Cd14	ENSMUSG00000051439	801	960	719	1281	895	1016	935.077	0.383547	1.30455	0.0561784	6.82731	8.65e-12	1.24e-10
Fli1	ENSMUSG00000016087	2231	2558	2041	1964	1618	1843	2025.55	-0.289467	0.818205	0.0424043	-6.82635	8.71e-12	1.25e-10
Slc12a5	ENSMUSG00000017740	274	288	258	164	140	152	211.252	-0.709047	0.611724	0.10399	-6.81839	9.21e-12	1.31e-10
Tnfrsf9	ENSMUSG00000028965	130	159	107	293	180	241	182.363	0.751485	1.68352	0.110225	6.81772	9.25e-12	1.32e-10
Ube2g1	ENSMUSG00000020794	1114	1228	1030	1666	1176	1379	1254.88	0.343545	1.26887	0.0504253	6.81294	9.56e-12	1.36e-10
Plekha4	ENSMUSG00000040428	158	197	144	86	78	65	119.75	-0.856926	0.552128	0.125781	-6.81285	9.57e-12	1.36e-10
Slc25a45	ENSMUSG00000024818	655	777	579	535	388	476	560.742	-0.463731	0.725108	0.0681236	-6.8072	9.95e-12	1.42e-10
Slc13a3	ENSMUSG00000018459	971	1196	939	842	678	766	889.826	-0.390949	0.762628	0.0574622	-6.8036	1.02e-11	1.45e-10
Ccnd3	ENSMUSG00000034165	2159	2357	1757	2857	2156	2403	2260.65	0.272526	1.20792	0.0400726	6.80081	1.04e-11	1.48e-10
Tprgl	ENSMUSG00000029030	1114	1139	909	1484	1180	1323	1184.39	0.358872	1.28242	0.0528342	6.79242	1.1e-11	1.56e-10
Epsti1	ENSMUSG00000022014	1038	1178	954	1504	1133	1299	1175.55	0.336567	1.26275	0.0495541	6.79192	1.11e-11	1.57e-10
Top1	ENSMUSG00000070544	7712	8869	6857	10199	7239	8636	8166.15	0.18388	1.13593	0.027089	6.78799	1.14e-11	1.61e-10
Erf	ENSMUSG00000040857	1500	1788	1283	2018	1649	1857	1669.37	0.307532	1.23759	0.0453141	6.78668	1.15e-11	1.62e-10
Kmt2c	ENSMUSG00000038056	3126	3439	2627	3932	3105	3551	3271.43	0.23803	1.17938	0.0350781	6.78571	1.16e-11	1.63e-10
Oscp1	ENSMUSG00000042616	47	61	49	134	108	121	86.4659	0.92195	1.89467	0.135889	6.7846	1.16e-11	1.64e-10
Furin	ENSMUSG00000030530	1391	1722	1302	2049	1536	1739	1608.23	0.299479	1.2307	0.0441623	6.78132	1.19e-11	1.68e-10
Csf3r	ENSMUSG00000028859	288	310	222	179	134	146	210.009	-0.699647	0.615723	0.103173	-6.78128	1.19e-11	1.68e-10
Ncstn	ENSMUSG00000003458	1856	2309	1745	2700	1983	2304	2128.34	0.271778	1.2073	0.0401081	6.77615	1.23e-11	1.73e-10
Vkorc1l1	ENSMUSG00000066735	1062	1240	883	1516	1137	1297	1177.32	0.338561	1.26449	0.0500341	6.76662	1.32e-11	1.85e-10
Becn1	ENSMUSG00000035086	952	1105	829	1385	1009	1218	1072.56	0.348282	1.27304	0.0514766	6.76583	1.33e-11	1.86e-10
Dcbld2	ENSMUSG00000035107	158	202	149	286	260	319	228.576	0.705238	1.63041	0.104272	6.76348	1.35e-11	1.89e-10
Lrp6	ENSMUSG00000030201	2490	2853	2231	2231	1670	2143	2245.53	-0.285721	0.820332	0.0422868	-6.75674	1.41e-11	1.97e-10
Acox1	ENSMUSG00000020777	1529	1859	1349	2191	1625	1850	1716.04	0.289168	1.22194	0.0428148	6.75393	1.44e-11	2.01e-10
Scap	ENSMUSG00000032485	1469	1812	1185	1241	989	1106	1281.8	-0.364882	0.776532	0.0540415	-6.75189	1.46e-11	2.04e-10
Syt11	ENSMUSG00000068923	775	861	663	628	455	557	648.454	-0.433476	0.740476	0.0642046	-6.75148	1.46e-11	2.04e-10
Tlr6	ENSMUSG00000051498	222	261	183	420	280	349	282.412	0.621661	1.53865	0.0920886	6.75069	1.47e-11	2.05e-10
Slc9a6	ENSMUSG00000060681	624	697	572	932	722	838	726.411	0.413336	1.33176	0.0612376	6.74971	1.48e-11	2.06e-10
Asah1	ENSMUSG00000031591	5193	6302	4875	7365	5177	6085	5770.57	0.215274	1.16092	0.0319051	6.74733	1.51e-11	2.09e-10
Trpm2	ENSMUSG00000009292	250	272	207	149	118	131	185.493	-0.721763	0.606356	0.106972	-6.7472	1.51e-11	2.09e-10
Pcif1	ENSMUSG00000039849	1161	1333	1062	1076	762	841	1026.82	-0.365594	0.776149	0.0542368	-6.74069	1.58e-11	2.19e-10
Cpne3	ENSMUSG00000028228	1190	1323	1021	1658	1274	1401	1300.86	0.321475	1.24961	0.0477335	6.73478	1.64e-11	2.28e-10
Ypel5	ENSMUSG00000039770	191	242	184	386	269	327	263.961	0.632101	1.54982	0.0938607	6.73446	1.65e-11	2.28e-10
Golph3l	ENSMUSG00000046519	963	946	860	1341	1055	1213	1059.11	0.396947	1.31672	0.0589457	6.73411	1.65e-11	2.28e-10
Rnf2	ENSMUSG00000026484	1203	1383	1056	1719	1251	1476	1335.19	0.314285	1.24339	0.0466774	6.73312	1.66e-11	2.29e-10
Zc3h4	ENSMUSG00000059273	2388	2783	2000	2084	1702	1923	2123.25	-0.282475	0.822179	0.0419896	-6.72726	1.73e-11	2.39e-10
Cbx6	ENSMUSG00000089715	1681	2050	1404	1526	1094	1345	1493.89	-0.326661	0.79738	0.0486191	-6.71878	1.83e-11	2.53e-10
Atp6v0a2	ENSMUSG00000038023	937	1124	923	1468	1106	1193	1117.01	0.357752	1.28143	0.0532525	6.71803	1.84e-11	2.54e-10
Tmem106c	ENSMUSG00000052369	373	436	291	264	199	198	288.688	-0.625937	0.647999	0.0932044	-6.71575	1.87e-11	2.57e-10
Gpalpp1	ENSMUSG00000022008	1326	1451	1097	1768	1378	1571	1420.64	0.313315	1.24256	0.0466636	6.71433	1.89e-11	2.6e-10
Rsad1	ENSMUSG00000039096	241	276	228	168	101	139	189.321	-0.724377	0.605258	0.107925	-6.71187	1.92e-11	2.64e-10
Foxo4	ENSMUSG00000042903	747	833	676	1145	816	951	853.899	0.385192	1.30603	0.0573988	6.7108	1.94e-11	2.65e-10
Cep164	ENSMUSG00000043987	1066	1121	830	1462	1046	1373	1138.4	0.38336	1.30438	0.0571494	6.70804	1.97e-11	2.7e-10
Hspb7	ENSMUSG00000006221	3566	4447	3198	3561	2673	3015	3366.76	-0.236411	0.848854	0.0352648	-6.70389	2.03e-11	2.78e-10
Cd5	ENSMUSG00000024669	147	159	106	56	47	69	95.7063	-0.905897	0.533701	0.135135	-6.70365	2.03e-11	2.78e-10
mt-Rnr1	ENSMUSG00000064337	24005	28343	22293	25356	17452	20816	22763.9	-0.200518	0.870238	0.0299224	-6.70128	2.07e-11	2.82e-10
Ckap2l	ENSMUSG00000048327	2030	2342	1854	2708	2105	2500	2239.98	0.263271	1.2002	0.0392871	6.70121	2.07e-11	2.82e-10
Arpc5	ENSMUSG00000008475	3301	3837	3201	4912	3441	3883	3728.28	0.265624	1.20216	0.0396478	6.69958	2.09e-11	2.85e-10
Myo1d	ENSMUSG00000035441	1823	2162	1592	1624	1291	1493	1645.83	-0.294433	0.815393	0.0439696	-6.69627	2.14e-11	2.91e-10
Grcc10	ENSMUSG00000072772	439	490	401	297	245	305	359.588	-0.565728	0.675615	0.0845439	-6.69152	2.21e-11	3e-10
Il1rap	ENSMUSG00000022514	164	207	153	355	256	259	230.22	0.674329	1.59585	0.100791	6.69034	2.23e-11	3.03e-10
Taf3	ENSMUSG00000025782	760	811	663	1058	829	1032	853.946	0.403937	1.32311	0.06038	6.68991	2.23e-11	3.03e-10
Txlng	ENSMUSG00000038344	627	714	559	922	725	840	726.368	0.407591	1.32647	0.0609286	6.68966	2.24e-11	3.03e-10
Hivep1	ENSMUSG00000021366	494	541	448	780	558	684	579.62	0.454108	1.36994	0.0679259	6.68534	2.3e-11	3.12e-10
Tmem87b	ENSMUSG00000014353	1761	2222	1548	2585	1958	2097	2006.95	0.296669	1.22831	0.0444166	6.67925	2.4e-11	3.25e-10
Ralgapa1	ENSMUSG00000021027	2140	2447	1991	2931	2172	2608	2362.44	0.25751	1.19541	0.0385816	6.67443	2.48e-11	3.36e-10
Sh3bgrl2	ENSMUSG00000032261	2142	2484	1975	2939	2176	2579	2362.12	0.250515	1.18963	0.0375344	6.67426	2.48e-11	3.36e-10
Hnrnpl	ENSMUSG00000015165	7295	8910	6517	7527	5565	6307	6933.49	-0.189905	0.876663	0.0284632	-6.67197	2.52e-11	3.41e-10
Slc36a1	ENSMUSG00000020261	1834	2134	1589	1594	1277	1507	1638.36	-0.298834	0.812909	0.0448193	-6.66753	2.6e-11	3.51e-10
Fcgr2b	ENSMUSG00000026656	933	1068	806	1346	1008	1149	1042.34	0.344745	1.26993	0.0517059	6.66743	2.6e-11	3.51e-10
Pim1	ENSMUSG00000024014	340	314	252	505	428	437	378.261	0.579849	1.49469	0.0869708	6.66716	2.61e-11	3.51e-10
2510039O18Rik	ENSMUSG00000044496	1987	2464	1833	2783	2137	2431	2251.88	0.259435	1.19701	0.0389263	6.66479	2.65e-11	3.56e-10
Tax1bp1	ENSMUSG00000004535	3729	4169	3296	4855	3561	4295	3948.55	0.213645	1.15961	0.0320714	6.66154	2.71e-11	3.64e-10
Aldh16a1	ENSMUSG00000007833	611	718	525	479	362	438	515.355	-0.47134	0.721294	0.0707582	-6.66127	2.71e-11	3.64e-10
Zfp207	ENSMUSG00000017421	6221	7293	5699	6263	4698	5539	5890.59	-0.183912	0.880312	0.0276116	-6.66068	2.73e-11	3.65e-10
Ctnnal1	ENSMUSG00000038816	75	121	88	199	164	187	138.384	0.807924	1.75069	0.121373	6.65654	2.8e-11	3.75e-10
Scarb1	ENSMUSG00000037936	1836	2126	1579	2469	1832	2258	1997.23	0.274171	1.2093	0.0411952	6.65542	2.82e-11	3.78e-10
Neurl3	ENSMUSG00000047180	938	1050	757	813	522	637	773.397	-0.426326	0.744154	0.0640679	-6.65429	2.85e-11	3.8e-10
Trim16	ENSMUSG00000047821	297	380	283	537	373	506	391.99	0.549268	1.46334	0.0825801	6.65133	2.9e-11	3.88e-10
Rab3il1	ENSMUSG00000024663	1155	1388	1096	1047	825	889	1056.08	-0.351835	0.783587	0.0529273	-6.64751	2.98e-11	3.97e-10
Cep170b	ENSMUSG00000072825	771	935	628	647	450	549	652.284	-0.443909	0.73514	0.0667912	-6.64621	3.01e-11	4e-10
Ampd2	ENSMUSG00000027889	1631	1996	1390	2252	1719	2018	1815.52	0.289087	1.22187	0.0435115	6.64392	3.05e-11	4.06e-10
Tuba1b	ENSMUSG00000023004	17605	20666	15800	18542	13370	15378	16696.6	-0.159678	0.895225	0.0240361	-6.64327	3.07e-11	4.08e-10
Lrrc8b	ENSMUSG00000070639	304	391	293	192	183	201	258.118	-0.651781	0.636494	0.0981325	-6.64184	3.1e-11	4.11e-10
Lair1	ENSMUSG00000055541	951	1060	824	800	571	720	811.045	-0.391191	0.7625	0.0588986	-6.64177	3.1e-11	4.11e-10
Wdr11	ENSMUSG00000042055	2257	2737	1993	2083	1700	1782	2069.42	-0.282182	0.822346	0.0424973	-6.64	3.14e-11	4.16e-10
Pcgf3	ENSMUSG00000033623	1003	1098	815	1335	1066	1267	1089.38	0.358013	1.28166	0.0539473	6.63634	3.22e-11	4.26e-10
Dyrk3	ENSMUSG00000016526	246	319	238	466	381	370	334.733	0.583303	1.49828	0.087949	6.63229	3.31e-11	4.37e-10
Il6st	ENSMUSG00000021756	4164	4961	3732	3984	3138	3650	3897.45	-0.214768	0.861685	0.0324062	-6.62737	3.42e-11	4.51e-10
Nf2	ENSMUSG00000009073	3635	4238	3051	4671	3557	4164	3847.44	0.217616	1.16281	0.0328659	6.62134	3.56e-11	4.7e-10
CT010467.1	ENSMUSG00000106106	2104	1989	1661	1329	1113	1162	1547.29	-0.583431	0.667375	0.0881179	-6.62103	3.57e-11	4.7e-10
Esd	ENSMUSG00000021996	1600	1707	1366	2183	1591	1845	1700.67	0.291669	1.22406	0.0440559	6.62044	3.58e-11	4.72e-10
Dcaf5	ENSMUSG00000049106	1787	2089	1598	2424	1823	2205	1970.15	0.26782	1.20399	0.0404745	6.61702	3.67e-11	4.82e-10
Pold3	ENSMUSG00000030726	1540	1720	1368	2106	1615	1800	1678.8	0.283318	1.21699	0.0428454	6.61258	3.78e-11	4.96e-10
Syk	ENSMUSG00000021457	2733	3119	2179	3468	2769	3178	2881.54	0.266508	1.20289	0.0403252	6.60896	3.87e-11	5.08e-10
Mgat4b	ENSMUSG00000036620	1908	2104	1551	2558	1884	2148	2005.32	0.274469	1.20955	0.0415594	6.60426	4e-11	5.24e-10
Mplkip	ENSMUSG00000012429	563	592	498	817	654	744	641.741	0.43505	1.35196	0.0658914	6.60253	4.04e-11	5.3e-10
Tspyl4	ENSMUSG00000039485	123	111	107	223	176	237	162.69	0.771046	1.70651	0.116786	6.60219	4.05e-11	5.3e-10
2700081O15Rik	ENSMUSG00000053080	164	229	161	110	67	95	134.908	-0.803935	0.572785	0.121797	-6.60059	4.1e-11	5.36e-10
Aamp	ENSMUSG00000006299	2495	3146	2333	3540	2667	3020	2838.89	0.243854	1.18415	0.0369677	6.5964	4.21e-11	5.5e-10
Atp6ap1	ENSMUSG00000019087	5368	6146	4780	6830	5289	5928	5676.73	0.181671	1.1342	0.0275503	6.59414	4.28e-11	5.58e-10
Gm572	ENSMUSG00000070577	116	139	120	64	34	58	87.1297	-0.906931	0.533318	0.137549	-6.59351	4.3e-11	5.6e-10
Tmed7	ENSMUSG00000033184	2458	2610	2029	3218	2407	2692	2546.95	0.258238	1.19602	0.0391696	6.59282	4.32e-11	5.62e-10
Lactb2	ENSMUSG00000025937	1583	1891	1464	1493	1033	1330	1447.01	-0.316931	0.802776	0.0480928	-6.58998	4.4e-11	5.72e-10
Zfp973	ENSMUSG00000078879	9	11	9	59	33	51	28.3232	1.02455	2.03432	0.155485	6.58936	4.42e-11	5.74e-10
Zfand2a	ENSMUSG00000053581	926	1124	856	1416	1034	1170	1077.29	0.341181	1.26679	0.0517933	6.58735	4.48e-11	5.81e-10
Foxn3	ENSMUSG00000033713	1887	2208	1525	2480	1969	2236	2031.73	0.286035	1.21928	0.0434237	6.58708	4.49e-11	5.82e-10
Chn2	ENSMUSG00000004633	1054	1277	945	887	768	732	934.517	-0.398337	0.758733	0.0605291	-6.58091	4.68e-11	6.06e-10
Bod1l	ENSMUSG00000061755	2554	3039	2352	3373	2664	3194	2841.27	0.249904	1.18913	0.037982	6.57955	4.72e-11	6.11e-10
Slc23a2	ENSMUSG00000027340	5180	6157	4424	5009	3768	4498	4779.84	-0.207309	0.866151	0.0315145	-6.57821	4.76e-11	6.16e-10
Lman1	ENSMUSG00000041891	2174	2398	1969	2822	2243	2671	2365.41	0.271934	1.20743	0.0413575	6.5752	4.86e-11	6.28e-10
Wdr41	ENSMUSG00000042015	1019	1315	996	954	725	808	957.912	-0.371588	0.772931	0.0565293	-6.57337	4.92e-11	6.35e-10
Sgsh	ENSMUSG00000005043	328	418	322	249	203	199	283.209	-0.609744	0.655313	0.0927747	-6.5723	4.95e-11	6.39e-10
Ybx3	ENSMUSG00000030189	9360	10519	8113	9234	6801	8196	8609.3	-0.173307	0.886808	0.0263771	-6.57035	5.02e-11	6.47e-10
Crybg3	ENSMUSG00000091562	744	812	596	1045	871	888	820.927	0.404794	1.3239	0.0616619	6.56474	5.21e-11	6.71e-10
Cenpj	ENSMUSG00000064128	512	706	511	874	695	750	669.268	0.440889	1.35744	0.0673298	6.5482	5.82e-11	7.49e-10
Lzts2	ENSMUSG00000035342	1160	1331	999	1559	1230	1530	1291.69	0.335932	1.26219	0.0513132	6.54669	5.88e-11	7.56e-10
Coq2	ENSMUSG00000029319	393	463	366	313	210	259	329.4	-0.562341	0.677203	0.0859105	-6.54566	5.92e-11	7.6e-10
Nhlrc3	ENSMUSG00000042997	1413	1834	1242	2085	1628	1754	1642.25	0.318258	1.24682	0.048628	6.54474	5.96e-11	7.64e-10
Bag5	ENSMUSG00000049792	1005	1107	845	796	614	771	846.942	-0.387821	0.764283	0.0592664	-6.54369	6e-11	7.69e-10
Os9	ENSMUSG00000040462	1486	1625	1214	1890	1579	1805	1589.92	0.31852	1.24705	0.0486914	6.54161	6.09e-11	7.79e-10
Papola	ENSMUSG00000021111	12078	13866	11009	12504	9140	10664	11423	-0.161108	0.894338	0.0246317	-6.54067	6.12e-11	7.83e-10
Ino80d	ENSMUSG00000040865	3114	3746	2816	3040	2288	2715	2919.5	-0.227597	0.854056	0.0348118	-6.53794	6.24e-11	7.97e-10
Rab44	ENSMUSG00000064147	66	64	50	14	11	20	36.9346	-1.01428	0.495075	0.155198	-6.53539	6.34e-11	8.1e-10
Fam63b	ENSMUSG00000042444	1844	2108	1711	2667	1841	2242	2048.56	0.277079	1.21174	0.0424054	6.53404	6.4e-11	8.16e-10
Tspan13	ENSMUSG00000020577	57	52	45	144	96	114	84.0465	0.89743	1.86275	0.137351	6.53384	6.41e-11	8.16e-10
Sdha	ENSMUSG00000021577	8838	10724	7646	8776	6675	7787	8304.94	-0.18642	0.878784	0.0285369	-6.53259	6.46e-11	8.23e-10
Fam76a	ENSMUSG00000028878	402	475	334	630	521	536	479.727	0.487608	1.40212	0.0746926	6.52819	6.66e-11	8.46e-10
Rufy1	ENSMUSG00000020375	1604	1730	1397	1422	1091	1195	1393.14	-0.310519	0.806352	0.0475668	-6.52806	6.66e-11	8.46e-10
Seh1l	ENSMUSG00000079614	2526	2851	2348	2434	1841	2013	2313.88	-0.260424	0.834843	0.0399081	-6.52558	6.77e-11	8.59e-10
BC030867	ENSMUSG00000034773	756	890	649	1077	834	1024	864.345	0.378809	1.30027	0.058052	6.52533	6.78e-11	8.6e-10
Gbf1	ENSMUSG00000025224	2199	2593	1874	2917	2229	2576	2374.82	0.246319	1.18618	0.0377508	6.52488	6.81e-11	8.62e-10
Cenpb	ENSMUSG00000068267	4431	5272	4024	4346	3438	3811	4178.56	-0.203868	0.86822	0.0312536	-6.52301	6.89e-11	8.72e-10
Man1a2	ENSMUSG00000008763	4058	4728	3721	5315	3998	4694	4381.04	0.195683	1.14527	0.030032	6.51582	7.23e-11	9.14e-10
Ythdc2	ENSMUSG00000034653	659	766	586	1019	726	855	760.999	0.388294	1.30885	0.0596346	6.51122	7.45e-11	9.41e-10
Ier3	ENSMUSG00000003541	166	208	193	343	276	302	247.52	0.647382	1.56632	0.0994641	6.5087	7.58e-11	9.56e-10
Evi5	ENSMUSG00000011831	1206	1341	1166	1101	823	873	1075.67	-0.366529	0.775647	0.0564437	-6.49371	8.37e-11	1.06e-09
Lhpp	ENSMUSG00000030946	389	456	353	308	225	228	322.267	-0.567579	0.674748	0.0874328	-6.4916	8.49e-11	1.07e-09
Cenpu	ENSMUSG00000031629	284	372	322	543	433	460	400.721	0.542079	1.45607	0.0835275	6.48983	8.59e-11	1.08e-09
Dok2	ENSMUSG00000022102	472	588	442	390	238	351	406.653	-0.541889	0.686871	0.083504	-6.48938	8.62e-11	1.08e-09
Gm14326	ENSMUSG00000078862	261	276	201	440	309	370	306.437	0.576946	1.49169	0.0889832	6.48376	8.95e-11	1.12e-09
Mia3	ENSMUSG00000056050	1419	1619	1219	1945	1466	1668	1541.98	0.284405	1.21791	0.0438654	6.48358	8.96e-11	1.12e-09
Spg7	ENSMUSG00000000738	917	953	808	719	572	662	765.763	-0.404762	0.755361	0.0624294	-6.48352	8.96e-11	1.12e-09
Casp4	ENSMUSG00000033538	178	180	145	356	218	269	221.661	0.671465	1.59269	0.103686	6.47592	9.42e-11	1.18e-09
Mgme1	ENSMUSG00000027424	751	894	635	636	477	525	644.007	-0.419621	0.747621	0.0648044	-6.47519	9.47e-11	1.18e-09
Gch1	ENSMUSG00000037580	146	209	188	333	290	288	242.313	0.68029	1.60246	0.105063	6.47509	9.48e-11	1.18e-09
Sil1	ENSMUSG00000024357	240	238	223	157	96	128	178.371	-0.726282	0.60446	0.112241	-6.47072	9.75e-11	1.22e-09
Golt1b	ENSMUSG00000030245	905	1077	832	1386	996	1127	1043.65	0.341069	1.2667	0.0527123	6.4704	9.77e-11	1.22e-09
Nol8	ENSMUSG00000021392	2713	3069	2467	3559	2748	3130	2925.96	0.225532	1.16921	0.0348643	6.46885	9.88e-11	1.23e-09
Camk2a	ENSMUSG00000024617	216	217	191	126	86	118	157.286	-0.744927	0.596698	0.115199	-6.46645	1e-10	1.25e-09
Kmt5b	ENSMUSG00000045098	993	1145	895	869	591	793	869.614	-0.38278	0.766958	0.0592558	-6.45979	1.05e-10	1.3e-09
Rcbtb2	ENSMUSG00000022106	959	1065	783	766	570	726	801.288	-0.392516	0.7618	0.0607693	-6.45912	1.05e-10	1.31e-09
Thada	ENSMUSG00000024251	1380	1596	1232	1240	949	1104	1236.77	-0.310478	0.806375	0.048083	-6.45712	1.07e-10	1.32e-09
Snx25	ENSMUSG00000038291	581	593	490	837	688	708	646.81	0.436965	1.35375	0.0676819	6.45616	1.07e-10	1.33e-09
Arhgap5	ENSMUSG00000035133	3647	3951	3200	4811	3537	3984	3822.5	0.220085	1.1648	0.0340986	6.45436	1.09e-10	1.35e-09
P2ry2	ENSMUSG00000032860	239	256	235	421	313	379	305.803	0.579325	1.49415	0.0897655	6.45376	1.09e-10	1.35e-09
Adam15	ENSMUSG00000028041	4392	5306	3980	5891	4350	5012	4772.92	0.190746	1.14135	0.0295564	6.45363	1.09e-10	1.35e-09
Foxp4	ENSMUSG00000023991	697	745	600	995	775	864	774.404	0.386311	1.30705	0.0598597	6.45361	1.09e-10	1.35e-09
D17Wsu92e	ENSMUSG00000056692	1804	2070	1673	2444	1872	2202	1996.15	0.262132	1.19925	0.0406304	6.45162	1.11e-10	1.37e-09
Ccndbp1	ENSMUSG00000023572	460	462	345	680	536	555	502.922	0.487174	1.4017	0.0755712	6.44656	1.14e-10	1.41e-09
Dnal1	ENSMUSG00000042523	287	372	302	553	385	459	389.483	0.527791	1.44172	0.0819145	6.44319	1.17e-10	1.44e-09
Xbp1	ENSMUSG00000020484	1764	1902	1700	2549	1818	2179	1971.57	0.305133	1.23553	0.0473715	6.44127	1.18e-10	1.46e-09
Prpsap1	ENSMUSG00000015869	888	1122	816	1366	1056	1114	1050.79	0.350123	1.27467	0.0543873	6.4376	1.21e-10	1.49e-09
Cenpp	ENSMUSG00000021391	179	173	161	304	244	295	225.638	0.656428	1.57618	0.102026	6.43393	1.24e-10	1.53e-09
9930021J03Rik	ENSMUSG00000046138	910	959	768	1254	977	1082	985.171	0.352157	1.27647	0.0547364	6.43369	1.25e-10	1.53e-09
Irak1	ENSMUSG00000031392	2104	2220	1849	1778	1420	1682	1827.85	-0.298308	0.813206	0.0463826	-6.43146	1.26e-10	1.55e-09
Slc41a1	ENSMUSG00000013275	500	595	363	760	579	664	570.242	0.47166	1.3867	0.0733502	6.43025	1.27e-10	1.56e-09
Mfsd10	ENSMUSG00000001082	1385	1537	1188	1197	960	1030	1204.35	-0.321474	0.800252	0.0499962	-6.42996	1.28e-10	1.56e-09
Ccdc181	ENSMUSG00000026578	437	495	427	660	566	654	538.688	0.474659	1.38959	0.0738287	6.42919	1.28e-10	1.57e-09
Capns1	ENSMUSG00000001794	2361	2770	2166	3167	2450	2758	2591.31	0.231175	1.17379	0.0359752	6.42595	1.31e-10	1.6e-09
Sesn1	ENSMUSG00000038332	1070	1239	910	941	718	774	930.476	-0.355106	0.781812	0.0552837	-6.42334	1.33e-10	1.63e-09
Cwc15	ENSMUSG00000004096	1325	1468	1158	1794	1344	1623	1440.25	0.296164	1.22788	0.0461086	6.42319	1.33e-10	1.63e-09
Pmp22	ENSMUSG00000018217	1961	2469	1790	2830	2016	2479	2231.78	0.266409	1.20281	0.041484	6.42196	1.35e-10	1.64e-09
Tnfaip1	ENSMUSG00000017615	2232	2576	1915	2887	2256	2625	2394.61	0.242564	1.18309	0.037781	6.42026	1.36e-10	1.66e-09
Pdia4	ENSMUSG00000025823	2717	3106	2384	3527	2717	3090	2899.01	0.218869	1.16382	0.0341044	6.41761	1.38e-10	1.68e-09
Gbas	ENSMUSG00000029432	654	775	632	568	407	492	581.369	-0.435906	0.739229	0.0679437	-6.41569	1.4e-10	1.7e-09
Ctr9	ENSMUSG00000005609	1843	2010	1641	2416	1874	2184	1981.34	0.265814	1.20231	0.0414966	6.40569	1.5e-10	1.82e-09
Ltn1	ENSMUSG00000052299	2924	3517	2548	3952	2953	3322	3169.33	0.220366	1.16503	0.0344097	6.40419	1.51e-10	1.83e-09
Zmynd8	ENSMUSG00000039671	5193	6245	4518	5023	3831	4604	4844.19	-0.204724	0.867705	0.0319684	-6.40393	1.51e-10	1.83e-09
Fbrs	ENSMUSG00000042423	1631	1855	1420	2175	1628	2052	1777.86	0.284224	1.21775	0.0444032	6.40097	1.54e-10	1.87e-09
Camk1	ENSMUSG00000030272	2621	3015	2414	3498	2663	3037	2852.12	0.223394	1.16748	0.0349116	6.39884	1.57e-10	1.89e-09
Spast	ENSMUSG00000024068	1307	1464	1139	1922	1295	1561	1431.9	0.310865	1.24045	0.0486061	6.39559	1.6e-10	1.93e-09
Adar	ENSMUSG00000027951	2686	3241	2434	3661	2775	3091	2953.43	0.221769	1.16616	0.0346818	6.39438	1.61e-10	1.95e-09
Tlk1	ENSMUSG00000041997	2994	3441	2502	2642	2134	2496	2672.73	-0.252741	0.8393	0.0395283	-6.39393	1.62e-10	1.95e-09
Pgpep1	ENSMUSG00000056204	468	546	444	734	566	655	565.239	0.434579	1.35152	0.067979	6.39284	1.63e-10	1.96e-09
Crtc1	ENSMUSG00000003575	844	1037	814	772	567	657	772.716	-0.383975	0.766323	0.0600726	-6.39185	1.64e-10	1.97e-09
Ran	ENSMUSG00000029430	7132	8378	6428	7405	5432	5962	6712.3	-0.187563	0.878088	0.0293456	-6.3915	1.64e-10	1.98e-09
Mlxip	ENSMUSG00000038342	1985	2374	1639	2637	2008	2437	2157.23	0.274278	1.20939	0.042936	6.38807	1.68e-10	2.02e-09
Nckap1l	ENSMUSG00000022488	5252	6098	4500	6523	5244	5916	5542.9	0.196047	1.14556	0.0306902	6.38794	1.68e-10	2.02e-09
Spp1	ENSMUSG00000029304	108224	126103	96830	112730	82906	94781	102447	-0.155105	0.898067	0.0242819	-6.38765	1.68e-10	2.02e-09
Psmd13	ENSMUSG00000025487	1319	1578	1207	1907	1399	1603	1487.88	0.286443	1.21963	0.0448598	6.38529	1.71e-10	2.05e-09
Gm26947	ENSMUSG00000098055	190	217	148	115	71	97	136.913	-0.76645	0.587862	0.120061	-6.38383	1.73e-10	2.07e-09
9930104L06Rik	ENSMUSG00000044730	587	760	542	1019	708	773	722.722	0.418233	1.33629	0.065553	6.38008	1.77e-10	2.12e-09
Ap1m1	ENSMUSG00000003033	1850	2169	1519	1600	1271	1489	1629.63	-0.297126	0.813872	0.0465987	-6.37628	1.81e-10	2.17e-09
Atad3a	ENSMUSG00000029036	4735	5896	4174	4753	3543	4126	4478.72	-0.212037	0.863318	0.0332662	-6.37393	1.84e-10	2.2e-09
Tuba1a	ENSMUSG00000072235	882	1097	768	1274	1001	1143	1018.08	0.344348	1.26958	0.054067	6.36891	1.9e-10	2.27e-09
Fto	ENSMUSG00000055932	1792	1974	1531	1591	1148	1459	1564.25	-0.295569	0.814751	0.0464181	-6.36755	1.92e-10	2.29e-09
Zfp874a	ENSMUSG00000069206	121	144	103	243	189	205	166.372	0.705588	1.63081	0.110812	6.36741	1.92e-10	2.29e-09
Aim1	ENSMUSG00000019866	1008	1220	875	1434	1060	1398	1154.16	0.352421	1.2767	0.0553506	6.36706	1.93e-10	2.29e-09
Fes	ENSMUSG00000053158	2126	2585	1922	1971	1535	1846	1975.27	-0.266455	0.83136	0.0419561	-6.3508	2.14e-10	2.55e-09
Parp3	ENSMUSG00000023249	1177	1346	1059	1609	1228	1544	1317.11	0.316938	1.24568	0.0499501	6.3451	2.22e-10	2.64e-09
Kdelc2	ENSMUSG00000034487	649	674	526	528	346	403	513.706	-0.474305	0.719813	0.0747565	-6.34467	2.23e-10	2.64e-09
5830415G21Rik	ENSMUSG00000102895	147	134	98	243	184	244	173.913	0.722499	1.65004	0.113887	6.34402	2.24e-10	2.65e-09
Phlpp1	ENSMUSG00000044340	1579	1890	1378	1486	1089	1272	1430.21	-0.290702	0.817504	0.0458334	-6.34257	2.26e-10	2.68e-09
Pabpc4	ENSMUSG00000011257	3944	4636	3668	3971	3030	3339	3727.52	-0.207653	0.865945	0.0327624	-6.33815	2.33e-10	2.75e-09
Tmem229b	ENSMUSG00000046157	1728	2073	1559	1597	1253	1439	1590.85	-0.278294	0.824566	0.0439178	-6.33668	2.35e-10	2.78e-09
Sertad3	ENSMUSG00000055200	41	47	35	113	91	91	69.4549	0.903451	1.87054	0.142588	6.33612	2.36e-10	2.78e-09
Ptms	ENSMUSG00000030122	3756	3910	3162	3206	2452	3087	3232.36	-0.269947	0.82935	0.0426109	-6.33516	2.37e-10	2.8e-09
Serpinb8	ENSMUSG00000026315	678	742	591	956	794	844	763.773	0.38833	1.30888	0.0613054	6.33435	2.38e-10	2.81e-09
Pi4ka	ENSMUSG00000041720	3873	4712	3362	5006	3929	4544	4197.44	0.212082	1.15836	0.0334942	6.3319	2.42e-10	2.85e-09
Coq9	ENSMUSG00000031782	1238	1580	1129	1113	926	952	1143.18	-0.346452	0.786516	0.0547198	-6.33137	2.43e-10	2.86e-09
Impdh1	ENSMUSG00000003500	619	831	596	517	444	455	570.347	-0.459524	0.727226	0.0726498	-6.32519	2.53e-10	2.97e-09
Tarbp1	ENSMUSG00000090290	1274	1472	1185	1135	897	1023	1153.72	-0.3197	0.801236	0.0505544	-6.32388	2.55e-10	3e-09
Pdxdc1	ENSMUSG00000022680	2169	2539	1951	2936	2134	2683	2378.91	0.249139	1.1885	0.0393995	6.32341	2.56e-10	3e-09
Add3	ENSMUSG00000025026	1633	1759	1279	2105	1632	1855	1695.56	0.290799	1.22332	0.0459987	6.3219	2.58e-10	3.03e-09
Fam134b	ENSMUSG00000022270	2018	2427	1866	2874	2068	2391	2251.07	0.24578	1.18573	0.0388797	6.32155	2.59e-10	3.03e-09
Zbtb1	ENSMUSG00000033454	1590	1788	1437	1526	1061	1216	1419.47	-0.302944	0.810596	0.0479329	-6.32018	2.61e-10	3.06e-09
Fut11	ENSMUSG00000039357	328	387	303	254	158	218	270.452	-0.595511	0.66181	0.0942639	-6.31749	2.66e-10	3.11e-09
Nav2	ENSMUSG00000052512	3348	3706	2595	2434	1819	2367	2673.47	-0.472826	0.720552	0.0748584	-6.31626	2.68e-10	3.13e-09
B4galnt1	ENSMUSG00000006731	2939	3130	2433	2476	1899	2421	2523.99	-0.281868	0.822526	0.0446313	-6.31547	2.69e-10	3.15e-09
Rnf34	ENSMUSG00000029474	749	759	644	1049	806	917	816.026	0.381694	1.30287	0.0604516	6.31404	2.72e-10	3.17e-09
Otub1	ENSMUSG00000024767	1674	1815	1447	1465	1134	1319	1461.67	-0.292051	0.81674	0.0462615	-6.31304	2.74e-10	3.19e-09
Exoc5	ENSMUSG00000061244	1866	2089	1706	2521	1877	2229	2032.03	0.25519	1.19349	0.0404531	6.30829	2.82e-10	3.29e-09
Golga5	ENSMUSG00000021192	1402	1605	1347	2004	1480	1741	1584.67	0.287747	1.22073	0.0456159	6.30805	2.83e-10	3.29e-09
Sub1	ENSMUSG00000022205	1026	1142	891	1454	1064	1231	1124.57	0.317886	1.2465	0.0503998	6.30728	2.84e-10	3.3e-09
Inpp5k	ENSMUSG00000006127	303	383	244	502	388	448	374.166	0.523131	1.43707	0.082944	6.30704	2.84e-10	3.3e-09
Tomm34	ENSMUSG00000018322	2414	2824	2074	3137	2409	2833	2590.94	0.230842	1.17352	0.0366083	6.30574	2.87e-10	3.33e-09
Nop56	ENSMUSG00000027405	7179	8415	6321	7391	5450	6189	6745.06	-0.167464	0.890407	0.0265647	-6.304	2.9e-10	3.36e-09
Mrpl17	ENSMUSG00000030879	1623	1857	1344	1468	1101	1251	1422.6	-0.292983	0.816213	0.0464791	-6.30355	2.91e-10	3.37e-09
Stab1	ENSMUSG00000042286	1183	1504	1133	1020	894	954	1104.54	-0.358165	0.780156	0.056823	-6.30317	2.92e-10	3.38e-09
Tet3	ENSMUSG00000034832	2950	3423	2557	2884	2087	2475	2695.81	-0.224633	0.855813	0.0356487	-6.30131	2.95e-10	3.41e-09
Dnpep	ENSMUSG00000026209	599	645	551	935	674	751	687.425	0.405223	1.32429	0.0644121	6.2911	3.15e-10	3.64e-09
Lrrc61	ENSMUSG00000073096	166	195	135	101	75	68	121.222	-0.785551	0.58013	0.124897	-6.28959	3.18e-10	3.67e-09
Srxn1	ENSMUSG00000032802	1590	2055	1479	2309	1731	2030	1846.43	0.276606	1.21134	0.0440002	6.28647	3.25e-10	3.75e-09
Nemf	ENSMUSG00000020982	3091	3577	2905	4175	3054	3698	3387.55	0.219602	1.16441	0.0349346	6.28608	3.26e-10	3.75e-09
Rps2	ENSMUSG00000044533	15186	18130	13933	15625	11712	14030	14612.1	-0.155781	0.897647	0.0247854	-6.28518	3.27e-10	3.77e-09
Srebf1	ENSMUSG00000020538	2905	3567	2599	2877	2183	2466	2732.81	-0.228493	0.853526	0.036358	-6.28453	3.29e-10	3.78e-09
Nup188	ENSMUSG00000052533	6043	7368	5290	6008	4616	5320	5705.56	-0.188902	0.877273	0.0300662	-6.28288	3.32e-10	3.82e-09
Map4k3	ENSMUSG00000024242	1032	1228	969	1493	1121	1320	1184.11	0.310927	1.2405	0.0494924	6.28231	3.34e-10	3.83e-09
Gtf3c6	ENSMUSG00000019837	894	991	899	1307	1016	1232	1052.08	0.368756	1.29124	0.058731	6.27873	3.41e-10	3.92e-09
Blvrb	ENSMUSG00000040466	316	478	306	597	431	566	443.506	0.530665	1.4446	0.08453	6.27784	3.43e-10	3.94e-09
Parn	ENSMUSG00000022685	896	1059	773	773	537	708	779.738	-0.384222	0.766192	0.0612728	-6.27067	3.6e-10	4.12e-09
Slc25a10	ENSMUSG00000025792	904	1081	792	1352	954	1135	1024.85	0.333154	1.25976	0.0531293	6.27063	3.6e-10	4.12e-09
Taf2	ENSMUSG00000037343	2031	2368	1837	2804	2047	2358	2219.55	0.238896	1.18009	0.0381107	6.26847	3.65e-10	4.17e-09
Sntb2	ENSMUSG00000041308	2249	2365	1825	2929	2150	2470	2310	0.257813	1.19566	0.0411316	6.268	3.66e-10	4.18e-09
Dr1	ENSMUSG00000029265	1606	1904	1519	2258	1701	1952	1808.6	0.262095	1.19922	0.0418434	6.26372	3.76e-10	4.29e-09
Tap2	ENSMUSG00000024339	368	491	326	642	469	531	465.732	0.476909	1.39176	0.0761408	6.26352	3.76e-10	4.29e-09
Sugt1	ENSMUSG00000022024	958	1055	870	1403	1031	1141	1067.99	0.331508	1.25833	0.0529634	6.25918	3.87e-10	4.41e-09
Fam195b	ENSMUSG00000061111	163	220	143	89	77	96	129.139	-0.771198	0.585931	0.123224	-6.25853	3.89e-10	4.42e-09
E2f8	ENSMUSG00000046179	2316	2623	1995	2957	2309	2707	2464.43	0.234828	1.17677	0.0375332	6.25655	3.94e-10	4.48e-09
Zfp946	ENSMUSG00000071266	259	325	268	481	341	424	346.876	0.532409	1.44634	0.0850974	6.25646	3.94e-10	4.48e-09
Psmb2	ENSMUSG00000028837	2151	2586	1922	2926	2241	2489	2363.82	0.234756	1.17671	0.0375247	6.25603	3.95e-10	4.48e-09
Tacc3	ENSMUSG00000037313	2188	2530	2061	2962	2281	2586	2417.22	0.237921	1.17929	0.0380426	6.25405	4e-10	4.54e-09
Cdca3	ENSMUSG00000023505	2177	2301	1876	2836	2078	2566	2287.12	0.261646	1.19885	0.0418395	6.25356	4.01e-10	4.55e-09
Wipi1	ENSMUSG00000041895	35	49	30	94	83	104	65.6823	0.908359	1.87691	0.145282	6.2524	4.04e-10	4.58e-09
Rffl	ENSMUSG00000020696	1738	2017	1521	1660	1218	1358	1566.2	-0.276368	0.825667	0.0442042	-6.25208	4.05e-10	4.58e-09
Sec11c	ENSMUSG00000024516	750	866	648	1089	817	940	844.055	0.353203	1.27739	0.0565807	6.24247	4.31e-10	4.87e-09
Gtf2h1	ENSMUSG00000006599	3699	3940	3162	4774	3460	4075	3817.46	0.216629	1.16202	0.0347026	6.24245	4.31e-10	4.87e-09
Atg7	ENSMUSG00000030314	937	1047	826	799	572	733	809.481	-0.370384	0.773576	0.0593718	-6.23839	4.42e-10	4.99e-09
Tspoap1	ENSMUSG00000034156	205	265	195	143	95	130	169.309	-0.695379	0.617547	0.111471	-6.23822	4.43e-10	4.99e-09
B4galt6	ENSMUSG00000056124	2876	3510	2667	2808	2207	2501	2733.03	-0.227679	0.854008	0.036518	-6.2347	4.53e-10	5.1e-09
Rell1	ENSMUSG00000047881	665	822	608	991	753	934	788.539	0.376116	1.29784	0.0603385	6.23344	4.56e-10	5.14e-09
Impa1	ENSMUSG00000027531	591	695	547	932	684	757	695.003	0.388719	1.30923	0.0623932	6.23015	4.66e-10	5.24e-09
Eme1	ENSMUSG00000039055	426	480	381	711	494	553	502.636	0.452645	1.36855	0.0727088	6.22545	4.8e-10	5.4e-09
Borcs7	ENSMUSG00000062376	187	254	170	132	90	105	153.311	-0.720288	0.606976	0.115737	-6.22347	4.86e-10	5.46e-09
Tceal9	ENSMUSG00000042712	1139	1241	1058	1581	1210	1405	1264.66	0.310931	1.24051	0.0500068	6.21779	5.04e-10	5.66e-09
Lrp10	ENSMUSG00000022175	1392	1570	1090	1834	1400	1653	1474.95	0.301691	1.23259	0.0485234	6.21742	5.05e-10	5.67e-09
Tor4a	ENSMUSG00000059555	1307	1605	1098	1131	907	1039	1165.98	-0.329685	0.79571	0.0530396	-6.21583	5.11e-10	5.72e-09
Abcc5	ENSMUSG00000022822	1744	2086	1488	1673	1202	1369	1571.53	-0.28312	0.821812	0.0455843	-6.2109	5.27e-10	5.9e-09
Prcp	ENSMUSG00000061119	499	651	465	809	594	729	618.105	0.416456	1.33464	0.0670639	6.20984	5.3e-10	5.93e-09
Maf1	ENSMUSG00000022553	923	1122	772	1304	978	1233	1044.26	0.346668	1.27162	0.0558391	6.20833	5.35e-10	5.98e-09
Ndst1	ENSMUSG00000054008	1045	1286	914	950	696	826	939.604	-0.343736	0.787998	0.0553779	-6.2071	5.4e-10	6.03e-09
Rasa1	ENSMUSG00000021549	3152	3444	2946	4308	3116	3619	3404.42	0.235143	1.17702	0.0378904	6.20586	5.44e-10	6.07e-09
Ccp110	ENSMUSG00000033904	806	1030	730	1264	939	1016	953.993	0.351982	1.27631	0.0567224	6.20535	5.46e-10	6.08e-09
Coasy	ENSMUSG00000001755	486	610	403	402	291	307	409.438	-0.504709	0.704802	0.0813404	-6.2049	5.47e-10	6.09e-09
Gk	ENSMUSG00000025059	1381	1595	1395	2161	1512	1713	1613.11	0.317993	1.24659	0.0512513	6.20458	5.48e-10	6.1e-09
Tomm20	ENSMUSG00000093904	3735	4523	3277	3823	2735	3062	3478.47	-0.223633	0.856406	0.0360565	-6.20229	5.56e-10	6.19e-09
Rnft1	ENSMUSG00000020521	750	899	753	1247	813	1051	909.326	0.382691	1.30377	0.0617056	6.20189	5.58e-10	6.2e-09
Rb1cc1	ENSMUSG00000025907	1573	1769	1391	2142	1618	1806	1702.4	0.262946	1.19993	0.0424354	6.19639	5.78e-10	6.41e-09
Spidr	ENSMUSG00000041974	934	1004	832	1321	959	1162	1027.27	0.333674	1.26022	0.0538505	6.19631	5.78e-10	6.41e-09
Cadps	ENSMUSG00000054423	368	407	342	260	224	228	302.545	-0.557295	0.679575	0.0899423	-6.19614	5.79e-10	6.41e-09
Atp2b4	ENSMUSG00000026463	215	279	238	170	119	124	188.563	-0.680261	0.624053	0.109864	-6.19185	5.95e-10	6.58e-09
Hist1h2af	ENSMUSG00000061991	72	72	42	7	14	23	37.6419	-0.963584	0.512781	0.155684	-6.18936	6.04e-10	6.68e-09
Lix1l	ENSMUSG00000049288	398	434	354	598	466	564	466.34	0.461505	1.37698	0.0745672	6.18911	6.05e-10	6.69e-09
Spryd7	ENSMUSG00000021930	576	689	569	983	697	740	702.864	0.409323	1.32806	0.0662029	6.18286	6.3e-10	6.95e-09
Cep19	ENSMUSG00000035790	338	341	254	535	375	434	375.769	0.515354	1.42934	0.0833564	6.18254	6.31e-10	6.96e-09
Sun2	ENSMUSG00000042524	885	995	790	1218	959	1130	989.624	0.333727	1.26026	0.0539972	6.18045	6.39e-10	7.05e-09
Pmm1	ENSMUSG00000022474	583	687	511	909	643	755	674.188	0.389584	1.31002	0.0630375	6.1802	6.4e-10	7.05e-09
Edem2	ENSMUSG00000038312	1262	1567	1052	1744	1366	1582	1414.24	0.307545	1.2376	0.0497658	6.17984	6.42e-10	7.06e-09
Kitl	ENSMUSG00000019966	1130	1232	982	1556	1137	1369	1223.86	0.305036	1.23545	0.0493634	6.17941	6.43e-10	7.07e-09
Tmem64	ENSMUSG00000043252	485	540	398	703	559	632	548.862	0.427145	1.34457	0.0691342	6.17849	6.47e-10	7.11e-09
H1f0	ENSMUSG00000096210	622	720	514	499	353	455	519.446	-0.443646	0.735274	0.0718134	-6.17776	6.5e-10	7.14e-09
Bnip3l	ENSMUSG00000022051	1594	1750	1463	2179	1596	1937	1739.79	0.273785	1.20898	0.0443648	6.17122	6.78e-10	7.43e-09
Zfp219	ENSMUSG00000049295	569	645	441	431	320	386	458.413	-0.470801	0.721564	0.0762919	-6.17105	6.78e-10	7.43e-09
Cdk13	ENSMUSG00000041297	2598	2849	2296	2421	1784	2177	2330.48	-0.242736	0.845141	0.0393728	-6.16506	7.05e-10	7.72e-09
Rpe	ENSMUSG00000026005	1572	1801	1453	2264	1570	1899	1742.53	0.272494	1.20789	0.044224	6.16169	7.2e-10	7.87e-09
Dido1	ENSMUSG00000038914	3774	4393	3154	3661	2745	3108	3429.46	-0.210768	0.864077	0.0342127	-6.16052	7.25e-10	7.93e-09
Gga2	ENSMUSG00000030872	1811	2074	1616	2487	1861	2054	1966.47	0.248559	1.18802	0.0403742	6.15638	7.44e-10	8.13e-09
Diablo	ENSMUSG00000029433	922	1038	768	1280	950	1133	1005.59	0.327328	1.25469	0.0531944	6.15343	7.58e-10	8.28e-09
Csf1	ENSMUSG00000014599	3476	3938	2938	4337	3346	4006	3641.02	0.21	1.15669	0.0341312	6.15271	7.62e-10	8.31e-09
Tbc1d2b	ENSMUSG00000037410	1380	1587	1166	1230	911	1106	1214.68	-0.303914	0.810052	0.0494115	-6.15068	7.72e-10	8.41e-09
C920009B18Rik	ENSMUSG00000097352	424	448	342	631	459	572	475.209	0.457251	1.37292	0.0743802	6.14749	7.87e-10	8.57e-09
Atg2b	ENSMUSG00000041341	3679	4388	3312	4766	3783	4169	3983.31	0.19662	1.14601	0.0320157	6.14136	8.18e-10	8.9e-09
Cadm1	ENSMUSG00000032076	4272	5060	3890	5541	4297	4804	4604.79	0.181893	1.13437	0.0296245	6.13994	8.26e-10	8.97e-09
Parp9	ENSMUSG00000022906	1460	1654	1316	2055	1441	1777	1601.43	0.276218	1.21102	0.045015	6.13614	8.46e-10	9.18e-09
Ddx27	ENSMUSG00000017999	4158	4845	3591	5220	4032	4840	4407.34	0.19791	1.14704	0.0322601	6.13481	8.53e-10	9.25e-09
Trip12	ENSMUSG00000026219	9559	10814	8349	11728	8915	10557	9899.05	0.153592	1.11234	0.0250662	6.12743	8.93e-10	9.68e-09
Hsd17b10	ENSMUSG00000025260	958	1070	832	1346	988	1170	1051.28	0.317278	1.24598	0.0517815	6.12725	8.94e-10	9.69e-09
Gtf2i	ENSMUSG00000060261	3903	4504	3516	3896	2965	3293	3642.24	-0.194938	0.873611	0.0318266	-6.12499	9.07e-10	9.82e-09
Dgkg	ENSMUSG00000022861	203	182	184	120	89	85	142.979	-0.750543	0.59438	0.122547	-6.12455	9.09e-10	9.84e-09
Nlgn2	ENSMUSG00000051790	260	346	238	483	332	411	340.802	0.526456	1.44039	0.0859707	6.12367	9.14e-10	9.88e-09
Slain2	ENSMUSG00000036087	2382	2667	2169	3137	2333	2861	2570.95	0.235519	1.17733	0.0384631	6.12323	9.17e-10	9.9e-09
Tmem41b	ENSMUSG00000047554	631	780	599	957	749	851	755.525	0.369125	1.29157	0.0602866	6.12283	9.19e-10	9.92e-09
Sart1	ENSMUSG00000039148	1844	1946	1631	2383	1855	2163	1958.47	0.267129	1.20341	0.0436315	6.12238	9.22e-10	9.94e-09
Itm2c	ENSMUSG00000026223	852	904	746	1187	892	1045	931.15	0.341001	1.26663	0.0557202	6.11988	9.36e-10	1.01e-08
Cdc14b	ENSMUSG00000033102	1455	1518	1176	1910	1453	1617	1509.29	0.290742	1.22327	0.0475088	6.11975	9.37e-10	1.01e-08
Srsf2	ENSMUSG00000034120	6060	6806	5575	6207	4490	5005	5632.91	-0.200319	0.870358	0.0327359	-6.11924	9.4e-10	1.01e-08
Pak1	ENSMUSG00000030774	1345	1649	1155	1946	1383	1632	1500.09	0.287121	1.2202	0.046928	6.11832	9.46e-10	1.02e-08
Tnfsf13b	ENSMUSG00000031497	699	793	665	605	442	524	615.108	-0.406032	0.754696	0.0663672	-6.11795	9.48e-10	1.02e-08
Madd	ENSMUSG00000040687	2725	3181	2263	3471	2684	3194	2891.42	0.230608	1.17333	0.0377103	6.11525	9.64e-10	1.03e-08
Slc50a1	ENSMUSG00000027953	599	678	517	420	362	453	500.082	-0.466349	0.723794	0.0762807	-6.1136	9.74e-10	1.04e-08
Cers2	ENSMUSG00000015714	5423	6142	4874	5364	3961	4802	5042.24	-0.184197	0.880139	0.0301353	-6.11232	9.82e-10	1.05e-08
Ifi27l2a	ENSMUSG00000079017	714	981	640	1138	915	950	880.83	0.38999	1.31038	0.0638458	6.10831	1.01e-09	1.08e-08
Nagpa	ENSMUSG00000023143	1866	2197	1623	1810	1307	1492	1693.8	-0.262898	0.833412	0.0430531	-6.10637	1.02e-09	1.09e-08
Ngly1	ENSMUSG00000021785	213	227	184	150	96	91	157.802	-0.714726	0.609321	0.117094	-6.10385	1.04e-09	1.11e-08
Ddx24	ENSMUSG00000041645	5278	6146	4752	6808	5066	5859	5598.61	0.165527	1.12158	0.027134	6.10036	1.06e-09	1.13e-08
C3	ENSMUSG00000024164	390	514	334	659	471	563	482.406	0.459707	1.37526	0.0754398	6.09369	1.1e-09	1.18e-08
Rps12-ps3	ENSMUSG00000067038	2615	3161	2302	2544	1933	2229	2434.52	-0.22753	0.854096	0.037345	-6.09265	1.11e-09	1.18e-08
Abhd16a	ENSMUSG00000007036	747	937	620	634	495	531	650.889	-0.409776	0.75274	0.0672586	-6.09254	1.11e-09	1.18e-08
Cep76	ENSMUSG00000073542	557	679	525	884	660	731	666.958	0.386544	1.30726	0.0634524	6.09186	1.12e-09	1.19e-08
Commd7	ENSMUSG00000056941	624	746	545	521	423	375	532.568	-0.466218	0.72386	0.0765754	-6.08835	1.14e-09	1.21e-08
Atp13a2	ENSMUSG00000036622	4306	5019	3653	4200	3202	3641	3956.89	-0.193163	0.874686	0.031731	-6.08752	1.15e-09	1.22e-08
Nek1	ENSMUSG00000031644	811	958	699	1183	861	1019	912.34	0.33579	1.26207	0.0551642	6.0871	1.15e-09	1.22e-08
Taf5	ENSMUSG00000025049	543	651	441	752	672	753	631.736	0.434478	1.35142	0.0714034	6.08484	1.17e-09	1.24e-08
Bag6	ENSMUSG00000024392	5214	6098	4625	5238	3959	4592	4900.77	-0.171664	0.887818	0.0282161	-6.0839	1.17e-09	1.24e-08
Ppm1b	ENSMUSG00000061130	1176	1377	1110	1766	1220	1452	1336.75	0.298854	1.23017	0.0491328	6.08259	1.18e-09	1.25e-08
Epg5	ENSMUSG00000039840	890	1021	733	1178	1031	1104	987.254	0.355749	1.27965	0.0585039	6.08077	1.2e-09	1.27e-08
Prdx5	ENSMUSG00000024953	662	786	557	1001	728	823	751.314	0.368933	1.2914	0.0606998	6.07799	1.22e-09	1.29e-08
Gm6548	ENSMUSG00000091549	542	665	479	827	602	774	641.586	0.402233	1.32155	0.0661806	6.0778	1.22e-09	1.29e-08
Cenph	ENSMUSG00000045273	319	330	234	577	333	424	363.632	0.559882	1.47415	0.0921402	6.07641	1.23e-09	1.3e-08
Pi4k2a	ENSMUSG00000025178	1430	1612	1289	1977	1449	1691	1561.12	0.267557	1.20377	0.0440457	6.07454	1.24e-09	1.31e-08
Tmem9b	ENSMUSG00000031021	511	532	438	770	544	656	570.399	0.418847	1.33686	0.0689777	6.07221	1.26e-09	1.33e-08
Lypla2	ENSMUSG00000028670	783	942	706	1152	854	1011	899.502	0.33572	1.26201	0.0552885	6.07216	1.26e-09	1.33e-08
Zan	ENSMUSG00000079173	606	750	535	463	403	459	530.102	-0.442541	0.735837	0.0728972	-6.07075	1.27e-09	1.34e-08
CT030173.1	ENSMUSG00000112980	497	589	490	433	306	353	439.668	-0.466482	0.723727	0.076933	-6.06349	1.33e-09	1.4e-08
Ell2	ENSMUSG00000001542	2447	2884	2401	3383	2539	3016	2757.86	0.237034	1.17857	0.0390922	6.06345	1.33e-09	1.4e-08
Urb1	ENSMUSG00000039929	1454	1653	1136	1907	1540	1654	1543.57	0.299779	1.23096	0.0494522	6.06199	1.34e-09	1.41e-08
Bend3	ENSMUSG00000038214	956	1093	767	811	621	679	810.33	-0.36272	0.777697	0.0598424	-6.06126	1.35e-09	1.42e-08
Hbp1	ENSMUSG00000002996	1152	1267	970	1573	1154	1358	1234.18	0.295722	1.2275	0.0488096	6.05868	1.37e-09	1.44e-08
Dctn6	ENSMUSG00000031516	688	896	607	1061	793	920	818.326	0.365041	1.28792	0.0602514	6.05864	1.37e-09	1.44e-08
Tsen34	ENSMUSG00000035585	460	526	379	681	518	617	525.505	0.424984	1.34256	0.070262	6.04856	1.46e-09	1.53e-08
Dpp7	ENSMUSG00000026958	2632	3251	2321	3519	2707	3093	2891.29	0.219914	1.16466	0.0363733	6.04604	1.48e-09	1.55e-08
Scyl2	ENSMUSG00000069539	1100	1258	1006	1564	1167	1320	1225.82	0.293853	1.22591	0.0486051	6.04571	1.49e-09	1.55e-08
Srcap	ENSMUSG00000053877	907	1055	691	631	570	663	743.782	-0.433742	0.740339	0.0717673	-6.04372	1.51e-09	1.57e-08
Rab5a	ENSMUSG00000017831	971	1040	891	1484	958	1245	1087.11	0.355395	1.27934	0.0588067	6.04344	1.51e-09	1.57e-08
Pim3	ENSMUSG00000035828	1173	1259	994	1047	764	825	999.014	-0.33469	0.792955	0.0554538	-6.03546	1.59e-09	1.65e-08
Ccbe1	ENSMUSG00000046318	332	384	243	510	386	464	382.397	0.502709	1.41687	0.0832952	6.03527	1.59e-09	1.65e-08
Slc12a9	ENSMUSG00000037344	643	767	549	902	770	834	739.503	0.380698	1.30197	0.0630798	6.03518	1.59e-09	1.65e-08
Ccdc6	ENSMUSG00000048701	1589	1858	1368	2141	1571	1944	1727.45	0.262607	1.19964	0.0435201	6.03415	1.6e-09	1.66e-08
Uba7	ENSMUSG00000032596	654	732	548	520	423	442	547.229	-0.420154	0.747345	0.0696645	-6.03111	1.63e-09	1.69e-08
Siglec1	ENSMUSG00000027322	3607	4220	2929	3232	2586	3005	3224.41	-0.239142	0.847249	0.0396887	-6.02544	1.69e-09	1.75e-08
Slc31a1	ENSMUSG00000066150	1199	1447	1163	1756	1361	1459	1387.47	0.291912	1.22426	0.0484532	6.02462	1.7e-09	1.76e-08
Cd72	ENSMUSG00000028459	406	461	312	645	430	554	461.885	0.467247	1.38247	0.0775741	6.02324	1.71e-09	1.77e-08
Arrb1	ENSMUSG00000018909	2521	2919	2201	3202	2556	2928	2699.85	0.220109	1.16482	0.0365437	6.02316	1.71e-09	1.77e-08
Golga2	ENSMUSG00000002546	2153	2493	1786	2774	2140	2483	2282.75	0.236393	1.17804	0.0392565	6.02175	1.73e-09	1.78e-08
Pde4b	ENSMUSG00000028525	91	121	53	204	137	168	126.804	0.772498	1.70822	0.128286	6.02169	1.73e-09	1.78e-08
Psmd10	ENSMUSG00000031429	498	584	431	766	562	652	576.594	0.402811	1.32208	0.0668997	6.02112	1.73e-09	1.79e-08
Poc1a	ENSMUSG00000023345	474	635	445	771	602	671	594.19	0.413182	1.33162	0.0686269	6.0207	1.74e-09	1.79e-08
Mtrr	ENSMUSG00000034617	1616	1923	1425	1519	1130	1347	1475.2	-0.270928	0.828786	0.0450305	-6.01655	1.78e-09	1.84e-08
Rbp4	ENSMUSG00000024990	179	244	161	116	98	99	147.084	-0.707106	0.612548	0.117542	-6.01578	1.79e-09	1.85e-08
Heatr5b	ENSMUSG00000039414	1042	1315	915	1528	1182	1268	1196.27	0.312479	1.24184	0.0519465	6.01539	1.79e-09	1.85e-08
Scand1	ENSMUSG00000046229	610	638	518	485	368	396	497.425	-0.439674	0.737301	0.0731192	-6.01312	1.82e-09	1.87e-08
Zfp729b	ENSMUSG00000058093	363	408	309	572	396	536	426.376	0.475049	1.38997	0.0790091	6.01259	1.83e-09	1.88e-08
Cd164	ENSMUSG00000019818	7315	8311	6552	9317	6948	7882	7651.87	0.154807	1.11327	0.0257539	6.01099	1.84e-09	1.89e-08
Zfp710	ENSMUSG00000048897	2080	2352	1702	1846	1449	1673	1829.32	-0.260118	0.83502	0.0432818	-6.00987	1.86e-09	1.91e-08
Spata7	ENSMUSG00000021007	348	368	295	537	405	463	399.914	0.473319	1.3883	0.0787637	6.00935	1.86e-09	1.91e-08
8030453O22Rik	ENSMUSG00000085058	369	413	347	259	240	219	305.937	-0.554569	0.68086	0.0922882	-6.0091	1.87e-09	1.91e-08
Polk	ENSMUSG00000021668	684	884	653	1048	788	969	829.92	0.359519	1.283	0.0598396	6.00804	1.88e-09	1.92e-08
Sass6	ENSMUSG00000027959	547	618	492	812	615	716	628.692	0.387049	1.30772	0.0644433	6.00604	1.9e-09	1.95e-08
2410002F23Rik	ENSMUSG00000045411	1902	2245	1701	1821	1332	1620	1749.16	-0.2535	0.838859	0.0422095	-6.00575	1.9e-09	1.95e-08
Cd93	ENSMUSG00000027435	1985	2218	1686	1640	1445	1562	1741.95	-0.292037	0.816748	0.0486324	-6.00499	1.91e-09	1.96e-08
Prkaa2	ENSMUSG00000028518	1121	1247	1057	1573	1223	1352	1254.78	0.300827	1.23185	0.0501023	6.00425	1.92e-09	1.96e-08
Rad17	ENSMUSG00000021635	869	1036	762	1309	875	1154	988.658	0.343385	1.26873	0.0572247	6.00065	1.97e-09	2.01e-08
Zc3h7b	ENSMUSG00000022390	2159	2572	1931	1917	1567	1883	1985.11	-0.266313	0.831441	0.0443993	-5.99814	2e-09	2.04e-08
Ncf1	ENSMUSG00000015950	4756	5579	3958	4597	3518	4005	4348.64	-0.196451	0.872695	0.032753	-5.99794	2e-09	2.04e-08
Rapgef2	ENSMUSG00000062232	474	543	394	669	587	625	546.005	0.4317	1.34882	0.0719968	5.99609	2.02e-09	2.06e-08
2410006H16Rik	ENSMUSG00000086841	268	346	236	191	142	181	223.644	-0.604142	0.657863	0.100832	-5.99154	2.08e-09	2.11e-08
Nab2	ENSMUSG00000025402	630	741	542	902	737	795	719.377	0.371143	1.29338	0.0619574	5.99029	2.09e-09	2.13e-08
Tbrg1	ENSMUSG00000011114	1782	2118	1593	2388	1811	2150	1955.7	0.241057	1.18186	0.0402422	5.99016	2.1e-09	2.13e-08
Rras	ENSMUSG00000038387	42	50	28	98	85	97	66.4028	0.86469	1.82095	0.144466	5.9854	2.16e-09	2.19e-08
Kctd12	ENSMUSG00000098557	770	841	749	1139	851	992	885.276	0.353292	1.27747	0.0590356	5.98438	2.17e-09	2.2e-08
Zbed4	ENSMUSG00000034333	1337	1532	1239	1260	941	1055	1214.93	-0.294789	0.815191	0.0492795	-5.98198	2.2e-09	2.23e-08
Tspan32	ENSMUSG00000000244	394	436	358	306	244	217	322.707	-0.541679	0.686971	0.0905817	-5.98	2.23e-09	2.26e-08
Paf1	ENSMUSG00000003437	1852	1959	1722	2476	1851	2308	2015.84	0.283944	1.21752	0.047495	5.9784	2.25e-09	2.28e-08
Mafg	ENSMUSG00000051510	2170	2558	1979	2162	1600	1763	2015.81	-0.241505	0.845863	0.0404025	-5.97747	2.27e-09	2.29e-08
Cmas	ENSMUSG00000030282	1214	1288	1020	1697	1220	1356	1287.31	0.301766	1.23265	0.0505146	5.97383	2.32e-09	2.34e-08
Rpn1	ENSMUSG00000030062	6069	7201	5447	7748	6003	6669	6464.82	0.161504	1.11845	0.0270395	5.97292	2.33e-09	2.35e-08
Zfp28	ENSMUSG00000062861	290	353	257	478	370	418	358.119	0.490182	1.40462	0.08207	5.97273	2.33e-09	2.35e-08
Zfp687	ENSMUSG00000019338	1093	1266	926	1491	1122	1338	1194.54	0.295144	1.22701	0.0494482	5.96874	2.39e-09	2.41e-08
Tex2	ENSMUSG00000040548	949	1093	882	1328	1033	1198	1073.2	0.309237	1.23905	0.0518471	5.96441	2.46e-09	2.47e-08
Mogs	ENSMUSG00000030036	2008	2313	1673	1896	1416	1559	1788.13	-0.257461	0.836559	0.04317	-5.96388	2.46e-09	2.48e-08
Tnfrsf12a	ENSMUSG00000023905	223	225	213	391	285	324	275.564	0.560826	1.47511	0.0940394	5.96374	2.47e-09	2.48e-08
Dync1h1	ENSMUSG00000018707	21603	25962	17910	26922	21096	24661	22789.7	0.192419	1.14268	0.0322676	5.96321	2.47e-09	2.49e-08
Ticrr	ENSMUSG00000046591	1119	1287	1049	1598	1143	1450	1263.33	0.301358	1.2323	0.0505524	5.96131	2.5e-09	2.51e-08
Ifi211	ENSMUSG00000026536	209	233	183	381	282	285	260.184	0.567544	1.482	0.0953483	5.95232	2.64e-09	2.65e-08
Pdp1	ENSMUSG00000049225	114	103	97	216	149	194	144.703	0.705856	1.63111	0.118588	5.95219	2.65e-09	2.65e-08
Daam1	ENSMUSG00000034574	1678	1800	1425	2140	1690	1917	1762.89	0.259439	1.19701	0.0435948	5.95114	2.66e-09	2.67e-08
Ddx59	ENSMUSG00000026404	174	209	165	95	91	105	138.596	-0.712929	0.61008	0.119833	-5.94937	2.69e-09	2.69e-08
Srm	ENSMUSG00000006442	5728	6347	4982	5410	4287	4937	5234.72	-0.182938	0.880907	0.0307587	-5.94752	2.72e-09	2.72e-08
P2rx4	ENSMUSG00000029470	880	1018	725	720	554	684	753.796	-0.367426	0.775164	0.0618004	-5.94537	2.76e-09	2.76e-08
Card14	ENSMUSG00000013483	453	524	355	612	560	665	525.729	0.475768	1.39066	0.0800255	5.94521	2.76e-09	2.76e-08
Lrrc58	ENSMUSG00000034158	4800	5365	4135	4644	3593	4060	4389.04	-0.18016	0.882605	0.0303056	-5.94477	2.77e-09	2.76e-08
Cnbp	ENSMUSG00000030057	8102	9184	7401	8486	5920	6727	7550.53	-0.194227	0.874041	0.032677	-5.94385	2.78e-09	2.78e-08
Gm15880	ENSMUSG00000084821	151	173	133	87	68	78	113.51	-0.744152	0.597019	0.125263	-5.94072	2.84e-09	2.83e-08
Stk40	ENSMUSG00000042608	174	217	154	311	236	294	229.091	0.588004	1.50317	0.099023	5.93805	2.88e-09	2.87e-08
Emc10	ENSMUSG00000008140	940	1074	780	840	608	664	806.582	-0.354432	0.782178	0.0596904	-5.93783	2.89e-09	2.87e-08
Gm6768	ENSMUSG00000021908	651	787	656	598	424	501	596.248	-0.407188	0.754092	0.0685778	-5.93761	2.89e-09	2.88e-08
Ssc5d	ENSMUSG00000035279	469	576	444	358	303	358	413.911	-0.472185	0.720872	0.0795697	-5.93423	2.95e-09	2.93e-08
Acd	ENSMUSG00000038000	782	906	689	1105	844	989	878.527	0.330343	1.25731	0.0556929	5.93151	3e-09	2.98e-08
Ppia	ENSMUSG00000071866	522	531	508	421	312	327	433.916	-0.49236	0.710861	0.083037	-5.9294	3.04e-09	3.02e-08
Kidins220	ENSMUSG00000036333	4573	5429	4019	5759	4503	5196	4869.07	0.1776	1.131	0.029976	5.92474	3.13e-09	3.1e-08
Gla	ENSMUSG00000031266	2409	2882	2219	3271	2518	2744	2651.12	0.217056	1.16236	0.0366359	5.92469	3.13e-09	3.1e-08
Actb	ENSMUSG00000029580	75135	94563	67130	76947	58927	66915	72369	-0.180715	0.882266	0.0305099	-5.92315	3.16e-09	3.13e-08
Tlr7	ENSMUSG00000044583	5099	5461	4678	6868	4842	5733	5401.52	0.217342	1.16259	0.0367149	5.91972	3.22e-09	3.19e-08
Klhl21	ENSMUSG00000073700	831	903	716	1177	901	963	908.41	0.334121	1.26061	0.0564718	5.9166	3.29e-09	3.25e-08
Emc2	ENSMUSG00000022337	1085	1136	959	1639	1056	1298	1182.89	0.33951	1.26533	0.0574425	5.91044	3.41e-09	3.37e-08
Ube2l3	ENSMUSG00000038965	5198	6009	4585	5123	3890	4634	4854.88	-0.173268	0.886832	0.0293235	-5.90882	3.45e-09	3.4e-08
Itch	ENSMUSG00000027598	3250	3718	2840	4133	3139	3657	3425.3	0.189644	1.14048	0.0320991	5.90808	3.46e-09	3.41e-08
Fv1	ENSMUSG00000070583	128	135	101	221	177	214	161.854	0.665094	1.58567	0.112589	5.90726	3.48e-09	3.43e-08
Tab1	ENSMUSG00000022414	524	659	441	442	313	375	451.361	-0.45341	0.730315	0.0767771	-5.90554	3.51e-09	3.46e-08
BC005624	ENSMUSG00000026851	1881	2073	1701	2424	1937	2211	2025.73	0.24716	1.18687	0.0418699	5.90304	3.57e-09	3.51e-08
Gadd45gip1	ENSMUSG00000033751	1990	2189	1675	1824	1361	1601	1753.73	-0.251146	0.840229	0.0425548	-5.90171	3.6e-09	3.54e-08
Zmiz2	ENSMUSG00000041164	1883	2277	1668	2516	1895	2439	2092.71	0.264974	1.20161	0.0449573	5.89389	3.77e-09	3.71e-08
Zc3h7a	ENSMUSG00000037965	2336	2760	2107	3068	2372	2713	2537.61	0.212265	1.15851	0.0360301	5.89132	3.83e-09	3.76e-08
Kat2a	ENSMUSG00000020918	2750	3210	2410	2625	1995	2390	2534.95	-0.216276	0.860785	0.0367183	-5.89013	3.86e-09	3.78e-08
Zfp809	ENSMUSG00000057982	499	572	423	408	293	340	416.715	-0.454528	0.729749	0.0771685	-5.89007	3.86e-09	3.78e-08
Gm11427	ENSMUSG00000083161	816	941	843	751	562	609	747.672	-0.38829	0.764035	0.065966	-5.88622	3.95e-09	3.87e-08
Jak3	ENSMUSG00000031805	556	616	473	434	326	403	462.553	-0.437054	0.738641	0.0742895	-5.88312	4.03e-09	3.94e-08
Ift74	ENSMUSG00000028576	384	479	340	605	473	536	465.498	0.435244	1.35214	0.0740032	5.88142	4.07e-09	3.98e-08
Msrb1	ENSMUSG00000075705	925	1032	757	1379	929	1071	1003.12	0.335425	1.26175	0.0570972	5.87463	4.24e-09	4.14e-08
Tpm4	ENSMUSG00000031799	3851	4465	3702	5127	3879	4498	4222.2	0.197797	1.14695	0.0336793	5.87294	4.28e-09	4.18e-08
Klhl30	ENSMUSG00000026308	31	40	34	9	1	7	19.8736	-0.888809	0.54006	0.151389	-5.87101	4.33e-09	4.23e-08
Rack1	ENSMUSG00000020372	15965	20043	13971	16617	12349	13645	15224.5	-0.188109	0.877756	0.0320438	-5.87035	4.35e-09	4.24e-08
Nr1h2	ENSMUSG00000060601	602	665	461	902	643	705	655.421	0.395692	1.31557	0.0674129	5.86968	4.37e-09	4.25e-08
Emilin2	ENSMUSG00000024053	5574	6432	4984	7048	5286	6182	5863.73	0.157398	1.11527	0.0268155	5.86966	4.37e-09	4.25e-08
Idnk	ENSMUSG00000050002	96	111	89	210	163	153	136.305	0.705515	1.63073	0.12021	5.869	4.38e-09	4.27e-08
Snrnp70	ENSMUSG00000063511	5238	5883	4703	4927	3843	4671	4834.07	-0.198146	0.87167	0.0337691	-5.86767	4.42e-09	4.3e-08
Cipc	ENSMUSG00000034157	2481	3019	2255	3424	2463	2908	2728.6	0.212939	1.15905	0.0363308	5.86112	4.6e-09	4.47e-08
Adi1	ENSMUSG00000020629	2517	2673	2291	2458	1671	1921	2231.43	-0.275402	0.82622	0.0469967	-5.86003	4.63e-09	4.49e-08
Itga6	ENSMUSG00000027111	2934	3363	2668	2889	2199	2486	2729.57	-0.206406	0.866694	0.0352481	-5.85579	4.75e-09	4.61e-08
Slc35f5	ENSMUSG00000026342	333	379	286	498	410	468	393.442	0.466789	1.38203	0.0797351	5.85424	4.79e-09	4.65e-08
Eloa	ENSMUSG00000028668	2352	2810	2117	3054	2459	2754	2570.97	0.219194	1.16408	0.0374481	5.85328	4.82e-09	4.67e-08
Klf16	ENSMUSG00000035397	530	597	417	781	559	675	586.615	0.398731	1.31835	0.0681676	5.84927	4.94e-09	4.78e-08
Ifi27	ENSMUSG00000064215	850	997	803	812	557	630	765.298	-0.361439	0.778388	0.0618214	-5.84649	5.02e-09	4.86e-08
Bcl2l1	ENSMUSG00000007659	1627	1912	1428	2217	1670	1866	1769.77	0.243354	1.18374	0.041634	5.84508	5.06e-09	4.89e-08
Rab3ip	ENSMUSG00000064181	268	290	274	464	335	404	337.478	0.510674	1.42472	0.0873689	5.84503	5.06e-09	4.89e-08
Strada	ENSMUSG00000069631	526	702	534	478	355	413	494.969	-0.435833	0.739267	0.0745695	-5.84465	5.08e-09	4.9e-08
Mdm2	ENSMUSG00000020184	1088	1330	983	1595	1118	1376	1234.28	0.291746	1.22412	0.0499308	5.843	5.13e-09	4.95e-08
Mcur1	ENSMUSG00000021371	1179	1363	1093	1125	823	908	1070.11	-0.306469	0.808618	0.0524599	-5.84196	5.16e-09	4.97e-08
Mtmr14	ENSMUSG00000030269	416	412	342	594	494	511	459.852	0.453932	1.36977	0.0777111	5.84128	5.18e-09	4.99e-08
Aff1	ENSMUSG00000029313	2831	3277	2317	3589	2717	3292	2972.85	0.223352	1.16744	0.0382473	5.83968	5.23e-09	5.03e-08
Slc39a6	ENSMUSG00000024270	3635	4363	3246	4684	3599	4174	3913.4	0.183309	1.13548	0.0313954	5.8387	5.26e-09	5.06e-08
Hmgxb4	ENSMUSG00000034518	851	997	749	732	541	687	750.214	-0.355652	0.781516	0.0609553	-5.83464	5.39e-09	5.18e-08
Dennd2c	ENSMUSG00000007379	789	957	648	1314	819	969	901.599	0.385371	1.3062	0.0660959	5.83049	5.53e-09	5.31e-08
Caprin1	ENSMUSG00000027184	21601	24320	19314	22334	16578	19267	20364.7	-0.132284	0.912386	0.0226936	-5.82912	5.57e-09	5.35e-08
2410089E03Rik	ENSMUSG00000039801	1087	1247	972	1468	1156	1328	1200.96	0.286299	1.21951	0.0491342	5.82688	5.65e-09	5.42e-08
Cpeb3	ENSMUSG00000039652	129	166	144	285	219	213	191.771	0.634092	1.55196	0.108832	5.82634	5.67e-09	5.43e-08
Esf1	ENSMUSG00000045624	2227	2519	2186	3149	2273	2678	2486.65	0.247538	1.18718	0.0425438	5.81842	5.94e-09	5.69e-08
Pik3c3	ENSMUSG00000033628	999	1150	846	1401	1020	1193	1090.19	0.297578	1.22908	0.0511683	5.81568	6.04e-09	5.78e-08
Rap2c	ENSMUSG00000050029	1085	1240	965	1645	1146	1234	1206.38	0.311625	1.2411	0.0536233	5.81137	6.2e-09	5.92e-08
Kmt2a	ENSMUSG00000002028	4120	4987	3513	5171	4163	4933	4440.64	0.216818	1.16217	0.0373253	5.80886	6.29e-09	6.01e-08
Cd5l	ENSMUSG00000015854	40	45	27	8	5	8	21.568	-0.890359	0.53948	0.153295	-5.80813	6.32e-09	6.03e-08
Cdk2	ENSMUSG00000025358	1622	1802	1457	2230	1584	1893	1748.44	0.25118	1.19018	0.0432693	5.80503	6.44e-09	6.14e-08
Rev3l	ENSMUSG00000019841	1327	1477	1173	1696	1411	1641	1446.37	0.286177	1.2194	0.0493127	5.80332	6.5e-09	6.2e-08
Atxn7l2	ENSMUSG00000048997	272	313	228	198	138	165	215.654	-0.584848	0.66672	0.100787	-5.80283	6.52e-09	6.21e-08
Dtl	ENSMUSG00000037474	1849	2058	1646	2428	1812	2165	1976.67	0.23501	1.17691	0.0405292	5.79853	6.69e-09	6.37e-08
Pcmtd1	ENSMUSG00000051285	956	1116	859	1375	1036	1132	1069.68	0.299681	1.23087	0.051684	5.79833	6.7e-09	6.37e-08
Atmin	ENSMUSG00000047388	1405	1572	1268	1983	1468	1578	1532.88	0.270269	1.20603	0.0466128	5.79816	6.7e-09	6.37e-08
Usp22	ENSMUSG00000042506	1741	2061	1514	2323	1805	1996	1889.46	0.237688	1.1791	0.041001	5.79714	6.75e-09	6.41e-08
Erlin2	ENSMUSG00000031483	1294	1423	1086	1805	1305	1432	1377.15	0.281917	1.21581	0.0486381	5.79621	6.78e-09	6.44e-08
Agpat3	ENSMUSG00000001211	656	763	623	569	450	478	584.42	-0.392843	0.761627	0.0677784	-5.79599	6.79e-09	6.44e-08
Gins2	ENSMUSG00000031821	706	836	613	1066	752	874	798.904	0.341743	1.26729	0.0589749	5.79472	6.84e-09	6.49e-08
Map4	ENSMUSG00000032479	3310	3914	2833	4160	3319	3778	3521.08	0.200345	1.14897	0.0345771	5.79415	6.87e-09	6.5e-08
Cherp	ENSMUSG00000052488	4965	5579	4172	4473	3515	4340	4460.91	-0.213816	0.862253	0.0369094	-5.793	6.91e-09	6.54e-08
Rock1	ENSMUSG00000024290	2390	2635	2256	3257	2364	2792	2595.83	0.233098	1.17536	0.0402729	5.78796	7.12e-09	6.74e-08
Gnai3	ENSMUSG00000000001	2383	2869	2288	3411	2501	2743	2674.8	0.227427	1.17074	0.0393076	5.78583	7.22e-09	6.82e-08
Vti1b	ENSMUSG00000021124	1770	1979	1516	2388	1801	1929	1880.35	0.246533	1.18635	0.0426334	5.78262	7.35e-09	6.95e-08
Ube2cbp	ENSMUSG00000032415	105	115	98	52	45	45	75.9663	-0.807909	0.571209	0.139753	-5.78096	7.43e-09	7.01e-08
Msh2	ENSMUSG00000024151	1882	1999	1585	2435	1798	2109	1951.2	0.242503	1.18304	0.0419902	5.77524	7.68e-09	7.25e-08
Gak	ENSMUSG00000062234	3127	3664	2736	3970	3145	3508	3330.12	0.19316	1.14327	0.0334756	5.77019	7.92e-09	7.46e-08
Ccl9	ENSMUSG00000019122	699	804	637	613	440	537	614.422	-0.377669	0.76968	0.0654598	-5.76948	7.95e-09	7.49e-08
Spag7	ENSMUSG00000018287	1220	1426	1081	1131	838	988	1100.9	-0.290781	0.817459	0.0504597	-5.76264	8.28e-09	7.79e-08
Gsr	ENSMUSG00000031584	1280	1467	1187	1741	1347	1550	1418.63	0.265797	1.2023	0.0461397	5.76069	8.38e-09	7.88e-08
Fam234a	ENSMUSG00000024187	634	782	589	924	768	829	749.601	0.355055	1.27903	0.0616711	5.75723	8.55e-09	8.04e-08
Mcub	ENSMUSG00000027994	287	277	282	501	329	419	347.021	0.525801	1.43973	0.0913304	5.75712	8.56e-09	8.04e-08
Katnb1	ENSMUSG00000031787	591	710	520	897	621	813	684.231	0.372415	1.29452	0.0646942	5.75654	8.59e-09	8.06e-08
Twf1	ENSMUSG00000022451	1388	1459	1169	1836	1363	1561	1450.82	0.271147	1.20677	0.0471251	5.75377	8.73e-09	8.18e-08
Sh3glb1	ENSMUSG00000037062	3597	4150	3200	4616	3541	3947	3808.74	0.178705	1.13187	0.0310622	5.75315	8.76e-09	8.21e-08
Jakmip1	ENSMUSG00000063646	97	106	97	49	36	46	71.1585	-0.816923	0.567651	0.142017	-5.75227	8.81e-09	8.25e-08
Brd7	ENSMUSG00000031660	3659	4060	3163	4762	3373	4049	3805.19	0.192141	1.14246	0.0334119	5.75069	8.89e-09	8.32e-08
Chmp2b	ENSMUSG00000004843	1268	1492	1173	1767	1408	1480	1421.42	0.272941	1.20827	0.0474873	5.74768	9.05e-09	8.46e-08
Park7	ENSMUSG00000028964	4771	5419	4017	4746	3529	3908	4346.82	-0.18414	0.880174	0.0320411	-5.74699	9.08e-09	8.49e-08
Usp31	ENSMUSG00000063317	1705	2022	1502	2340	1689	2004	1857.06	0.236669	1.17827	0.0411817	5.74693	9.09e-09	8.49e-08
Rpusd4	ENSMUSG00000032044	470	600	428	419	291	334	417.053	-0.452273	0.730891	0.078713	-5.74584	9.15e-09	8.54e-08
Apeh	ENSMUSG00000032590	1173	1351	993	1578	1190	1403	1269.22	0.275692	1.21057	0.0479989	5.74371	9.26e-09	8.64e-08
Atp5h	ENSMUSG00000034566	1267	1449	1194	1770	1338	1514	1411.64	0.267799	1.20397	0.0466342	5.74254	9.33e-09	8.69e-08
Tlr4	ENSMUSG00000039005	980	1224	903	1375	1127	1243	1133.59	0.300667	1.23171	0.0523608	5.74222	9.34e-09	8.7e-08
Snap23	ENSMUSG00000027287	1349	1499	1193	1789	1362	1597	1453.56	0.260995	1.1983	0.045454	5.74196	9.36e-09	8.71e-08
Csnk1g1	ENSMUSG00000032384	1078	1345	960	1533	1152	1351	1223.81	0.284809	1.21825	0.0496214	5.73966	9.49e-09	8.82e-08
Dnajb9	ENSMUSG00000014905	354	423	352	606	399	557	444.129	0.460538	1.37606	0.0802702	5.73736	9.62e-09	8.94e-08
Synj1	ENSMUSG00000022973	2164	2580	1952	2871	2132	2696	2376.44	0.232772	1.17509	0.0405891	5.73484	9.76e-09	9.06e-08
Cpne2	ENSMUSG00000034361	406	449	344	269	246	278	329.197	-0.506029	0.704158	0.0882439	-5.73444	9.78e-09	9.08e-08
Ndufs7	ENSMUSG00000020153	768	945	653	675	482	604	677.421	-0.370994	0.77325	0.0647281	-5.73158	9.95e-09	9.23e-08
Mmp19	ENSMUSG00000025355	349	377	316	264	192	229	284.82	-0.520379	0.697188	0.0908003	-5.73103	9.98e-09	9.25e-08
Elk3	ENSMUSG00000008398	958	1147	836	889	646	735	856.897	-0.326243	0.797611	0.0569428	-5.72931	1.01e-08	9.34e-08
Lss	ENSMUSG00000033105	1054	1294	874	939	717	821	936.391	-0.327042	0.797169	0.0571048	-5.72705	1.02e-08	9.46e-08
Junb	ENSMUSG00000052837	1343	1499	1154	1691	1403	1750	1464.69	0.307576	1.23763	0.0537126	5.72634	1.03e-08	9.49e-08
Per1	ENSMUSG00000020893	932	1016	785	769	612	705	795.229	-0.33992	0.790085	0.0593664	-5.72579	1.03e-08	9.51e-08
Calcrl	ENSMUSG00000059588	135	132	130	248	181	226	174.731	0.636215	1.55425	0.111145	5.72419	1.04e-08	9.6e-08
Pif1	ENSMUSG00000041064	1199	1365	1026	1640	1212	1395	1293.64	0.27077	1.20645	0.0473067	5.72372	1.04e-08	9.62e-08
Fgd2	ENSMUSG00000024013	1034	1214	932	881	763	798	929.052	-0.328708	0.796249	0.0574351	-5.72312	1.05e-08	9.64e-08
Mrrf	ENSMUSG00000026887	786	856	705	588	519	609	672.709	-0.392357	0.761884	0.0685689	-5.72209	1.05e-08	9.7e-08
Vapb	ENSMUSG00000054455	3317	3862	2933	3338	2432	2864	3087.94	-0.191519	0.875683	0.03349	-5.7187	1.07e-08	9.88e-08
Glmp	ENSMUSG00000001418	4093	4652	3565	5193	3880	4460	4266.82	0.169702	1.12483	0.0296872	5.71632	1.09e-08	1e-07
Slc25a17	ENSMUSG00000022404	730	848	690	1121	773	934	841.151	0.335324	1.26166	0.0586647	5.71594	1.09e-08	1e-07
Selenok	ENSMUSG00000042682	382	431	366	599	451	531	457.188	0.427352	1.34476	0.0747925	5.71384	1.1e-08	1.01e-07
Ankrd27	ENSMUSG00000034867	1237	1516	1138	1708	1333	1538	1399.82	0.266216	1.20265	0.0466005	5.71274	1.11e-08	1.02e-07
Gm37726	ENSMUSG00000102919	439	560	396	385	272	305	386.716	-0.463396	0.725277	0.0811188	-5.71255	1.11e-08	1.02e-07
Ppp2r5c	ENSMUSG00000017843	5019	5847	4702	6564	4921	5624	5400.47	0.167487	1.1231	0.0293428	5.70794	1.14e-08	1.05e-07
Col23a1	ENSMUSG00000063564	220	210	164	365	246	293	247.218	0.563012	1.47735	0.0986379	5.70787	1.14e-08	1.05e-07
Tti1	ENSMUSG00000027650	1562	1736	1232	1347	1045	1208	1338.59	-0.28488	0.82081	0.0499456	-5.70379	1.17e-08	1.07e-07
Nans	ENSMUSG00000028334	980	1133	935	1471	1037	1193	1114.73	0.300681	1.23173	0.0527274	5.70256	1.18e-08	1.08e-07
Epc1	ENSMUSG00000024240	615	688	484	480	372	431	504.985	-0.413897	0.750593	0.0725941	-5.70152	1.19e-08	1.09e-07
St3gal2	ENSMUSG00000031749	828	1088	856	1282	977	1154	1022.65	0.323996	1.25179	0.0568277	5.70137	1.19e-08	1.09e-07
Cd44	ENSMUSG00000005087	7645	9261	7306	10061	7569	8843	8373.44	0.161409	1.11838	0.0283222	5.69903	1.2e-08	1.1e-07
Upf1	ENSMUSG00000058301	3701	4372	3158	3607	2810	3128	3423.19	-0.193308	0.874598	0.0339252	-5.69807	1.21e-08	1.11e-07
Tbcb	ENSMUSG00000006095	491	539	386	695	537	616	539.352	0.399318	1.31888	0.0700966	5.69669	1.22e-08	1.11e-07
Tbcel	ENSMUSG00000037287	1106	1286	948	1504	1117	1358	1207.95	0.281111	1.21513	0.0493824	5.69254	1.25e-08	1.14e-07
C330007P06Rik	ENSMUSG00000006423	1544	1743	1327	2149	1532	1719	1651.66	0.254156	1.19264	0.0446563	5.69138	1.26e-08	1.15e-07
Mllt11	ENSMUSG00000053192	400	444	370	621	514	501	473.126	0.435975	1.35282	0.0766206	5.69005	1.27e-08	1.16e-07
Pskh1	ENSMUSG00000048310	800	971	699	679	516	656	710.937	-0.361483	0.778364	0.0635327	-5.68972	1.27e-08	1.16e-07
Stard9	ENSMUSG00000033705	4211	4802	3523	5100	4105	4850	4395.59	0.202835	1.15096	0.0356706	5.68634	1.3e-08	1.18e-07
Ankrd12	ENSMUSG00000034647	2984	3458	2697	3947	2856	3413	3194.45	0.19125	1.14175	0.0336344	5.68613	1.3e-08	1.18e-07
Gm13230	ENSMUSG00000082082	356	284	255	513	373	436	367.535	0.530163	1.44409	0.0932895	5.68299	1.32e-08	1.2e-07
Slc38a9	ENSMUSG00000047789	322	374	337	552	398	476	407.327	0.4579	1.37354	0.0806241	5.67944	1.35e-08	1.23e-07
Srpk3	ENSMUSG00000002007	44	64	56	13	13	21	34.8223	-0.883451	0.542069	0.155562	-5.67907	1.35e-08	1.23e-07
Rptor	ENSMUSG00000025583	1721	2092	1355	1516	1179	1363	1515.4	-0.296111	0.814445	0.0521482	-5.67825	1.36e-08	1.23e-07
Litaf	ENSMUSG00000022500	6201	7492	5429	6467	4617	5454	5865.07	-0.172494	0.887308	0.0303803	-5.67782	1.36e-08	1.23e-07
Hmga1-rs1	ENSMUSG00000078249	2101	2303	1884	2026	1500	1660	1893.71	-0.24182	0.845678	0.0426298	-5.67255	1.41e-08	1.27e-07
P4ha1	ENSMUSG00000019916	2064	2257	1829	2642	2090	2314	2184.95	0.227179	1.17054	0.0400589	5.67113	1.42e-08	1.28e-07
Tulp3	ENSMUSG00000001521	424	483	403	658	511	557	503.072	0.407082	1.326	0.07184	5.66651	1.46e-08	1.32e-07
Hsp90ab1	ENSMUSG00000023944	55729	64430	49319	57793	43930	50684	53099.2	-0.116921	0.922154	0.0206355	-5.666	1.46e-08	1.32e-07
Cox15	ENSMUSG00000040018	1435	1681	1291	1379	998	1186	1312.59	-0.266561	0.831299	0.0470709	-5.66297	1.49e-08	1.34e-07
Txn1	ENSMUSG00000028367	1454	1841	1333	1467	1071	1123	1362.78	-0.29334	0.81601	0.0518021	-5.66272	1.49e-08	1.34e-07
Rpap1	ENSMUSG00000034032	1209	1412	1081	1088	837	1009	1094.15	-0.290924	0.817378	0.0513778	-5.66245	1.49e-08	1.34e-07
Serinc1	ENSMUSG00000019877	3236	3710	2998	4221	3201	3655	3475.84	0.186838	1.13827	0.0330151	5.65917	1.52e-08	1.37e-07
Selenbp2	ENSMUSG00000068877	346	413	292	225	195	253	283.917	-0.537347	0.689037	0.0949772	-5.65764	1.53e-08	1.38e-07
Ppme1	ENSMUSG00000030718	725	808	581	987	756	886	783.348	0.338556	1.26449	0.0598727	5.6546	1.56e-08	1.4e-07
Phtf2	ENSMUSG00000039987	736	905	690	1073	859	935	860.1	0.32459	1.25231	0.0574183	5.65308	1.58e-08	1.42e-07
Ldb1	ENSMUSG00000025223	2329	2712	2019	2933	2332	2752	2492.3	0.218693	1.16368	0.0386999	5.65099	1.6e-08	1.43e-07
Cep170	ENSMUSG00000057335	4195	4802	3726	5267	4010	4678	4407.84	0.166928	1.12267	0.0295404	5.65085	1.6e-08	1.43e-07
Lilrb4a	ENSMUSG00000112148	3844	4510	3683	5104	3795	4564	4215.42	0.191161	1.14168	0.0338366	5.64952	1.61e-08	1.44e-07
AI506816	ENSMUSG00000105987	8126	9367	7284	10031	7710	8908	8497.96	0.139684	1.10166	0.0247351	5.64719	1.63e-08	1.46e-07
Mrpl18	ENSMUSG00000057388	1069	1271	937	1524	1099	1280	1183.93	0.279523	1.21379	0.0495002	5.6469	1.63e-08	1.46e-07
Abca9	ENSMUSG00000041797	1990	2205	1769	2539	1988	2296	2116.28	0.225267	1.16899	0.0399142	5.64377	1.66e-08	1.49e-07
Rwdd4a	ENSMUSG00000031568	1418	1659	1268	1974	1437	1648	1551.92	0.248185	1.18771	0.0439771	5.64351	1.67e-08	1.49e-07
Ipo5	ENSMUSG00000030662	10232	12376	9361	12962	9892	11537	10956.5	0.141238	1.10285	0.025027	5.64343	1.67e-08	1.49e-07
Rpl3	ENSMUSG00000060036	5824	7022	5307	6157	4543	5065	5587.74	-0.167134	0.89061	0.0296175	-5.64309	1.67e-08	1.49e-07
H2-T22	ENSMUSG00000056116	593	760	513	913	665	783	696.198	0.361117	1.28442	0.0639956	5.64283	1.67e-08	1.49e-07
Fer	ENSMUSG00000000127	427	486	372	657	489	543	491.45	0.404745	1.32386	0.0717452	5.64143	1.69e-08	1.5e-07
AU022252	ENSMUSG00000078584	291	322	224	452	343	380	332.281	0.483475	1.39811	0.0857102	5.64081	1.69e-08	1.51e-07
Wars2	ENSMUSG00000004233	496	608	490	403	337	386	449.397	-0.433842	0.740288	0.0769221	-5.64002	1.7e-08	1.51e-07
Ddhd1	ENSMUSG00000037697	484	496	471	710	591	633	563.421	0.418906	1.33691	0.0743152	5.63689	1.73e-08	1.54e-07
Clec4a3	ENSMUSG00000043832	143	176	155	286	206	251	201.597	0.589994	1.50524	0.104673	5.63655	1.73e-08	1.54e-07
Ppfibp1	ENSMUSG00000016487	3627	3984	3196	4575	3419	4020	3771.94	0.183439	1.13559	0.0325558	5.63462	1.75e-08	1.56e-07
Abcc4	ENSMUSG00000032849	1894	2211	1715	1859	1378	1581	1753.48	-0.23414	0.850192	0.0415646	-5.63315	1.77e-08	1.57e-07
Dusp27	ENSMUSG00000026564	51	63	68	16	24	15	39.6349	-0.87472	0.54536	0.155281	-5.63314	1.77e-08	1.57e-07
Mospd1	ENSMUSG00000023074	290	330	305	549	358	414	371.154	0.490534	1.40496	0.0871025	5.63169	1.78e-08	1.58e-07
Galnt11	ENSMUSG00000038072	647	771	594	542	434	509	576.844	-0.380996	0.767907	0.0676587	-5.63115	1.79e-08	1.59e-07
Cyb5b	ENSMUSG00000031924	7602	8680	6744	7819	5901	6538	7140.37	-0.149331	0.901669	0.026524	-5.63003	1.8e-08	1.6e-07
Tmed5	ENSMUSG00000063406	4120	4639	3577	5364	3766	4605	4298.96	0.18429	1.13626	0.0327419	5.62858	1.82e-08	1.61e-07
Crnkl1	ENSMUSG00000001767	1637	1845	1600	2260	1737	1964	1829.7	0.255582	1.19382	0.0454132	5.62793	1.82e-08	1.61e-07
Ndufab1	ENSMUSG00000030869	1248	1504	1059	1145	911	912	1115.95	-0.309884	0.806707	0.0550774	-5.62633	1.84e-08	1.63e-07
Ift172	ENSMUSG00000038564	521	577	420	421	295	357	425.656	-0.43536	0.739509	0.0774206	-5.6233	1.87e-08	1.65e-07
Imp3	ENSMUSG00000032288	653	725	601	965	685	837	738.104	0.345399	1.2705	0.061438	5.62191	1.89e-08	1.67e-07
Shox2	ENSMUSG00000027833	102	125	101	206	146	206	146.586	0.660693	1.58084	0.117563	5.6199	1.91e-08	1.69e-07
Atp11c	ENSMUSG00000062949	901	1061	879	1331	998	1116	1039.99	0.300983	1.23198	0.0535584	5.61972	1.91e-08	1.69e-07
Il13ra1	ENSMUSG00000017057	1164	1324	1021	1587	1151	1426	1266.74	0.273457	1.2087	0.0486613	5.61959	1.91e-08	1.69e-07
Zfp72	ENSMUSG00000069184	133	169	173	285	205	296	209.538	0.63351	1.55134	0.112803	5.61608	1.95e-08	1.72e-07
Calcoco1	ENSMUSG00000023055	688	773	588	940	726	889	761.372	0.340773	1.26644	0.0606924	5.61476	1.97e-08	1.73e-07
Slc6a9	ENSMUSG00000028542	109	133	84	199	148	211	145.922	0.669816	1.59087	0.1193	5.61456	1.97e-08	1.73e-07
Ctsz	ENSMUSG00000016256	26932	31530	22843	33020	24929	29954	27910.4	0.150057	1.10961	0.0267332	5.61314	1.99e-08	1.75e-07
Ddx10	ENSMUSG00000053289	2065	2398	1965	2852	2104	2395	2277.62	0.221568	1.166	0.0394767	5.61263	1.99e-08	1.75e-07
Suco	ENSMUSG00000040297	455	552	489	757	534	697	576.573	0.412155	1.33067	0.0734558	5.61092	2.01e-08	1.77e-07
4932438A13Rik	ENSMUSG00000037270	1845	2219	1631	2417	1888	2206	2016.21	0.227583	1.17087	0.0405764	5.60875	2.04e-08	1.79e-07
Icam2	ENSMUSG00000001029	145	211	151	102	87	81	127.674	-0.694389	0.617971	0.123924	-5.60333	2.1e-08	1.84e-07
Atp6v1e1	ENSMUSG00000019210	1929	2191	1719	2719	1958	2102	2082.64	0.242114	1.18272	0.0432479	5.59828	2.16e-08	1.9e-07
Lrrc42	ENSMUSG00000028617	441	457	395	651	518	545	498.994	0.413244	1.33168	0.0738401	5.59646	2.19e-08	1.91e-07
Sap30	ENSMUSG00000031609	2100	2203	1958	2829	2180	2355	2258.89	0.257403	1.19532	0.0460132	5.59411	2.22e-08	1.94e-07
Naga	ENSMUSG00000022453	862	1024	769	1246	902	1064	967.976	0.299716	1.2309	0.0535916	5.59258	2.24e-08	1.95e-07
Tmem143	ENSMUSG00000002781	233	298	178	148	126	140	183.898	-0.619212	0.651026	0.110726	-5.5923	2.24e-08	1.96e-07
Cenpf	ENSMUSG00000026605	6375	7355	5779	8014	6016	7116	6716	0.149085	1.10887	0.0266863	5.58658	2.32e-08	2.02e-07
Iqgap3	ENSMUSG00000028068	3048	3566	2661	3859	3007	3427	3232.5	0.185696	1.13737	0.0332528	5.58436	2.35e-08	2.05e-07
Ogfrl1	ENSMUSG00000026158	1021	1065	972	1461	1100	1204	1131.31	0.316629	1.24542	0.0567138	5.58292	2.37e-08	2.06e-07
Mark4	ENSMUSG00000030397	806	981	700	1117	871	1050	912.511	0.316673	1.24546	0.0567482	5.58033	2.4e-08	2.09e-07
Pigb	ENSMUSG00000079469	651	742	503	549	389	433	535.895	-0.405896	0.754767	0.0727586	-5.57867	2.42e-08	2.11e-07
Tmem8	ENSMUSG00000024180	333	444	286	261	194	238	287.605	-0.5184	0.698146	0.0929397	-5.57781	2.44e-08	2.12e-07
Atp8b2	ENSMUSG00000060671	1451	1707	1221	1887	1535	1685	1567.98	0.256784	1.19481	0.0460444	5.57688	2.45e-08	2.13e-07
Ciz1	ENSMUSG00000039205	3093	3471	2514	2731	2200	2588	2736.89	-0.227216	0.854282	0.0407567	-5.57494	2.48e-08	2.15e-07
Myl6	ENSMUSG00000090841	2323	2829	2160	3133	2315	2838	2574.7	0.212064	1.15834	0.0380522	5.57299	2.5e-08	2.17e-07
Hltf	ENSMUSG00000002428	666	802	609	1109	687	863	778.517	0.365568	1.28839	0.0656282	5.57029	2.54e-08	2.21e-07
Rhoa	ENSMUSG00000007815	7371	8554	6617	7770	5507	6506	6971.63	-0.155462	0.897845	0.0279148	-5.56916	2.56e-08	2.22e-07
Glyr1	ENSMUSG00000022536	4873	5684	4354	6325	4581	5379	5146.14	0.15915	1.11663	0.0285875	5.56712	2.59e-08	2.24e-07
Rtn4	ENSMUSG00000020458	4381	4908	3899	5796	4051	4829	4596.59	0.181814	1.13431	0.0326663	5.5658	2.61e-08	2.26e-07
Pnpla8	ENSMUSG00000036257	735	771	652	1038	743	915	802.776	0.33697	1.2631	0.0605487	5.56527	2.62e-08	2.26e-07
Rgs19	ENSMUSG00000002458	2391	2707	2147	2289	1721	2067	2198.16	-0.216341	0.860746	0.0388774	-5.56471	2.63e-08	2.27e-07
Exo1	ENSMUSG00000039748	1490	1664	1360	2020	1561	1683	1618.34	0.24991	1.18913	0.0449136	5.56424	2.63e-08	2.28e-07
Hars	ENSMUSG00000001380	2483	2834	2194	3283	2380	2779	2632.77	0.198953	1.14787	0.035765	5.56278	2.66e-08	2.29e-07
Epb41l5	ENSMUSG00000026383	535	640	504	845	584	713	630.393	0.364817	1.28772	0.0655924	5.56188	2.67e-08	2.3e-07
Trim37	ENSMUSG00000018548	3072	3572	2831	3975	3106	3457	3310.2	0.186611	1.13809	0.0335685	5.55911	2.71e-08	2.34e-07
Ctnnb1	ENSMUSG00000006932	19551	23523	17424	20657	15642	17253	18793.8	-0.137719	0.908955	0.0247768	-5.55839	2.72e-08	2.35e-07
Clip1	ENSMUSG00000049550	2613	3052	2352	3400	2568	2979	2802.05	0.191068	1.14161	0.0343879	5.55626	2.76e-08	2.37e-07
Nubp2	ENSMUSG00000039183	781	845	720	1164	814	936	869.311	0.328139	1.25539	0.0590977	5.55248	2.82e-08	2.42e-07
Dynlt3	ENSMUSG00000031176	490	639	474	829	578	660	604.784	0.379898	1.30125	0.068437	5.55106	2.84e-08	2.44e-07
Washc2	ENSMUSG00000024104	5345	6218	4940	6889	5072	6119	5711.82	0.162787	1.11945	0.0293509	5.54623	2.92e-08	2.51e-07
Actr10	ENSMUSG00000021076	1429	1576	1294	2018	1391	1662	1546.61	0.260617	1.19799	0.0470241	5.5422	2.99e-08	2.57e-07
Uqcc1	ENSMUSG00000005882	1385	1509	1262	1289	913	1127	1234.82	-0.282695	0.822054	0.0510213	-5.54072	3.01e-08	2.59e-07
Bmi1	ENSMUSG00000026739	2176	2526	2034	2164	1632	1831	2040.44	-0.222448	0.85711	0.0401822	-5.53597	3.1e-08	2.66e-07
Zscan29	ENSMUSG00000050619	530	540	435	773	544	637	571.365	0.38542	1.30624	0.0696312	5.53515	3.11e-08	2.67e-07
Kpna6	ENSMUSG00000003731	2598	2961	2317	3283	2532	3048	2767.62	0.202922	1.15103	0.0366639	5.53466	3.12e-08	2.67e-07
Rnf126	ENSMUSG00000035890	1614	1910	1406	1529	1153	1349	1475.72	-0.248334	0.841868	0.0448998	-5.53084	3.19e-08	2.73e-07
Cmtm7	ENSMUSG00000032436	1186	1283	945	1075	749	833	997.976	-0.317301	0.80257	0.05739	-5.52885	3.22e-08	2.76e-07
Ltc4s	ENSMUSG00000020377	142	181	93	74	66	59	100.215	-0.749577	0.594778	0.135586	-5.52843	3.23e-08	2.76e-07
Tmem65	ENSMUSG00000062373	1082	1127	907	1496	1021	1268	1138.71	0.299675	1.23087	0.0542383	5.52514	3.29e-08	2.81e-07
Cbwd1	ENSMUSG00000024878	443	469	403	659	504	562	503.851	0.399164	1.31874	0.0722682	5.52337	3.33e-08	2.84e-07
Mrps25	ENSMUSG00000014551	854	937	716	1165	849	1040	918.218	0.308014	1.238	0.0557682	5.52311	3.33e-08	2.84e-07
Pnpt1	ENSMUSG00000020464	2875	3124	2497	3663	2694	3179	2979.2	0.196146	1.14563	0.0355453	5.51819	3.43e-08	2.92e-07
Slc35a3	ENSMUSG00000027957	1488	1645	1456	2069	1590	1770	1660.62	0.265898	1.20238	0.0482195	5.51433	3.5e-08	2.98e-07
Relb	ENSMUSG00000002983	76	87	51	167	110	125	101.227	0.724533	1.65237	0.131439	5.5123	3.54e-08	3.02e-07
Trim44	ENSMUSG00000027189	3402	3790	2915	3186	2533	2880	3088.44	-0.193519	0.87447	0.0351175	-5.51062	3.58e-08	3.04e-07
Notch1	ENSMUSG00000026923	138	160	106	75	48	79	99.0084	-0.731387	0.602325	0.132723	-5.51061	3.58e-08	3.04e-07
Psme2	ENSMUSG00000079197	333	433	270	513	405	497	404.27	0.456346	1.37206	0.082823	5.5099	3.59e-08	3.05e-07
Adck5	ENSMUSG00000022550	297	383	259	208	176	215	252.807	-0.537464	0.688981	0.0976077	-5.50637	3.66e-08	3.11e-07
Cdk11b	ENSMUSG00000029062	3987	4412	3568	5019	3771	4429	4163.86	0.174365	1.12847	0.0316768	5.5045	3.7e-08	3.14e-07
Frk	ENSMUSG00000019779	47	59	58	138	89	107	82.4078	0.761502	1.69525	0.138342	5.50449	3.7e-08	3.14e-07
Gm23935	ENSMUSG00000076258	891	1021	1027	693	484	538	770.331	-0.636545	0.643252	0.11568	-5.50264	3.74e-08	3.17e-07
Exoc7	ENSMUSG00000020792	613	648	475	833	629	739	650.375	0.360894	1.28422	0.0656078	5.50077	3.78e-08	3.2e-07
Tep1	ENSMUSG00000006281	2243	2566	2015	2149	1713	1823	2065.84	-0.223307	0.8566	0.0406074	-5.49918	3.82e-08	3.23e-07
2023-09-06	ENSMUSG00000050379	1188	1441	1109	1653	1229	1529	1345.91	0.26699	1.20329	0.0485532	5.49892	3.82e-08	3.23e-07
Tom1l2	ENSMUSG00000000538	802	872	618	1079	812	933	844.315	0.325565	1.25315	0.0592262	5.49697	3.86e-08	3.27e-07
Pkn2	ENSMUSG00000004591	1826	2012	1688	2432	1850	2080	1967.76	0.230829	1.17351	0.0419985	5.49612	3.88e-08	3.28e-07
Cfl1	ENSMUSG00000056201	23238	26722	20803	24094	18247	21322	22182.4	-0.117394	0.921851	0.0213628	-5.49526	3.9e-08	3.3e-07
Agpat2	ENSMUSG00000026922	402	403	377	299	236	262	327.871	-0.490812	0.711624	0.0893307	-5.49433	3.92e-08	3.31e-07
Rtfdc1	ENSMUSG00000027502	1717	2083	1546	2326	1787	1993	1891.05	0.224913	1.16871	0.0409425	5.49337	3.94e-08	3.33e-07
Atm	ENSMUSG00000034218	3885	4286	3397	4821	3657	4283	4021.53	0.173684	1.12794	0.031642	5.48905	4.04e-08	3.41e-07
Ikbkb	ENSMUSG00000031537	1392	1752	1238	1943	1482	1670	1563.2	0.250715	1.1898	0.0456866	5.48771	4.07e-08	3.43e-07
Thop1	ENSMUSG00000004929	2694	3242	2293	3457	2760	3033	2886.16	0.206764	1.1541	0.0376824	5.48702	4.09e-08	3.44e-07
Tbc1d20	ENSMUSG00000027465	2172	2583	1918	2885	2216	2427	2344.86	0.207806	1.15493	0.0378793	5.486	4.11e-08	3.46e-07
Fkbp1a	ENSMUSG00000032966	7620	8822	6929	8051	5857	6703	7251.26	-0.148026	0.902485	0.0269838	-5.48573	4.12e-08	3.46e-07
Hmbs	ENSMUSG00000032126	874	1015	783	805	606	654	780.615	-0.324456	0.798599	0.0591658	-5.48384	4.16e-08	3.5e-07
Napg	ENSMUSG00000024581	829	902	688	1185	797	1002	890.309	0.321077	1.24926	0.0585952	5.47958	4.26e-08	3.58e-07
Gas2	ENSMUSG00000030498	139	160	127	86	61	78	107.046	-0.698023	0.616416	0.127398	-5.47908	4.28e-08	3.59e-07
Gipc1	ENSMUSG00000019433	1206	1383	1006	1639	1242	1353	1292.23	0.266008	1.20248	0.0485974	5.47371	4.41e-08	3.7e-07
Spire1	ENSMUSG00000024533	1846	2082	1612	2369	1797	2160	1960.9	0.222561	1.1668	0.0406627	5.47335	4.42e-08	3.7e-07
Mndal	ENSMUSG00000090272	1648	1827	1520	2277	1605	1928	1784.89	0.242064	1.18268	0.0442292	5.47295	4.43e-08	3.71e-07
Phf23	ENSMUSG00000018572	1431	1633	1264	1869	1452	1687	1543.77	0.241485	1.18221	0.0441363	5.47135	4.47e-08	3.74e-07
G730013B05Rik	ENSMUSG00000097694	982	1219	1023	968	670	849	941.414	-0.332121	0.794368	0.060717	-5.46998	4.5e-08	3.77e-07
C77080	ENSMUSG00000050390	2581	3124	2260	3316	2596	3013	2788.76	0.200661	1.14922	0.0366903	5.46904	4.52e-08	3.78e-07
Hapln4	ENSMUSG00000007594	225	229	180	148	118	104	165.484	-0.623364	0.649155	0.114005	-5.46788	4.55e-08	3.81e-07
Sh2d3c	ENSMUSG00000059013	1476	1690	1278	1372	1006	1232	1326.51	-0.258839	0.83576	0.0473582	-5.46555	4.61e-08	3.85e-07
Wdr46	ENSMUSG00000024312	1497	1722	1358	1951	1545	1795	1633.1	0.240386	1.18131	0.0439874	5.46488	4.63e-08	3.87e-07
Trp53bp1	ENSMUSG00000043909	1604	1810	1437	2141	1560	1893	1725.24	0.233636	1.17579	0.0427546	5.46459	4.64e-08	3.87e-07
Slc25a11	ENSMUSG00000014606	1903	2314	1773	1997	1371	1499	1785.47	-0.262178	0.833828	0.047997	-5.46239	4.7e-08	3.92e-07
Tada2b	ENSMUSG00000029196	498	594	436	774	547	633	574.019	0.369509	1.29191	0.0676658	5.46079	4.74e-08	3.95e-07
Gsap	ENSMUSG00000039934	443	469	362	611	473	594	488.582	0.406792	1.32573	0.0745257	5.4584	4.8e-08	4e-07
Phactr4	ENSMUSG00000066043	831	996	819	751	567	707	770.997	-0.338206	0.791024	0.0619712	-5.45747	4.83e-08	4.02e-07
Dalrd3	ENSMUSG00000019039	514	682	426	862	561	703	614.702	0.401797	1.32115	0.0736395	5.45628	4.86e-08	4.04e-07
Aldh3b1	ENSMUSG00000024885	1055	1316	997	1039	759	862	992.275	-0.296136	0.814431	0.054279	-5.4558	4.88e-08	4.05e-07
Mex3d	ENSMUSG00000048696	322	426	311	263	218	220	289.788	-0.501187	0.706525	0.0918805	-5.45476	4.9e-08	4.07e-07
Snx20	ENSMUSG00000031662	572	605	490	835	634	659	628.037	0.366314	1.28906	0.0671582	5.45449	4.91e-08	4.08e-07
Faap100	ENSMUSG00000025384	590	722	509	471	399	452	517.818	-0.395418	0.760269	0.0725019	-5.45391	4.93e-08	4.09e-07
Pyroxd2	ENSMUSG00000060224	474	529	442	385	298	345	408.436	-0.427106	0.743752	0.0783169	-5.45357	4.94e-08	4.09e-07
Itgb1bp1	ENSMUSG00000062352	598	686	480	865	630	725	656.756	0.351574	1.27595	0.0645135	5.44962	5.05e-08	4.18e-07
Thoc6	ENSMUSG00000041319	345	442	334	309	222	216	306.983	-0.498907	0.707643	0.091582	-5.44766	5.1e-08	4.22e-07
Akr1b8	ENSMUSG00000029762	369	466	370	638	439	523	462.8	0.412212	1.33072	0.0756783	5.4469	5.13e-08	4.24e-07
Fam126b	ENSMUSG00000038174	1563	1829	1397	2193	1578	1764	1703.05	0.237216	1.17872	0.0435515	5.4468	5.13e-08	4.24e-07
Zswim8	ENSMUSG00000021819	3259	3864	2697	4045	3218	3781	3444.29	0.208395	1.1554	0.0382658	5.44599	5.15e-08	4.26e-07
Ift22	ENSMUSG00000007987	351	432	313	583	389	500	422.751	0.427055	1.34449	0.0784288	5.44513	5.18e-08	4.27e-07
Tmx4	ENSMUSG00000034723	821	963	718	732	559	634	729.17	-0.328371	0.796435	0.0603132	-5.44442	5.2e-08	4.29e-07
Scrn3	ENSMUSG00000008226	564	619	499	485	335	407	479.014	-0.399551	0.758094	0.0734067	-5.44298	5.24e-08	4.32e-07
Usp9x	ENSMUSG00000031010	3186	3734	2823	3966	3217	3645	3402.54	0.189118	1.14007	0.0347485	5.44247	5.25e-08	4.33e-07
Clec16a	ENSMUSG00000068663	628	696	554	908	675	758	697.501	0.33666	1.26283	0.0618736	5.44109	5.3e-08	4.36e-07
Abca6	ENSMUSG00000044749	102	119	86	166	163	198	139.038	0.667365	1.58817	0.122724	5.43795	5.39e-08	4.44e-07
Rcn1	ENSMUSG00000005973	435	430	383	642	466	550	481.367	0.410655	1.32929	0.0755237	5.43744	5.41e-08	4.45e-07
Tspo	ENSMUSG00000041736	1313	1531	1227	1748	1431	1579	1462.86	0.255888	1.19407	0.0470612	5.43734	5.41e-08	4.45e-07
Rpl7l1	ENSMUSG00000063888	3470	4062	3197	3544	2641	3059	3294.44	-0.179163	0.883215	0.0329529	-5.43694	5.42e-08	4.45e-07
Acot2	ENSMUSG00000021226	264	273	205	183	119	156	196.943	-0.576049	0.670798	0.10596	-5.43645	5.44e-08	4.46e-07
2810474O19Rik	ENSMUSG00000032712	1787	1963	1577	2383	1712	2024	1890.3	0.227003	1.1704	0.0417559	5.43644	5.44e-08	4.46e-07
Lrrc25	ENSMUSG00000049988	218	255	179	162	114	111	170.298	-0.607802	0.656196	0.111811	-5.43596	5.45e-08	4.47e-07
Rcn2	ENSMUSG00000032320	943	1104	839	1366	964	1127	1045.99	0.284757	1.2182	0.0524182	5.4324	5.56e-08	4.56e-07
Dennd1a	ENSMUSG00000035392	1162	1360	1041	1074	825	950	1057.18	-0.278703	0.824332	0.0513324	-5.42939	5.65e-08	4.63e-07
Zfp106	ENSMUSG00000027288	11055	12905	9736	13664	10325	11806	11469.8	0.122539	1.08865	0.0225776	5.42746	5.72e-08	4.68e-07
Ankrd52	ENSMUSG00000014498	4729	5717	4099	5880	4697	5491	5055.82	0.183097	1.13532	0.0337429	5.42623	5.76e-08	4.71e-07
Arnt	ENSMUSG00000015522	1686	1952	1537	2231	1736	1944	1833.55	0.223269	1.16738	0.0411572	5.42479	5.8e-08	4.74e-07
Ripk2	ENSMUSG00000041135	222	254	207	395	280	307	275.173	0.500534	1.41474	0.0922895	5.42352	5.84e-08	4.77e-07
Slc36a2	ENSMUSG00000020264	275	319	263	210	151	192	232.352	-0.532825	0.6912	0.0983419	-5.41808	6.02e-08	4.92e-07
Huwe1	ENSMUSG00000025261	18420	21527	15646	17726	13874	16690	17125.1	-0.161062	0.894366	0.0297494	-5.41398	6.16e-08	5.03e-07
Naglu	ENSMUSG00000001751	504	575	473	419	326	375	441.188	-0.409331	0.752972	0.0756175	-5.41318	6.19e-08	5.05e-07
Klf9	ENSMUSG00000033863	645	697	568	908	662	815	710.151	0.337557	1.26362	0.0623643	5.41267	6.21e-08	5.06e-07
Itgb4	ENSMUSG00000020758	74	54	48	14	17	24	38.2927	-0.840991	0.55826	0.155416	-5.41121	6.26e-08	5.1e-07
Wdr62	ENSMUSG00000037020	844	1049	764	1188	919	1093	967.346	0.296758	1.22838	0.0548548	5.40989	6.31e-08	5.13e-07
Slc35a4	ENSMUSG00000033272	2611	3218	2367	2572	1961	2358	2485.35	-0.209068	0.865096	0.0386472	-5.40966	6.31e-08	5.14e-07
Ogdhl	ENSMUSG00000021913	308	348	225	227	169	145	232.916	-0.574342	0.671592	0.106202	-5.40801	6.37e-08	5.18e-07
Tulp4	ENSMUSG00000034377	2680	3122	2249	3318	2652	3077	2824.71	0.205534	1.15311	0.03801	5.40735	6.4e-08	5.2e-07
Cinp	ENSMUSG00000021276	1411	1736	1362	2103	1477	1695	1613.78	0.251835	1.19072	0.0465873	5.40566	6.46e-08	5.24e-07
Ppig	ENSMUSG00000042133	5410	6169	4893	6892	5035	6017	5682.91	0.154349	1.11292	0.0285571	5.40492	6.48e-08	5.26e-07
Ist1	ENSMUSG00000031729	1365	1528	1164	1808	1340	1562	1447.56	0.244447	1.18464	0.045234	5.40407	6.51e-08	5.28e-07
Senp3	ENSMUSG00000005204	3680	4295	3292	4741	3682	3983	3911.95	0.173434	1.12774	0.0321042	5.40221	6.58e-08	5.34e-07
Slc16a6	ENSMUSG00000041920	1914	2208	1776	2496	1987	2226	2087.18	0.21779	1.16295	0.0403241	5.401	6.63e-08	5.37e-07
Rap2a	ENSMUSG00000051615	744	871	705	666	529	571	674.816	-0.343025	0.788386	0.063536	-5.39892	6.7e-08	5.43e-07
Yipf6	ENSMUSG00000047694	821	975	707	1158	858	1004	911.163	0.297286	1.22883	0.0550847	5.39689	6.78e-08	5.49e-07
Tank	ENSMUSG00000064289	1347	1495	1241	1913	1308	1603	1470.26	0.26183	1.199	0.0485167	5.3967	6.79e-08	5.49e-07
Fhl3	ENSMUSG00000032643	1096	1331	964	1043	749	898	999.754	-0.289252	0.818326	0.0536168	-5.39481	6.86e-08	5.54e-07
Rsbn1	ENSMUSG00000044098	703	817	646	1021	750	881	796.079	0.313568	1.24278	0.0582017	5.38762	7.14e-08	5.77e-07
Atp5a1	ENSMUSG00000025428	18315	22039	16435	19633	14511	16623	17718.3	-0.125381	0.916762	0.023275	-5.38694	7.17e-08	5.78e-07
Ticam1	ENSMUSG00000047123	242	306	244	389	339	385	316.495	0.482604	1.39726	0.0896025	5.38605	7.2e-08	5.81e-07
Luc7l	ENSMUSG00000024188	1620	1978	1526	1625	1209	1382	1539.22	-0.241502	0.845864	0.0448407	-5.38578	7.21e-08	5.81e-07
Tbxas1	ENSMUSG00000029925	147	136	98	69	51	69	93.5999	-0.727679	0.603875	0.135131	-5.38497	7.25e-08	5.84e-07
Trnt1	ENSMUSG00000013736	1375	1562	1251	1885	1381	1593	1494.7	0.241621	1.18232	0.0448836	5.38329	7.31e-08	5.89e-07
Slc25a1	ENSMUSG00000003528	1486	1802	1300	1996	1504	1784	1628.65	0.236389	1.17804	0.0439165	5.38269	7.34e-08	5.9e-07
Timm8b	ENSMUSG00000039016	549	677	478	790	657	699	636.895	0.356686	1.28048	0.066287	5.38093	7.41e-08	5.96e-07
Rasal1	ENSMUSG00000029602	236	309	214	181	141	151	202.254	-0.559743	0.678423	0.104024	-5.3809	7.41e-08	5.96e-07
Tnxb	ENSMUSG00000033327	340	457	314	296	217	233	304.563	-0.486163	0.713921	0.0903594	-5.38032	7.44e-08	5.97e-07
Hsbp1	ENSMUSG00000031839	1410	1576	1263	1855	1419	1644	1516.29	0.239957	1.18096	0.0446031	5.37984	7.46e-08	5.98e-07
Fyttd1	ENSMUSG00000022800	1297	1581	1208	1952	1377	1498	1469.48	0.265607	1.20214	0.0493709	5.37983	7.46e-08	5.98e-07
Lmbrd1	ENSMUSG00000073725	902	1126	848	1333	956	1157	1042.71	0.286249	1.21947	0.0532092	5.37969	7.46e-08	5.98e-07
Tmx3	ENSMUSG00000024614	1343	1526	1241	1942	1326	1573	1476.69	0.25832	1.19609	0.0480284	5.37849	7.51e-08	6.02e-07
Zmym5	ENSMUSG00000040123	697	837	610	1005	776	844	787.693	0.317317	1.24601	0.0590132	5.37705	7.57e-08	6.06e-07
Rbm39	ENSMUSG00000027620	8240	9231	7522	8499	6178	7314	7753.34	-0.153189	0.89926	0.028498	-5.37545	7.64e-08	6.11e-07
Mief1	ENSMUSG00000022412	1410	1657	1273	1379	1034	1108	1295.5	-0.260404	0.834854	0.0484448	-5.37528	7.65e-08	6.11e-07
Usp10	ENSMUSG00000031826	2793	3463	2494	2717	2185	2442	2652.83	-0.208416	0.865487	0.0387753	-5.37498	7.66e-08	6.12e-07
Cir1	ENSMUSG00000041777	286	376	280	464	390	428	368.547	0.447741	1.3639	0.0833231	5.37355	7.72e-08	6.17e-07
Npc2	ENSMUSG00000021242	12103	14146	10647	15485	11270	12783	12603.6	0.13289	1.09649	0.0247519	5.36887	7.92e-08	6.32e-07
Plekhh2	ENSMUSG00000040852	89	120	96	45	38	56	73.1342	-0.764474	0.588668	0.1424	-5.36848	7.94e-08	6.33e-07
Apitd1	ENSMUSG00000073705	234	314	210	187	124	159	200.822	-0.566094	0.675443	0.105484	-5.36663	8.02e-08	6.39e-07
Selenos	ENSMUSG00000075701	472	572	439	776	534	600	559.352	0.375392	1.29719	0.0699495	5.36661	8.02e-08	6.39e-07
Gm21960	ENSMUSG00000095836	110	106	76	63	28	37	68.3696	-0.783232	0.581063	0.145954	-5.3663	8.04e-08	6.4e-07
Ldah	ENSMUSG00000037669	1245	1438	1088	1149	862	1026	1121.73	-0.269399	0.829665	0.0502083	-5.36562	8.07e-08	6.42e-07
Plpp3	ENSMUSG00000028517	716	754	655	1002	779	853	789.042	0.327851	1.25514	0.0611274	5.3634	8.17e-08	6.5e-07
Cptp	ENSMUSG00000029073	659	759	558	913	697	827	728.982	0.325989	1.25352	0.0607938	5.3622	8.22e-08	6.54e-07
mt-Cytb	ENSMUSG00000064370	45494	51534	43038	57245	44379	53250	48830.4	0.174902	1.12889	0.0326231	5.36129	8.26e-08	6.56e-07
Rab10os	ENSMUSG00000079179	303	384	252	222	191	194	254.048	-0.52034	0.697207	0.0970865	-5.35955	8.34e-08	6.62e-07
Atg12	ENSMUSG00000032905	858	993	763	1145	922	1080	953.599	0.295583	1.22738	0.0551585	5.3588	8.38e-08	6.65e-07
Pdia6	ENSMUSG00000020571	6030	6888	5364	7571	5748	6416	6280.39	0.143873	1.10487	0.0268615	5.35613	8.5e-08	6.74e-07
Prkx	ENSMUSG00000035725	782	858	715	1086	818	965	864.678	0.306107	1.23637	0.0571528	5.35594	8.51e-08	6.75e-07
Sh3kbp1	ENSMUSG00000040990	1890	2184	1605	1772	1348	1589	1711.28	-0.228696	0.853406	0.042702	-5.35562	8.53e-08	6.75e-07
Xiap	ENSMUSG00000025860	2691	3039	2505	2665	1955	2350	2509.85	-0.206265	0.866778	0.0385198	-5.35478	8.57e-08	6.78e-07
Lnx2	ENSMUSG00000016520	897	1088	808	1243	968	1120	1011.96	0.283125	1.21683	0.0529147	5.3506	8.77e-08	6.93e-07
Plppr3	ENSMUSG00000035835	103	140	96	55	46	62	82.3255	-0.738137	0.599513	0.137955	-5.35057	8.77e-08	6.93e-07
Rps2-ps13	ENSMUSG00000081684	1310	1549	1142	1201	898	1119	1188.63	-0.270073	0.829277	0.050499	-5.3481	8.89e-08	7.02e-07
Samd9l	ENSMUSG00000047735	993	1087	977	1369	1075	1267	1123.09	0.300147	1.23127	0.0561276	5.34758	8.91e-08	7.04e-07
Ccdc84	ENSMUSG00000043923	915	994	803	1261	926	1070	986.655	0.287252	1.22031	0.0537407	5.34514	9.03e-08	7.13e-07
Rreb1	ENSMUSG00000039087	2407	2954	1983	2225	1765	2027	2197.92	-0.238798	0.847451	0.0446863	-5.34389	9.1e-08	7.18e-07
Hist1h1d	ENSMUSG00000052565	44	55	57	17	15	17	34.0211	-0.831081	0.562108	0.155523	-5.34377	9.1e-08	7.18e-07
Vars2	ENSMUSG00000038838	623	719	550	529	400	483	544.377	-0.366873	0.775462	0.0686867	-5.34125	9.23e-08	7.27e-07
Map3k11	ENSMUSG00000004054	889	1101	769	757	632	724	802.583	-0.328166	0.796548	0.0614439	-5.34091	9.25e-08	7.28e-07
Ksr2	ENSMUSG00000061578	322	375	253	225	176	220	258.006	-0.511707	0.701392	0.0958094	-5.34089	9.25e-08	7.28e-07
Tagln2	ENSMUSG00000026547	7080	8577	6535	7478	5511	6546	6876.35	-0.14812	0.902426	0.0277349	-5.34054	9.27e-08	7.29e-07
Fam214a	ENSMUSG00000034858	111	127	94	193	173	177	145.503	0.624027	1.54117	0.116882	5.33895	9.35e-08	7.35e-07
Bid	ENSMUSG00000004446	1855	2188	1635	1794	1377	1554	1714.59	-0.224093	0.856133	0.0419968	-5.33595	9.5e-08	7.46e-07
Fastk	ENSMUSG00000028959	1042	1241	961	1015	663	869	951.786	-0.307807	0.807869	0.0576922	-5.33533	9.54e-08	7.49e-07
Rad51ap1	ENSMUSG00000030346	907	1089	908	1322	1065	1119	1062.55	0.296643	1.22828	0.0556098	5.33438	9.59e-08	7.52e-07
Rcor1	ENSMUSG00000037896	3064	3433	2705	3894	2903	3383	3201.93	0.177166	1.13066	0.0332246	5.33238	9.69e-08	7.6e-07
Cask	ENSMUSG00000031012	477	559	381	706	532	582	533.87	0.377669	1.29924	0.0708563	5.33007	9.82e-08	7.69e-07
Tcof1	ENSMUSG00000024613	4704	5244	4012	5770	4318	5180	4826.12	0.162404	1.11915	0.0304778	5.32862	9.9e-08	7.75e-07
Ctdsp2	ENSMUSG00000078429	808	786	702	1082	829	948	854.958	0.331622	1.25843	0.0622399	5.32813	9.92e-08	7.77e-07
Slc5a6	ENSMUSG00000006641	590	714	544	913	658	732	684.976	0.336109	1.26235	0.0630856	5.32782	9.94e-08	7.77e-07
Tyrobp	ENSMUSG00000030579	3303	3850	2943	3257	2578	2824	3095.49	-0.182051	0.881449	0.0341812	-5.32607	1e-07	7.85e-07
Tfdp2	ENSMUSG00000032411	905	1107	799	1298	934	1128	1017.1	0.284153	1.2177	0.0533636	5.32485	1.01e-07	7.89e-07
Mark2	ENSMUSG00000024969	1680	1807	1354	1499	1153	1292	1448.26	-0.253205	0.839031	0.0475696	-5.32283	1.02e-07	7.98e-07
Trak1	ENSMUSG00000032536	1732	2049	1544	2330	1671	2103	1884.95	0.226625	1.17009	0.042586	5.32157	1.03e-07	8.03e-07
Rbm33	ENSMUSG00000048271	2837	3259	2394	2577	2162	2349	2571.78	-0.214999	0.861546	0.0404104	-5.3204	1.04e-07	8.07e-07
Kdm8	ENSMUSG00000030752	239	270	234	181	130	157	199.795	-0.554981	0.680666	0.104329	-5.31953	1.04e-07	8.11e-07
Ylpm1	ENSMUSG00000021244	4775	5512	4108	4441	3561	4274	4401.07	-0.187553	0.878094	0.03526	-5.31913	1.04e-07	8.12e-07
Mtfr1l	ENSMUSG00000046671	1025	1189	901	1422	1048	1206	1121	0.266258	1.20268	0.0500604	5.31873	1.04e-07	8.13e-07
Lrp8	ENSMUSG00000028613	2086	2558	1948	2816	2150	2451	2313.85	0.203179	1.15123	0.0382039	5.31828	1.05e-07	8.15e-07
Slitrk5	ENSMUSG00000033214	914	1015	786	1246	976	1034	987.747	0.288679	1.22152	0.0543093	5.31547	1.06e-07	8.27e-07
Tmem59	ENSMUSG00000028618	1204	1369	1059	1718	1179	1386	1304.67	0.261745	1.19893	0.0492462	5.31503	1.07e-07	8.29e-07
Rasgef1b	ENSMUSG00000089809	1100	1316	1032	1565	1133	1355	1238.41	0.259594	1.19714	0.0488494	5.31417	1.07e-07	8.32e-07
Rasa2	ENSMUSG00000032413	1172	1346	1097	1602	1269	1371	1301.16	0.258994	1.19664	0.048738	5.314	1.07e-07	8.32e-07
Vcl	ENSMUSG00000021823	1544	1842	1434	2080	1613	1822	1708.73	0.225845	1.16946	0.0425031	5.31361	1.07e-07	8.34e-07
Trpm1	ENSMUSG00000030523	492	499	484	409	300	327	415.828	-0.446964	0.733585	0.0841562	-5.31112	1.09e-07	8.45e-07
Tmed10	ENSMUSG00000021248	7203	8465	6632	7488	5705	6548	6938.17	-0.140058	0.907482	0.0263723	-5.31081	1.09e-07	8.46e-07
Rpl18a	ENSMUSG00000045128	6589	7407	5654	6553	4984	5784	6098.31	-0.145287	0.904199	0.0273646	-5.30933	1.1e-07	8.52e-07
Dhrs11	ENSMUSG00000034449	259	296	217	449	297	340	305.887	0.475596	1.39049	0.0896262	5.30644	1.12e-07	8.65e-07
Dennd4a	ENSMUSG00000053641	4861	5540	4315	6150	4622	5198	5068.25	0.15087	1.11024	0.0284349	5.30578	1.12e-07	8.68e-07
Sowahc	ENSMUSG00000098188	361	438	380	591	451	517	453.8	0.406789	1.32573	0.0766836	5.30477	1.13e-07	8.72e-07
Tmem5	ENSMUSG00000034620	510	589	475	728	577	688	590.927	0.357628	1.28132	0.0674246	5.30412	1.13e-07	8.75e-07
Dnajc5	ENSMUSG00000000826	3898	4425	3413	4894	3629	4324	4058.65	0.163032	1.11964	0.0307391	5.30372	1.13e-07	8.76e-07
Hist1h3d	ENSMUSG00000099583	64	54	62	19	14	28	40.0722	-0.822022	0.565649	0.154995	-5.30354	1.14e-07	8.76e-07
Fam192a	ENSMUSG00000031774	1545	1691	1271	1939	1507	1755	1604.54	0.238269	1.17958	0.0449298	5.30315	1.14e-07	8.78e-07
Pex19	ENSMUSG00000003464	1216	1550	1085	1712	1392	1437	1386.31	0.272254	1.20769	0.0513535	5.30156	1.15e-07	8.85e-07
Ccdc25	ENSMUSG00000022035	626	740	599	951	673	811	726.661	0.326702	1.25414	0.0616467	5.29959	1.16e-07	8.94e-07
Zdhhc9	ENSMUSG00000036985	997	1185	856	1419	995	1198	1095.35	0.275883	1.21073	0.0520819	5.2971	1.18e-07	9.06e-07
Rrp7a	ENSMUSG00000018040	2759	3133	2435	3499	2657	3068	2899.93	0.180261	1.13309	0.0340531	5.29353	1.2e-07	9.23e-07
Ubxn4	ENSMUSG00000026353	3594	3809	3142	4513	3307	3999	3697.15	0.192097	1.14242	0.0363001	5.29192	1.21e-07	9.31e-07
9330151L19Rik	ENSMUSG00000097061	269	323	244	226	150	163	225.642	-0.530924	0.692111	0.100339	-5.29131	1.21e-07	9.33e-07
Mycbp2	ENSMUSG00000033004	5286	6009	4476	6453	4906	5751	5427.91	0.15291	1.11181	0.0288997	5.29106	1.22e-07	9.34e-07
Itgam	ENSMUSG00000030786	1562	1896	1360	1446	1158	1323	1441.01	-0.248839	0.841574	0.0470861	-5.28476	1.26e-07	9.66e-07
Abcf1	ENSMUSG00000038762	5383	6169	4450	6513	5117	5857	5529.41	0.166215	1.12211	0.0314536	5.28446	1.26e-07	9.67e-07
Cyp27a1	ENSMUSG00000026170	614	767	581	889	743	796	727.153	0.332559	1.25924	0.0629318	5.28443	1.26e-07	9.67e-07
Entpd1	ENSMUSG00000048120	718	853	621	992	784	889	802.736	0.308789	1.23867	0.0584381	5.28404	1.26e-07	9.68e-07
Zdhhc20	ENSMUSG00000021969	1578	1813	1453	2104	1650	1798	1720.38	0.227357	1.17069	0.0430734	5.27837	1.3e-07	9.98e-07
Usp6nl	ENSMUSG00000039046	1150	1297	991	1561	1117	1359	1233.31	0.258222	1.196	0.048925	5.27792	1.31e-07	1e-06
Daxx	ENSMUSG00000002307	705	804	684	1098	760	862	811.615	0.324683	1.25239	0.0615236	5.27737	1.31e-07	1e-06
Cyb5r4	ENSMUSG00000032872	2162	2413	2014	2884	2132	2452	2324.65	0.208095	1.15516	0.0394637	5.27306	1.34e-07	1.03e-06
Fcgr1	ENSMUSG00000015947	1919	2405	1706	1933	1455	1589	1810.69	-0.233565	0.85053	0.0443029	-5.272	1.35e-07	1.03e-06
Aurka	ENSMUSG00000027496	3411	4080	3233	4450	3403	3985	3729.57	0.17528	1.12918	0.0332539	5.27096	1.36e-07	1.04e-06
Xrcc1	ENSMUSG00000051768	1353	1498	1108	1797	1275	1550	1414.63	0.25093	1.18997	0.0476149	5.26999	1.36e-07	1.04e-06
Eng	ENSMUSG00000026814	147	150	100	70	65	68	98.6604	-0.699868	0.615629	0.132824	-5.26915	1.37e-07	1.05e-06
Neil3	ENSMUSG00000039396	1225	1428	1123	1660	1279	1445	1349.35	0.244852	1.18497	0.0464758	5.26838	1.38e-07	1.05e-06
Kcnk6	ENSMUSG00000046410	765	968	690	1124	835	968	882.246	0.299276	1.23053	0.0568252	5.2666	1.39e-07	1.06e-06
Rmdn3	ENSMUSG00000070730	1057	1210	933	1400	1081	1286	1151.92	0.264087	1.20088	0.0501442	5.26656	1.39e-07	1.06e-06
Ugt1a7c	ENSMUSG00000090124	403	480	419	635	514	551	498.369	0.392994	1.31312	0.0746261	5.26617	1.39e-07	1.06e-06
Pdcd6	ENSMUSG00000021576	1577	1901	1378	2212	1555	1820	1719.85	0.2318	1.1743	0.044026	5.26506	1.4e-07	1.07e-06
Strbp	ENSMUSG00000026915	1049	1187	944	1543	1060	1199	1151.51	0.278734	1.21313	0.0529598	5.26313	1.42e-07	1.08e-06
Ppp6r2	ENSMUSG00000036561	192	241	165	117	99	133	155.617	-0.610595	0.654927	0.116016	-5.263	1.42e-07	1.08e-06
Bdp1	ENSMUSG00000049658	3572	4087	3200	4505	3365	4102	3771.43	0.17283	1.12727	0.0328426	5.26237	1.42e-07	1.08e-06
Kcnq1ot1	ENSMUSG00000101609	3505	4131	3054	3571	2614	3045	3279.75	-0.174426	0.88612	0.0331571	-5.26059	1.44e-07	1.09e-06
Terf2ip	ENSMUSG00000033430	392	489	365	631	462	523	472.39	0.385997	1.30676	0.0733786	5.26035	1.44e-07	1.09e-06
Kdsr	ENSMUSG00000009905	605	766	550	946	715	734	712.191	0.339589	1.2654	0.0646559	5.25225	1.5e-07	1.14e-06
Cdc42	ENSMUSG00000006699	7193	8337	6756	7610	5545	6451	6911.87	-0.152761	0.899527	0.0290876	-5.25176	1.51e-07	1.14e-06
Aldh7a1	ENSMUSG00000053644	286	350	288	241	179	192	253.209	-0.502554	0.705856	0.0957519	-5.2485	1.53e-07	1.16e-06
Pnp	ENSMUSG00000021871	946	1108	900	1383	1025	1116	1070.88	0.278318	1.21278	0.0530623	5.24512	1.56e-07	1.18e-06
Hn1l	ENSMUSG00000024165	3159	3704	3011	4301	3081	3629	3448.72	0.185168	1.13695	0.0353188	5.24275	1.58e-07	1.2e-06
Pkn1	ENSMUSG00000057672	2483	2885	2078	2279	1816	2130	2253.47	-0.214458	0.86187	0.0409064	-5.24267	1.58e-07	1.2e-06
Fxyd5	ENSMUSG00000009687	7935	8934	6655	7657	5804	7060	7260.63	-0.15868	0.895844	0.0302694	-5.24226	1.59e-07	1.2e-06
Bag2	ENSMUSG00000042215	1120	1379	1102	1599	1204	1424	1294.1	0.258491	1.19623	0.049322	5.24089	1.6e-07	1.21e-06
Cog4	ENSMUSG00000031753	739	943	685	1070	799	1023	867.852	0.313933	1.24309	0.0600058	5.23172	1.68e-07	1.27e-06
Zbtb12	ENSMUSG00000049823	378	431	326	309	223	256	316.31	-0.451102	0.731484	0.0862419	-5.23066	1.69e-07	1.27e-06
Ankrd24	ENSMUSG00000054708	120	125	102	69	50	57	86.0923	-0.706784	0.612684	0.135171	-5.22883	1.71e-07	1.29e-06
2610524H06Rik	ENSMUSG00000092486	285	342	265	501	321	402	348.389	0.445585	1.36187	0.0853003	5.22372	1.75e-07	1.32e-06
Smtn	ENSMUSG00000020439	355	459	333	306	199	279	316.596	-0.468408	0.722762	0.0896921	-5.2224	1.77e-07	1.33e-06
Acbd3	ENSMUSG00000026499	1577	1620	1343	2015	1481	1806	1627.77	0.248414	1.1879	0.0475713	5.22193	1.77e-07	1.33e-06
Gfod1	ENSMUSG00000051335	138	169	127	243	204	216	181.991	0.560941	1.47523	0.107445	5.22071	1.78e-07	1.34e-06
Wrn	ENSMUSG00000031583	495	553	446	725	540	625	559.683	0.353703	1.27784	0.0677969	5.21709	1.82e-07	1.37e-06
Pou4f1	ENSMUSG00000048349	190	215	184	145	99	109	155.163	-0.596165	0.66151	0.114286	-5.21643	1.82e-07	1.37e-06
Zpr1	ENSMUSG00000032078	1315	1544	1174	1865	1295	1529	1437.48	0.243777	1.18409	0.0467381	5.21581	1.83e-07	1.37e-06
Dnajc2	ENSMUSG00000029014	3229	3632	3083	4276	3201	3655	3487.43	0.190368	1.14106	0.0365056	5.21477	1.84e-07	1.38e-06
Bahd1	ENSMUSG00000040007	1269	1397	1089	1646	1216	1546	1348.63	0.258229	1.19601	0.0495252	5.2141	1.85e-07	1.38e-06
Dubr	ENSMUSG00000022639	487	596	432	712	549	650	565.942	0.354323	1.27839	0.0679819	5.21202	1.87e-07	1.4e-06
Mybbp1a	ENSMUSG00000040463	16859	19756	14771	17585	13313	15383	16101.3	-0.113686	0.924224	0.0218219	-5.20969	1.89e-07	1.42e-06
Gng12	ENSMUSG00000036402	2249	2613	2211	3131	2288	2633	2501.08	0.21282	1.15895	0.0408915	5.20451	1.95e-07	1.46e-06
Cers6	ENSMUSG00000027035	3465	3983	3069	3448	2575	3076	3234.52	-0.172309	0.887421	0.0331093	-5.20425	1.95e-07	1.46e-06
Nrbp1	ENSMUSG00000029148	807	943	717	1123	842	991	895.749	0.286614	1.21977	0.0550929	5.20237	1.97e-07	1.47e-06
Tle3	ENSMUSG00000032280	1900	2243	1761	1889	1455	1592	1788.76	-0.219129	0.859084	0.0421339	-5.20076	1.98e-07	1.48e-06
Spink5	ENSMUSG00000055561	390	466	360	647	440	503	462.549	0.391672	1.31191	0.0753219	5.19997	1.99e-07	1.49e-06
Eif4a2	ENSMUSG00000022884	4474	5051	3974	4580	3378	3841	4172.35	-0.159711	0.895204	0.0307212	-5.19872	2.01e-07	1.5e-06
Gm6209	ENSMUSG00000102715	253	244	211	381	304	318	284.079	0.482452	1.39712	0.092854	5.19581	2.04e-07	1.52e-06
Fam105a	ENSMUSG00000056069	1148	1266	973	1589	1101	1305	1217.09	0.262243	1.19934	0.0504774	5.19526	2.04e-07	1.52e-06
Cdc40	ENSMUSG00000038446	877	961	766	1190	919	1007	946.427	0.284077	1.21763	0.0546874	5.19455	2.05e-07	1.53e-06
Snrnp200	ENSMUSG00000003660	8563	10073	7291	8469	6634	7647	8023.91	-0.147276	0.902954	0.0283549	-5.19403	2.06e-07	1.53e-06
Hirip3	ENSMUSG00000042606	2197	2615	1956	1983	1668	1935	2040.14	-0.230726	0.852206	0.0444373	-5.19218	2.08e-07	1.55e-06
Ift80	ENSMUSG00000027778	444	488	409	650	496	574	507.008	0.370129	1.29247	0.0713044	5.19083	2.09e-07	1.56e-06
Sirt7	ENSMUSG00000025138	420	489	393	658	481	537	492.225	0.374213	1.29613	0.0720961	5.19047	2.1e-07	1.56e-06
Slc7a8	ENSMUSG00000022180	5572	6411	4720	6746	5237	6122	5747.49	0.153268	1.11209	0.0295367	5.18907	2.11e-07	1.57e-06
Tnni2	ENSMUSG00000031097	187	227	190	131	100	132	159.524	-0.589855	0.66441	0.113688	-5.18838	2.12e-07	1.58e-06
Elp2	ENSMUSG00000024271	2467	2994	2199	2401	1735	2254	2311.96	-0.221402	0.857732	0.0426825	-5.18719	2.13e-07	1.58e-06
Gm45250	ENSMUSG00000110317	149	184	137	99	74	92	120.766	-0.637029	0.643036	0.122822	-5.18662	2.14e-07	1.59e-06
Malat1	ENSMUSG00000092341	24509	27885	22397	25375	19033	22563	23404.3	-0.126322	0.916164	0.024369	-5.18373	2.17e-07	1.61e-06
G3bp1	ENSMUSG00000018583	8719	9979	7814	9209	6706	7694	8263.72	-0.134134	0.911216	0.0258761	-5.18371	2.18e-07	1.61e-06
Slc31a2	ENSMUSG00000066152	389	432	372	637	474	471	459.504	0.407244	1.32615	0.0786244	5.17961	2.22e-07	1.65e-06
Trpv2	ENSMUSG00000018507	2857	3246	2408	3604	2705	3102	2957.59	0.178757	1.13191	0.0345129	5.17941	2.23e-07	1.65e-06
Kras	ENSMUSG00000030265	1533	1514	1250	1965	1437	1667	1548.78	0.261113	1.1984	0.0504177	5.17899	2.23e-07	1.65e-06
Pld4	ENSMUSG00000052160	5028	5791	4347	4996	3767	4506	4687.31	-0.155193	0.898012	0.0299752	-5.17737	2.25e-07	1.66e-06
Sema6b	ENSMUSG00000001227	598	768	497	522	380	466	529.59	-0.380748	0.768039	0.0735593	-5.17607	2.27e-07	1.67e-06
Nucks1	ENSMUSG00000026434	7439	8200	6605	7535	5490	6579	6904.81	-0.150079	0.901201	0.0290046	-5.17431	2.29e-07	1.69e-06
Satb2	ENSMUSG00000038331	723	899	563	1024	774	896	803.219	0.329662	1.25672	0.0637139	5.1741	2.29e-07	1.69e-06
Flot2	ENSMUSG00000061981	1554	1775	1299	1978	1524	1794	1638.79	0.227393	1.17072	0.0439583	5.17292	2.3e-07	1.7e-06
Lsm6	ENSMUSG00000031683	1039	1227	923	987	745	811	944.224	-0.281654	0.822647	0.0544486	-5.17285	2.31e-07	1.7e-06
Tmem209	ENSMUSG00000029782	1116	1320	1061	1116	783	907	1038.34	-0.277972	0.824749	0.0537409	-5.17246	2.31e-07	1.7e-06
Fam179b	ENSMUSG00000035614	1900	2034	1598	2402	1826	2060	1953.96	0.214966	1.16068	0.041564	5.17194	2.32e-07	1.71e-06
Hspb11	ENSMUSG00000063172	172	160	109	260	185	244	186.49	0.576326	1.49105	0.111441	5.1716	2.32e-07	1.71e-06
Oas2	ENSMUSG00000032690	2412	2721	2212	3050	2384	2802	2578.9	0.196665	1.14605	0.0380345	5.17069	2.33e-07	1.72e-06
Nr2f6	ENSMUSG00000002393	293	352	244	215	171	200	242.447	-0.500092	0.707062	0.0967183	-5.1706	2.33e-07	1.72e-06
Aph1a	ENSMUSG00000015750	961	1185	906	1317	1080	1214	1103	0.273288	1.20856	0.0528698	5.16908	2.35e-07	1.73e-06
Ndufs2	ENSMUSG00000013593	3169	3758	2880	4144	3077	3542	3395.31	0.166969	1.1227	0.0323042	5.16864	2.36e-07	1.73e-06
Btbd2	ENSMUSG00000003344	407	502	399	362	272	296	368.826	-0.423732	0.745493	0.0820086	-5.16692	2.38e-07	1.75e-06
Gm10419	ENSMUSG00000072769	701	830	630	612	471	569	628.403	-0.335049	0.792757	0.0648914	-5.16323	2.43e-07	1.78e-06
Rhbdd3	ENSMUSG00000034175	177	217	168	129	99	107	147.64	-0.594276	0.662377	0.115124	-5.16203	2.44e-07	1.79e-06
Zdhhc1	ENSMUSG00000039199	489	545	428	399	305	359	416.346	-0.397293	0.759281	0.0769687	-5.16175	2.45e-07	1.79e-06
1700030K09Rik	ENSMUSG00000052794	336	499	344	310	238	247	323.962	-0.476014	0.718961	0.0922864	-5.15801	2.5e-07	1.83e-06
Hook2	ENSMUSG00000052566	475	583	467	736	548	640	570.255	0.350415	1.27493	0.068035	5.15052	2.6e-07	1.9e-06
Ddx46	ENSMUSG00000021500	5328	6090	4766	6612	4953	5994	5573.76	0.150352	1.10984	0.0291974	5.14952	2.61e-07	1.91e-06
Samhd1	ENSMUSG00000027639	7718	8735	6880	9509	7189	8242	7975.62	0.129183	1.09367	0.0250894	5.14888	2.62e-07	1.92e-06
Safb	ENSMUSG00000071054	3110	3678	2732	2944	2322	2812	2902.36	-0.195139	0.873489	0.0379225	-5.14574	2.66e-07	1.95e-06
Tmem42	ENSMUSG00000066233	100	105	68	38	43	40	64.8406	-0.750819	0.594266	0.14592	-5.14542	2.67e-07	1.95e-06
Comtd1	ENSMUSG00000021773	307	321	293	237	177	200	253.853	-0.496559	0.708796	0.0965657	-5.14218	2.72e-07	1.98e-06
Pmf1	ENSMUSG00000028066	2338	2618	2144	2290	1627	2052	2155.54	-0.216192	0.860835	0.0420439	-5.14205	2.72e-07	1.98e-06
Golph3	ENSMUSG00000022200	2237	2451	2078	3020	2117	2598	2395.95	0.216431	1.16186	0.0421124	5.13936	2.76e-07	2.01e-06
Edf1	ENSMUSG00000015092	1232	1361	1040	1642	1144	1513	1308.14	0.266996	1.2033	0.0519566	5.13882	2.76e-07	2.01e-06
Odf3l1	ENSMUSG00000045620	111	145	91	66	51	58	85.33	-0.699251	0.615892	0.136075	-5.13873	2.77e-07	2.01e-06
Phf11d	ENSMUSG00000068245	878	988	781	1169	943	1041	960.555	0.279845	1.21406	0.0544635	5.1382	2.77e-07	2.02e-06
Gm5086	ENSMUSG00000110235	82	111	64	42	37	33	60.2147	-0.755806	0.592216	0.147113	-5.1376	2.78e-07	2.02e-06
Ino80e	ENSMUSG00000030689	1962	2146	1689	1851	1348	1645	1754.4	-0.221973	0.857392	0.0432076	-5.13738	2.79e-07	2.03e-06
Map4k4	ENSMUSG00000026074	5056	6046	4401	6214	4989	5679	5350.21	0.162149	1.11895	0.0315685	5.1364	2.8e-07	2.03e-06
Far1	ENSMUSG00000030759	1494	1742	1309	2005	1484	1698	1606.05	0.221266	1.16576	0.0430834	5.13576	2.81e-07	2.04e-06
Slc25a16	ENSMUSG00000071253	336	393	297	606	379	417	399.158	0.43826	1.35497	0.0853718	5.13354	2.84e-07	2.06e-06
Egfl7	ENSMUSG00000026921	203	258	173	153	116	117	167.208	-0.573143	0.672151	0.111664	-5.13274	2.86e-07	2.07e-06
Nptxr	ENSMUSG00000022421	553	647	470	460	365	410	478.446	-0.373697	0.771802	0.0728256	-5.1314	2.88e-07	2.09e-06
Cd82	ENSMUSG00000027215	667	769	562	952	723	771	733.775	0.315128	1.24412	0.0614379	5.12921	2.91e-07	2.11e-06
Agl	ENSMUSG00000033400	787	865	692	1078	790	960	854.783	0.292902	1.2251	0.0571343	5.12655	2.95e-07	2.14e-06
Adora2b	ENSMUSG00000018500	93	105	71	169	148	138	120.182	0.639777	1.55809	0.124835	5.12499	2.98e-07	2.15e-06
Tmem243	ENSMUSG00000079659	275	373	249	516	329	391	350.059	0.452128	1.36806	0.0882611	5.12262	3.01e-07	2.18e-06
Ubxn8	ENSMUSG00000052906	332	382	267	259	198	204	269.799	-0.478193	0.717876	0.0933797	-5.12095	3.04e-07	2.2e-06
Snx2	ENSMUSG00000034484	5147	6065	4967	5447	3916	4683	4986.28	-0.172134	0.887529	0.0336262	-5.11903	3.07e-07	2.22e-06
Jade3	ENSMUSG00000037315	751	801	698	1103	763	901	829.291	0.312209	1.24161	0.0610011	5.11809	3.09e-07	2.23e-06
Tmem170b	ENSMUSG00000087370	1042	1256	947	1447	1066	1285	1162.4	0.25525	1.19354	0.0498826	5.11701	3.1e-07	2.24e-06
Wdr3	ENSMUSG00000033285	3033	3465	2675	3942	2975	3225	3190.11	0.177234	1.13071	0.0346425	5.11609	3.12e-07	2.25e-06
Nt5dc3	ENSMUSG00000054027	772	834	746	1069	842	962	867.042	0.307639	1.23768	0.0601323	5.11604	3.12e-07	2.25e-06
Cyth2	ENSMUSG00000003269	611	689	546	871	668	732	681.064	0.319452	1.24786	0.0624601	5.1145	3.15e-07	2.27e-06
Hcfc1	ENSMUSG00000031386	9919	11579	8202	8523	6912	8198	8787.91	-0.276278	0.825719	0.0540291	-5.1135	3.16e-07	2.28e-06
Pip4k2b	ENSMUSG00000018547	2007	2281	1716	2582	1936	2217	2102.96	0.198006	1.14711	0.0387504	5.10978	3.23e-07	2.32e-06
Nsun3	ENSMUSG00000050312	488	557	424	395	308	367	418.492	-0.393193	0.761443	0.0769583	-5.10917	3.24e-07	2.33e-06
Dnajc8	ENSMUSG00000054405	1803	2138	1656	2351	1797	2207	1975.28	0.214919	1.16064	0.042072	5.10837	3.25e-07	2.34e-06
Stc2	ENSMUSG00000020303	289	334	244	186	172	204	235.851	-0.513003	0.700762	0.100427	-5.10823	3.25e-07	2.34e-06
Pigv	ENSMUSG00000043257	79	99	76	48	29	38	60.4123	-0.745317	0.596537	0.145923	-5.10762	3.26e-07	2.34e-06
Zfp428	ENSMUSG00000064264	95	95	72	49	33	38	62.6634	-0.740407	0.59857	0.145156	-5.10076	3.38e-07	2.43e-06
Sco1	ENSMUSG00000069844	474	599	461	726	566	635	572.439	0.347315	1.27219	0.0681053	5.09967	3.4e-07	2.44e-06
Gatad1	ENSMUSG00000007415	828	847	720	1059	843	1027	882.995	0.310942	1.24052	0.0609851	5.09865	3.42e-07	2.45e-06
mt-Rnr2	ENSMUSG00000064339	8267	10282	7984	9004	6520	7691	8197.47	-0.158401	0.896018	0.0310799	-5.09655	3.46e-07	2.48e-06
Crot	ENSMUSG00000003623	451	471	400	624	515	560	501.588	0.373564	1.29555	0.0733452	5.09324	3.52e-07	2.52e-06
Rab33b	ENSMUSG00000027739	527	646	439	460	325	396	458.113	-0.385436	0.765548	0.0756776	-5.09313	3.52e-07	2.52e-06
Aida	ENSMUSG00000042901	2070	2306	1911	2769	2011	2329	2214.01	0.20418	1.15203	0.0400915	5.09285	3.53e-07	2.52e-06
Gmppa	ENSMUSG00000033021	1066	1206	934	1380	1079	1307	1153.26	0.261129	1.19842	0.0512753	5.09268	3.53e-07	2.52e-06
Brap	ENSMUSG00000029458	1015	1124	860	1332	1003	1195	1078.72	0.26261	1.19965	0.0515713	5.09217	3.54e-07	2.53e-06
Lpin1	ENSMUSG00000020593	510	613	425	765	540	641	575.345	0.347407	1.27227	0.0682841	5.08767	3.62e-07	2.59e-06
Dock2	ENSMUSG00000020143	5157	6119	4553	5216	4006	4676	4900.93	-0.148915	0.901928	0.0292707	-5.08751	3.63e-07	2.59e-06
Coro7	ENSMUSG00000039637	2622	3199	2249	3387	2529	3149	2824.48	0.203175	1.15123	0.0399401	5.087	3.64e-07	2.6e-06
Pom121	ENSMUSG00000053293	3627	4313	3182	3470	2771	3277	3404.55	-0.182458	0.8812	0.0358734	-5.08617	3.65e-07	2.61e-06
Gmppb	ENSMUSG00000070284	259	304	223	420	346	322	310.375	0.461083	1.37658	0.0906574	5.086	3.66e-07	2.61e-06
Hnrnpa3	ENSMUSG00000059005	2509	3110	2484	2641	2004	2160	2459.93	-0.214001	0.862143	0.0420827	-5.08526	3.67e-07	2.62e-06
mt-Tp	ENSMUSG00000064372	2699	2994	2524	3631	2533	3164	2898.17	0.206516	1.1539	0.0406124	5.08505	3.68e-07	2.62e-06
Adss	ENSMUSG00000015961	2872	3493	2770	4119	2926	3250	3205.73	0.199818	1.14855	0.0393042	5.08388	3.7e-07	2.63e-06
Atp6v1g1	ENSMUSG00000039105	2020	2330	1765	2640	2055	2186	2147.53	0.20347	1.15146	0.0400317	5.08273	3.72e-07	2.65e-06
Egln2	ENSMUSG00000058709	738	917	611	651	500	574	655.552	-0.335756	0.792369	0.06606	-5.08258	3.72e-07	2.65e-06
Fut7	ENSMUSG00000036587	65	99	68	39	26	34	54.0346	-0.758252	0.591212	0.149191	-5.08241	3.73e-07	2.65e-06
Gga1	ENSMUSG00000033128	1562	1781	1274	1363	1017	1335	1371.15	-0.267592	0.830705	0.0526606	-5.08145	3.75e-07	2.66e-06
Maz	ENSMUSG00000030678	3157	3433	2749	3046	2254	2713	2863.37	-0.185901	0.8791	0.0365851	-5.08135	3.75e-07	2.66e-06
Slc7a2	ENSMUSG00000031596	2103	2479	1875	2712	2089	2400	2256.19	0.191051	1.1416	0.037601	5.08101	3.75e-07	2.66e-06
Pon3	ENSMUSG00000029759	1572	1851	1458	2143	1574	1834	1722.79	0.21476	1.16051	0.042276	5.07995	3.78e-07	2.68e-06
Galnt3	ENSMUSG00000026994	1057	1195	949	1438	1037	1287	1149.96	0.258093	1.1959	0.050818	5.07878	3.8e-07	2.69e-06
Dis3l	ENSMUSG00000032396	1098	1294	1016	1062	784	906	1015.4	-0.266706	0.831215	0.0525152	-5.07863	3.8e-07	2.69e-06
Tspyl1	ENSMUSG00000047514	1041	1278	915	1488	1107	1203	1159.52	0.261316	1.19857	0.051458	5.07825	3.81e-07	2.7e-06
Smarcb1	ENSMUSG00000000902	1280	1485	1080	1202	823	1072	1140.67	-0.269976	0.829334	0.0532069	-5.07408	3.89e-07	2.75e-06
Eif5b	ENSMUSG00000026083	7735	8789	7203	9977	7178	8718	8192.71	0.152714	1.11166	0.0301018	5.07326	3.91e-07	2.77e-06
Csnk1a1	ENSMUSG00000024576	4191	4849	3835	5315	4063	4597	4437.86	0.151362	1.11062	0.0298381	5.07279	3.92e-07	2.77e-06
Casp1	ENSMUSG00000025888	968	1062	909	1397	1036	1094	1070.1	0.283233	1.21692	0.0558384	5.07237	3.93e-07	2.78e-06
Emp1	ENSMUSG00000030208	4390	5283	4078	4601	3446	3990	4252.3	-0.15571	0.89769	0.0307092	-5.07049	3.97e-07	2.8e-06
Riok3	ENSMUSG00000024404	1146	1277	988	1550	1162	1268	1221.02	0.250167	1.18934	0.0493599	5.06823	4.02e-07	2.83e-06
Dnajb1	ENSMUSG00000005483	865	1043	830	1266	903	1091	990.227	0.27493	1.20994	0.0542854	5.06453	4.09e-07	2.89e-06
Ppp1r13l	ENSMUSG00000040734	190	214	139	296	233	261	220.187	0.512065	1.42609	0.101146	5.06263	4.14e-07	2.91e-06
Cdc20	ENSMUSG00000006398	2838	3398	2627	2973	2157	2487	2715.32	-0.182678	0.881066	0.036096	-5.06091	4.17e-07	2.94e-06
Lamtor3	ENSMUSG00000091512	1099	1306	962	1600	1104	1259	1207.08	0.260346	1.19777	0.0514504	5.06012	4.19e-07	2.95e-06
Ebna1bp2	ENSMUSG00000028729	2088	2403	1719	2615	1986	2406	2180.66	0.208598	1.15556	0.0412259	5.05988	4.2e-07	2.95e-06
Pf4	ENSMUSG00000029373	863	1032	814	834	621	679	798.351	-0.298886	0.81288	0.0590714	-5.05974	4.2e-07	2.95e-06
Mlycd	ENSMUSG00000074064	185	213	150	110	100	113	143.466	-0.594671	0.662195	0.117534	-5.05955	4.2e-07	2.95e-06
Arl4c	ENSMUSG00000049866	1500	1649	1366	1982	1449	1769	1606.22	0.229747	1.17263	0.0454139	5.05895	4.22e-07	2.96e-06
Zfp458	ENSMUSG00000055480	72	112	67	145	131	158	113.533	0.653989	1.57351	0.129313	5.05743	4.25e-07	2.98e-06
Rbm15	ENSMUSG00000048109	1388	1670	1282	1418	967	1170	1298.55	-0.249713	0.841064	0.0493908	-5.05586	4.28e-07	3.01e-06
Sirpa	ENSMUSG00000037902	13591	15812	11876	14043	10624	12462	12927.7	-0.115811	0.922863	0.0229262	-5.05147	4.38e-07	3.08e-06
Fbxo3	ENSMUSG00000027180	1316	1434	1167	1861	1280	1456	1404.85	0.252441	1.19122	0.0499801	5.05083	4.4e-07	3.08e-06
Dnajb4	ENSMUSG00000028035	361	410	381	566	436	518	443.605	0.399791	1.31932	0.0792241	5.04632	4.5e-07	3.16e-06
Tle4	ENSMUSG00000024642	1036	1214	879	1371	1054	1234	1120.72	0.25636	1.19446	0.0508181	5.04466	4.54e-07	3.18e-06
Tars2	ENSMUSG00000028107	1469	1607	1294	1427	1002	1160	1311.61	-0.247355	0.84244	0.0490433	-5.04361	4.57e-07	3.2e-06
Gdpd5	ENSMUSG00000035314	338	374	254	229	186	230	264.901	-0.483469	0.715256	0.0959429	-5.03913	4.68e-07	3.27e-06
Faap24	ENSMUSG00000030493	474	526	487	743	507	688	566.847	0.380928	1.30218	0.0755974	5.03891	4.68e-07	3.27e-06
Pclaf	ENSMUSG00000040204	3560	4305	3450	4855	3462	4277	3946.53	0.182741	1.13504	0.0362901	5.03558	4.76e-07	3.33e-06
Habp4	ENSMUSG00000021476	584	606	524	789	612	744	639.853	0.338323	1.26429	0.0672023	5.03439	4.79e-07	3.35e-06
Rif1	ENSMUSG00000036202	4486	5000	3904	5516	4225	4769	4610.78	0.149378	1.10909	0.0296925	5.03083	4.88e-07	3.41e-06
Ints8	ENSMUSG00000040738	624	707	569	933	636	773	699.831	0.317221	1.24593	0.0630924	5.02788	4.96e-07	3.46e-06
Zdhhc14	ENSMUSG00000034265	320	375	282	464	374	456	376.022	0.410872	1.32949	0.0817375	5.02673	4.99e-07	3.48e-06
Kif1c	ENSMUSG00000020821	3996	4535	3454	4925	3678	4576	4154.67	0.170073	1.12512	0.0338387	5.026	5.01e-07	3.49e-06
Nfatc2	ENSMUSG00000027544	2667	3167	2189	2547	1931	2280	2431.53	-0.204101	0.868079	0.0406199	-5.02465	5.04e-07	3.51e-06
Map3k3	ENSMUSG00000020700	1287	1494	1089	1758	1286	1428	1375.49	0.23819	1.17951	0.0474201	5.02297	5.09e-07	3.54e-06
Kdm3a	ENSMUSG00000053470	1156	1294	932	1485	1200	1274	1213.54	0.259493	1.19706	0.051663	5.02279	5.09e-07	3.54e-06
Cntrl	ENSMUSG00000057110	3598	4026	2984	4317	3366	4035	3688.2	0.179313	1.13234	0.0357003	5.02273	5.09e-07	3.54e-06
E330020D12Rik	ENSMUSG00000073538	419	533	377	377	290	260	370.746	-0.439389	0.737447	0.0874812	-5.02266	5.1e-07	3.54e-06
Fth1	ENSMUSG00000024661	59630	70051	52327	73552	54746	63375	61638.8	0.109977	1.07921	0.0218961	5.02266	5.1e-07	3.54e-06
Rhbdd1	ENSMUSG00000026142	520	575	465	439	349	362	447.526	-0.379724	0.768584	0.0756393	-5.0202	5.16e-07	3.58e-06
Appl1	ENSMUSG00000040760	1395	1503	1283	1811	1428	1605	1495.88	0.239302	1.18042	0.0476704	5.01993	5.17e-07	3.59e-06
Wdr18	ENSMUSG00000035754	2111	2310	1729	1962	1503	1695	1864.57	-0.212851	0.862831	0.0424419	-5.01511	5.3e-07	3.68e-06
Elk1	ENSMUSG00000009406	844	931	732	1094	913	990	912.307	0.285389	1.21874	0.0569407	5.01203	5.39e-07	3.73e-06
Mtfr2	ENSMUSG00000019992	393	447	355	584	452	499	451.858	0.372149	1.29428	0.0742656	5.01105	5.41e-07	3.75e-06
Jpx	ENSMUSG00000097571	288	343	270	238	183	185	248.339	-0.480358	0.7168	0.0959398	-5.00687	5.53e-07	3.83e-06
Dhx58	ENSMUSG00000017830	172	232	176	316	234	282	233.33	0.493226	1.40759	0.0985831	5.00315	5.64e-07	3.9e-06
Ezh2	ENSMUSG00000029687	1545	1677	1381	1408	1134	1243	1387.18	-0.241518	0.845855	0.0483041	-4.99994	5.73e-07	3.97e-06
Ola1	ENSMUSG00000027108	3624	4183	3464	4792	3643	4019	3924.73	0.173829	1.12805	0.0347745	4.99875	5.77e-07	3.99e-06
Emc6	ENSMUSG00000047260	1011	1192	899	1476	1012	1173	1114.09	0.262841	1.19984	0.05261	4.99603	5.85e-07	4.05e-06
Mthfd1	ENSMUSG00000021048	4482	5471	3977	4690	3492	3975	4294.89	-0.157686	0.896462	0.0315659	-4.99544	5.87e-07	4.06e-06
Mir22hg	ENSMUSG00000085148	76	98	67	162	126	124	107.984	0.637899	1.55606	0.127731	4.99409	5.91e-07	4.08e-06
Ncapg2	ENSMUSG00000042029	5999	6753	5158	7364	5542	6306	6128.93	0.135177	1.09823	0.0270686	4.99386	5.92e-07	4.08e-06
Fbxw8	ENSMUSG00000032867	1493	1835	1275	1434	1108	1228	1377.59	-0.241891	0.845636	0.0484394	-4.99367	5.92e-07	4.09e-06
Parp4	ENSMUSG00000054509	747	829	644	982	765	933	810.672	0.296094	1.22782	0.0593157	4.99184	5.98e-07	4.12e-06
5730508B09Rik	ENSMUSG00000050549	399	449	365	562	469	529	460.136	0.375246	1.29706	0.0751874	4.99081	6.01e-07	4.14e-06
Ica1	ENSMUSG00000062995	969	1114	865	857	680	808	873.622	-0.283417	0.821643	0.0568085	-4.98899	6.07e-07	4.18e-06
Rps15a	ENSMUSG00000008683	4553	5517	4291	4944	3558	3872	4404.31	-0.180358	0.882484	0.0361567	-4.98823	6.09e-07	4.19e-06
Tbc1d19	ENSMUSG00000039178	246	266	219	395	273	343	287.805	0.451275	1.36725	0.0904936	4.98681	6.14e-07	4.22e-06
Ccnd1	ENSMUSG00000070348	3358	3838	2977	3341	2551	2951	3137.63	-0.165058	0.891893	0.0331015	-4.98641	6.15e-07	4.23e-06
Nphp3	ENSMUSG00000032558	491	540	453	732	534	602	554.458	0.344017	1.26929	0.0690505	4.98211	6.29e-07	4.32e-06
Tmco4	ENSMUSG00000041143	525	544	411	423	285	368	420.134	-0.398128	0.758842	0.0799128	-4.98203	6.29e-07	4.32e-06
Slc35d1	ENSMUSG00000028521	466	555	472	426	302	366	426.715	-0.390442	0.762896	0.0783832	-4.98119	6.32e-07	4.34e-06
Slc7a5	ENSMUSG00000040010	2634	3178	2402	3417	2586	3055	2851.61	0.174984	1.12895	0.0351327	4.98066	6.34e-07	4.35e-06
Hint1	ENSMUSG00000020267	2747	3324	2558	2901	2144	2247	2623.38	-0.205262	0.867381	0.0412317	-4.97826	6.42e-07	4.4e-06
Prr12	ENSMUSG00000046574	1249	1456	1087	1149	914	1027	1135.01	-0.250482	0.840616	0.0503283	-4.97696	6.46e-07	4.43e-06
Prkci	ENSMUSG00000037643	1028	1227	908	1366	1068	1254	1132.02	0.252413	1.1912	0.0507237	4.97624	6.48e-07	4.44e-06
Rps26	ENSMUSG00000025362	8715	10048	7729	8584	6613	8094	8215.21	-0.148041	0.902475	0.0297508	-4.97604	6.49e-07	4.44e-06
Qpctl	ENSMUSG00000030407	149	201	158	286	226	234	207.729	0.515766	1.42975	0.103691	4.97407	6.56e-07	4.49e-06
Mif4gd	ENSMUSG00000020743	529	577	425	401	314	401	436.083	-0.389842	0.763213	0.0783789	-4.97382	6.56e-07	4.49e-06
S100pbp	ENSMUSG00000040928	1208	1295	1073	1540	1233	1392	1282.88	0.247872	1.18745	0.0498574	4.97162	6.64e-07	4.54e-06
Cdc27	ENSMUSG00000020687	2810	3103	2405	3495	2596	3103	2891.99	0.17606	1.12979	0.0354191	4.97075	6.67e-07	4.56e-06
Fkbp4	ENSMUSG00000030357	5315	5967	4610	6539	4977	5587	5450.4	0.139789	1.10174	0.0281284	4.96967	6.71e-07	4.58e-06
Hnrnpa2b1	ENSMUSG00000004980	20751	23645	19198	22072	16374	18464	19893	-0.128561	0.914743	0.0258836	-4.9669	6.8e-07	4.64e-06
Tnip1	ENSMUSG00000020400	1044	1185	913	1356	1038	1296	1129.41	0.259951	1.19744	0.0523409	4.9665	6.82e-07	4.65e-06
Dmtf1	ENSMUSG00000042508	1113	1202	984	1021	746	893	983.247	-0.270305	0.829144	0.0544316	-4.96596	6.84e-07	4.66e-06
Zfp335	ENSMUSG00000039834	1359	1647	1140	1178	950	1181	1227.52	-0.273475	0.827324	0.055077	-4.96532	6.86e-07	4.67e-06
Usp28	ENSMUSG00000032267	801	897	755	1133	892	927	895.643	0.289557	1.22226	0.0583236	4.96466	6.88e-07	4.69e-06
Tmed4	ENSMUSG00000004394	1103	1284	963	1493	1085	1313	1194.59	0.244158	1.1844	0.0491842	4.96416	6.9e-07	4.7e-06
Sf3b3	ENSMUSG00000033732	6209	7431	5777	6517	4942	5738	6040.67	-0.138981	0.90816	0.0279979	-4.96398	6.91e-07	4.7e-06
Rtn4rl1	ENSMUSG00000045287	412	512	344	330	278	288	355.964	-0.420461	0.747186	0.0847198	-4.96296	6.94e-07	4.72e-06
Tmem29	ENSMUSG00000041353	235	271	204	186	123	149	191.704	-0.521524	0.696636	0.105265	-4.95439	7.26e-07	4.93e-06
Ahnak	ENSMUSG00000069833	11832	13301	10151	13971	10890	12930	12075.9	0.135205	1.09825	0.027304	4.95183	7.35e-07	5e-06
Cux1	ENSMUSG00000029705	3560	4019	3030	4316	3333	3967	3671.51	0.165769	1.12176	0.0334799	4.9513	7.37e-07	5.01e-06
Haus6	ENSMUSG00000038047	1593	1873	1467	2128	1545	1965	1745.34	0.221159	1.16567	0.0446744	4.95047	7.4e-07	5.02e-06
Unk	ENSMUSG00000020770	610	749	509	535	405	467	538.008	-0.349156	0.785043	0.0705308	-4.95041	7.41e-07	5.02e-06
Actn4	ENSMUSG00000054808	7293	8600	6042	7145	5498	6455	6756.47	-0.157453	0.896607	0.0318086	-4.95001	7.42e-07	5.03e-06
Snrpb	ENSMUSG00000027404	2391	2725	2126	2462	1740	1944	2205.02	-0.201783	0.869475	0.0407726	-4.949	7.46e-07	5.06e-06
Bend4	ENSMUSG00000092060	1685	2036	1590	2383	1726	1923	1871.97	0.212239	1.15848	0.0428962	4.94772	7.51e-07	5.09e-06
Wdfy4	ENSMUSG00000051506	4709	5466	3867	4482	3538	4074	4306.46	-0.172174	0.887504	0.034802	-4.94725	7.53e-07	5.1e-06
Pex11a	ENSMUSG00000030545	171	197	145	295	187	280	209.881	0.521699	1.43565	0.105485	4.94572	7.59e-07	5.13e-06
Hhat	ENSMUSG00000037375	176	224	156	114	116	95	145.318	-0.593324	0.662814	0.120028	-4.94321	7.68e-07	5.2e-06
Pter	ENSMUSG00000026730	547	680	538	868	608	708	651.597	0.323176	1.25108	0.0654039	4.94124	7.76e-07	5.25e-06
Asl	ENSMUSG00000025533	573	649	446	827	579	672	616.648	0.334835	1.26123	0.0677798	4.94004	7.81e-07	5.27e-06
Fam188a	ENSMUSG00000026767	527	625	534	919	625	633	637.79	0.369825	1.2922	0.074863	4.94002	7.81e-07	5.27e-06
Rnf115	ENSMUSG00000028098	2353	2761	2061	3109	2216	2649	2496.99	0.183485	1.13562	0.0371609	4.93758	7.91e-07	5.34e-06
Rab11a	ENSMUSG00000004771	1687	1932	1402	2233	1651	1818	1768.28	0.215055	1.16075	0.0435612	4.93685	7.94e-07	5.36e-06
Xylt1	ENSMUSG00000030657	608	655	486	809	614	731	644.847	0.321197	1.24937	0.0650756	4.93575	7.98e-07	5.38e-06
Ift57	ENSMUSG00000032965	429	497	365	629	457	552	483.28	0.356927	1.2807	0.0723159	4.93567	7.99e-07	5.38e-06
Sugp2	ENSMUSG00000036054	990	1107	916	923	712	775	895.884	-0.279289	0.823997	0.0565963	-4.93477	8.02e-07	5.41e-06
Abcc3	ENSMUSG00000020865	783	947	707	650	554	668	711.336	-0.323527	0.799114	0.0655622	-4.93465	8.03e-07	5.41e-06
Limk1	ENSMUSG00000029674	238	270	232	388	311	319	291.773	0.447537	1.36371	0.090786	4.92958	8.24e-07	5.54e-06
Anln	ENSMUSG00000036777	3819	4510	3598	3886	2956	3523	3680.02	-0.166386	0.891072	0.0337668	-4.9275	8.33e-07	5.6e-06
Prkcd	ENSMUSG00000021948	1891	2282	1754	2489	1911	2234	2075.45	0.195408	1.14505	0.0396708	4.92574	8.4e-07	5.65e-06
Eif3d	ENSMUSG00000016554	4881	5602	4137	4846	3687	4302	4525.07	-0.149337	0.901665	0.0303301	-4.92371	8.49e-07	5.71e-06
Ptpa	ENSMUSG00000039515	4754	5740	4255	4948	3797	4181	4561.59	-0.151349	0.900408	0.0307422	-4.92316	8.52e-07	5.72e-06
Snap47	ENSMUSG00000009894	1142	1369	981	1095	807	928	1039.83	-0.25865	0.83587	0.052555	-4.92151	8.59e-07	5.76e-06
Hdac6	ENSMUSG00000031161	616	677	449	863	584	744	646.666	0.346336	1.27133	0.0703928	4.92005	8.65e-07	5.8e-06
Sbf2	ENSMUSG00000038371	2578	2811	2339	2450	1877	2241	2362.78	-0.198831	0.871256	0.040436	-4.91717	8.78e-07	5.89e-06
Trip13	ENSMUSG00000021569	1185	1303	1096	1553	1201	1413	1283.74	0.243808	1.18411	0.0495862	4.91685	8.79e-07	5.89e-06
Dhrs4	ENSMUSG00000022210	302	326	218	217	147	193	229.838	-0.498327	0.707927	0.101462	-4.91145	9.04e-07	6.06e-06
Klhl28	ENSMUSG00000020948	598	729	547	837	647	812	689.254	0.315681	1.2446	0.0642785	4.91115	9.05e-07	6.06e-06
Jag2	ENSMUSG00000002799	700	815	555	599	434	543	598.662	-0.337055	0.791656	0.068675	-4.90797	9.2e-07	6.16e-06
Pigm	ENSMUSG00000050229	1243	1552	1154	1739	1276	1523	1399.9	0.230656	1.17337	0.0470055	4.90699	9.25e-07	6.19e-06
Hlcs	ENSMUSG00000040820	433	473	382	352	273	308	366.572	-0.39932	0.758215	0.0813812	-4.90679	9.26e-07	6.19e-06
Ubr7	ENSMUSG00000041712	1926	2126	1766	2652	1815	2179	2057.13	0.214807	1.16055	0.0438216	4.90185	9.49e-07	6.34e-06
Chd1	ENSMUSG00000023852	4822	5250	4289	5910	4441	5369	4974.26	0.160588	1.11774	0.0327638	4.90139	9.52e-07	6.35e-06
H2-T23	ENSMUSG00000067212	1052	1241	883	1429	1094	1181	1135.26	0.252608	1.19136	0.0515473	4.90052	9.56e-07	6.38e-06
AC132332.1	ENSMUSG00000112095	130	152	157	93	73	79	113.526	-0.633879	0.644441	0.129419	-4.89789	9.69e-07	6.46e-06
Psmc2	ENSMUSG00000028932	2011	2242	1843	2626	1913	2326	2142.07	0.198963	1.14787	0.0406301	4.89694	9.73e-07	6.49e-06
Eya4	ENSMUSG00000010461	1133	1256	966	1060	800	847	999.31	-0.266416	0.831382	0.0544161	-4.8959	9.79e-07	6.52e-06
Rp9	ENSMUSG00000032239	436	474	391	630	492	529	489.056	0.35573	1.27963	0.0726794	4.89451	9.86e-07	6.56e-06
Leng1	ENSMUSG00000078813	268	310	241	412	312	375	317.254	0.421021	1.33887	0.0860645	4.89193	9.99e-07	6.65e-06
Tprkb	ENSMUSG00000054226	538	664	480	490	367	405	484.179	-0.355554	0.781569	0.072709	-4.8901	1.01e-06	6.71e-06
Slc38a2	ENSMUSG00000022462	8346	9784	7652	8958	6571	7533	8054.04	-0.127114	0.915662	0.0259986	-4.88926	1.01e-06	6.73e-06
Ttf2	ENSMUSG00000033222	1821	2137	1571	2446	1792	1987	1938.1	0.202605	1.15077	0.0414479	4.88819	1.02e-06	6.76e-06
Rasal3	ENSMUSG00000052142	1426	1522	1101	1872	1320	1527	1444.61	0.24759	1.18722	0.0506841	4.88496	1.03e-06	6.87e-06
Arl6	ENSMUSG00000022722	135	185	109	245	189	211	176.966	0.539164	1.45313	0.110377	4.88475	1.04e-06	6.88e-06
Ube2l6	ENSMUSG00000027078	1889	2199	1514	1733	1403	1457	1679.01	-0.237919	0.847968	0.0487074	-4.88466	1.04e-06	6.88e-06
Rpl8	ENSMUSG00000003970	14347	17416	12946	15702	11240	12817	13902.7	-0.134329	0.911094	0.0275109	-4.88274	1.05e-06	6.94e-06
Tanc2	ENSMUSG00000053580	495	526	380	643	526	600	524.629	0.354491	1.27853	0.0726449	4.87977	1.06e-06	7.04e-06
Nfkbia	ENSMUSG00000021025	713	831	628	972	753	874	788.628	0.284821	1.21826	0.058377	4.879	1.07e-06	7.07e-06
Elf2	ENSMUSG00000037174	3446	3749	2902	4279	3082	3793	3506.91	0.17368	1.12793	0.035599	4.87879	1.07e-06	7.07e-06
Emc7	ENSMUSG00000055943	1384	1597	1171	1779	1436	1534	1471.5	0.227753	1.17101	0.0466949	4.87746	1.07e-06	7.11e-06
Psmd7	ENSMUSG00000039067	3128	3558	2781	4036	2908	3433	3274.66	0.162859	1.1195	0.0333996	4.87608	1.08e-06	7.16e-06
Sp4	ENSMUSG00000025323	238	275	199	375	286	313	278.582	0.443004	1.35943	0.090865	4.87541	1.09e-06	7.18e-06
Capn1	ENSMUSG00000024942	592	665	467	483	395	406	495.402	-0.361343	0.778439	0.07414	-4.8738	1.09e-06	7.24e-06
Zfat	ENSMUSG00000022335	371	490	366	315	246	309	345.294	-0.419512	0.747678	0.0861042	-4.87214	1.1e-06	7.29e-06
Ak2	ENSMUSG00000028792	3773	4538	3451	4893	3648	4207	4045.02	0.149809	1.10942	0.0307517	4.87157	1.11e-06	7.31e-06
[truncated: 11,197 more rows]
