# Supplementary material for: SDS3 regulates microglial inflammation by modulating the expression of the upstream kinase ASK1 in the p38 MAPK signaling pathway
Source: Inflamm Res. 2024 Jul 15;73(9):1547–64. doi: 10.1007/s00011-024-01913-5 (PMC11349808; doi:10.1007/s00011-024-01913-5)
Supplement: Supplementary file 7 — Supplementary Material 7 [file 11_2024_1913_MOESM7_ESM.xlsx]

## Sheet: siSds3_DEGs
Table S7. Fold change values of differentially expressed genes identified by RNA-seq.
Gene Name	Ensembl Gene	siCtrl-1	siCtrl-2	siCtrl-3	siSds3-1	siSds3-2	siSds3-3	base Mean	Fold Change	log(2)Fold Change	lfcSE	stat	p-value	p-adj
Arrdc4	ENSMUSG00000042659	190	268	203	604	447	569	378.064	2.3233	1.21618	0.0865701	14.0485	7.87e-45	2e-42
Taldo1	ENSMUSG00000025503	1777	2005	1575	4473	3453	3627	2806.13	2.18127	1.12517	0.0394493	28.5218	6.28e-179	8.29e-175
Txnrd3	ENSMUSG00000000811	174	182	165	444	333	423	286.048	2.15371	1.10683	0.0944658	11.7167	1.05e-31	1.11e-29
Dcun1d4	ENSMUSG00000051674	77	82	85	226	168	223	143.36	2.15237	1.10593	0.121462	9.10514	8.62e-20	3.28e-18
Zfp973	ENSMUSG00000078879	9	11	9	59	33	51	28.3232	2.03432	1.02455	0.155485	6.58936	4.42e-11	5.74e-10
Sgtb	ENSMUSG00000042743	104	111	72	246	198	199	154.23	1.99665	0.997584	0.11698	8.52784	1.49e-17	4.49e-16
Ifi209	ENSMUSG00000043263	51	58	38	159	89	126	85.4572	1.98992	0.992713	0.138646	7.16006	8.06e-13	1.33e-11
Chml	ENSMUSG00000078185	683	737	633	1557	1184	1344	1019.09	1.98814	0.991422	0.0551029	17.9922	2.24e-72	2.69e-69
Larp1b	ENSMUSG00000025762	226	245	175	511	393	431	328.256	1.98639	0.990148	0.0875224	11.3131	1.13e-29	1.02e-27
Arl4a	ENSMUSG00000047446	59	90	85	209	152	177	128.201	1.9631	0.973133	0.125924	7.72793	1.09e-14	2.33e-13
Oscp1	ENSMUSG00000042616	47	61	49	134	108	121	86.4659	1.89467	0.92195	0.135889	6.7846	1.16e-11	1.64e-10
Ptgs2	ENSMUSG00000032487	339	359	295	722	541	651	482.111	1.89196	0.919884	0.0744201	12.3607	4.26e-35	5.46e-33
Wipi1	ENSMUSG00000041895	35	49	30	94	83	104	65.6823	1.87691	0.908359	0.145282	6.2524	4.04e-10	4.58e-09
Cnnm2	ENSMUSG00000064105	224	235	162	517	325	384	303.868	1.87315	0.905468	0.0948868	9.54261	1.39e-21	6.25e-20
Sertad3	ENSMUSG00000055200	41	47	35	113	91	91	69.4549	1.87054	0.903451	0.142588	6.33612	2.36e-10	2.78e-09
Tnfrsf26	ENSMUSG00000045362	826	996	754	1852	1369	1545	1215.03	1.86361	0.898098	0.0498537	18.0147	1.49e-72	1.97e-69
Tspan13	ENSMUSG00000020577	57	52	45	144	96	114	84.0465	1.86275	0.89743	0.137351	6.53384	6.41e-11	8.16e-10
Arrdc3	ENSMUSG00000074794	66	120	79	213	162	177	135.043	1.84135	0.880768	0.124063	7.09938	1.25e-12	1.98e-11
Kremen1	ENSMUSG00000020393	195	268	218	480	375	445	328.784	1.84081	0.880342	0.089446	9.84216	7.41e-23	3.73e-21
Ccl4	ENSMUSG00000018930	616	783	603	1431	1029	1216	939.031	1.83874	0.878715	0.056859	15.4543	7.06e-54	3.11e-51
Clec5a	ENSMUSG00000029915	1697	1843	1620	3492	2662	3212	2412.02	1.83062	0.87233	0.0438944	19.8734	6.92e-88	1.52e-84
Rras	ENSMUSG00000038387	42	50	28	98	85	97	66.4028	1.82095	0.86469	0.144466	5.9854	2.16e-09	2.19e-08
Kctd12b	ENSMUSG00000041633	184	224	168	477	291	333	275.791	1.80627	0.853013	0.0981439	8.69146	3.58e-18	1.17e-16
P3h1	ENSMUSG00000028641	356	444	303	762	552	687	512.583	1.79491	0.843911	0.073149	11.5369	8.6e-31	8.6e-29
Ccl7	ENSMUSG00000035373	435	527	354	855	698	797	607.384	1.78171	0.833266	0.0690637	12.0652	1.61e-33	1.92e-31
Trip10	ENSMUSG00000019487	782	907	666	1564	1160	1404	1072.39	1.76621	0.820657	0.0526268	15.5939	8.01e-55	3.77e-52
Cald1	ENSMUSG00000029761	1024	1225	947	2054	1573	1934	1450.98	1.75887	0.814647	0.0481065	16.9342	2.52e-64	1.51e-61
Trp53inp2	ENSMUSG00000038375	650	700	542	1257	948	1112	862.846	1.7587	0.81451	0.0576763	14.1221	2.78e-45	7.48e-43
Zswim4	ENSMUSG00000035671	366	436	291	726	532	682	500.89	1.7559	0.812209	0.0751689	10.8051	3.26e-27	2.43e-25
Ctnnal1	ENSMUSG00000038816	75	121	88	199	164	187	138.384	1.75069	0.807924	0.121373	6.65654	2.8e-11	3.75e-10
Dusp16	ENSMUSG00000030203	315	363	304	656	501	583	451.568	1.74612	0.80415	0.07583	10.6046	2.84e-26	1.95e-24
Galnt7	ENSMUSG00000031608	3125	3651	2875	6282	4810	5396	4331.4	1.74076	0.799716	0.0305865	26.1461	1.09e-150	7.2e-147
Rab2a	ENSMUSG00000047187	729	819	666	1490	1082	1254	999.9	1.73555	0.795395	0.0540897	14.7051	5.98e-49	2.32e-46
Pgbd5	ENSMUSG00000050751	292	362	246	574	452	553	410.293	1.72941	0.790283	0.0805141	9.81546	9.66e-23	4.79e-21
Pde4b	ENSMUSG00000028525	91	121	53	204	137	168	126.804	1.70822	0.772498	0.128286	6.02169	1.73e-09	1.78e-08
Arid4a	ENSMUSG00000048118	1322	1511	1128	2466	1986	2202	1760.11	1.70689	0.771369	0.0435909	17.6956	4.53e-70	3.74e-67
Tspyl4	ENSMUSG00000039485	123	111	107	223	176	237	162.69	1.70651	0.771046	0.116786	6.60219	4.05e-11	5.3e-10
Frk	ENSMUSG00000019779	47	59	58	138	89	107	82.4078	1.69525	0.761502	0.138342	5.50449	3.7e-08	3.14e-07
Ptrh1	ENSMUSG00000053746	290	307	225	539	408	467	370.085	1.68902	0.756186	0.0825295	9.16262	5.07e-20	1.97e-18
Tnfrsf9	ENSMUSG00000028965	130	159	107	293	180	241	182.363	1.68352	0.751485	0.110225	6.81772	9.25e-12	1.32e-10
Slc7a11	ENSMUSG00000027737	787	905	678	1509	1101	1345	1045.79	1.68213	0.750285	0.053014	14.1526	1.8e-45	5.05e-43
Ccdc112	ENSMUSG00000071855	166	171	173	364	240	306	235.271	1.68164	0.749865	0.102632	7.30635	2.75e-13	4.84e-12
Cdkl2	ENSMUSG00000029403	324	358	299	608	495	566	440.384	1.68115	0.749447	0.0772126	9.70628	2.83e-22	1.35e-20
Aph1c	ENSMUSG00000053040	153	255	133	375	265	312	245.104	1.67534	0.744455	0.106933	6.96187	3.36e-12	5.05e-11
Rp2	ENSMUSG00000060090	903	999	792	1800	1234	1454	1186.25	1.67452	0.743746	0.0522648	14.2303	5.94e-46	1.78e-43
Ccng1	ENSMUSG00000020326	819	927	798	1621	1243	1360	1122.98	1.67045	0.740236	0.0535049	13.8349	1.57e-43	3.91e-41
Polq	ENSMUSG00000034206	1424	1627	1253	2644	2043	2384	1884.54	1.66884	0.73885	0.0412707	17.9025	1.13e-71	1.06e-68
Mxd4	ENSMUSG00000037235	231	244	166	415	329	355	288.07	1.66669	0.736986	0.0926275	7.95645	1.77e-15	4.19e-14
Narf	ENSMUSG00000000056	216	236	180	414	338	332	284.781	1.6649	0.735432	0.0928437	7.92118	2.35e-15	5.44e-14
Fzd5	ENSMUSG00000045005	220	284	213	462	339	420	320.469	1.66294	0.733733	0.0875555	8.3802	5.28e-17	1.5e-15
Nucb2	ENSMUSG00000030659	546	574	416	973	763	810	676.028	1.6587	0.730056	0.0664264	10.9905	4.25e-28	3.3e-26
2610301B20Rik	ENSMUSG00000059482	262	338	231	554	394	454	368.286	1.65843	0.729819	0.0830833	8.78418	1.58e-18	5.27e-17
Relb	ENSMUSG00000002983	76	87	51	167	110	125	101.227	1.65237	0.724533	0.131439	5.5123	3.54e-08	3.02e-07
5830415G21Rik	ENSMUSG00000102895	147	134	98	243	184	244	173.913	1.65004	0.722499	0.113887	6.34402	2.24e-10	2.65e-09
N4bp2l1	ENSMUSG00000041132	292	326	215	515	398	476	367.341	1.64235	0.715759	0.0842896	8.49166	2.04e-17	6.05e-16
Pdp1	ENSMUSG00000049225	114	103	97	216	149	194	144.703	1.63111	0.705856	0.118588	5.95219	2.65e-09	2.65e-08
Zfp874a	ENSMUSG00000069206	121	144	103	243	189	205	166.372	1.63081	0.705588	0.110812	6.36741	1.92e-10	2.29e-09
Idnk	ENSMUSG00000050002	96	111	89	210	163	153	136.305	1.63073	0.705515	0.12021	5.869	4.38e-09	4.27e-08
Dcbld2	ENSMUSG00000035107	158	202	149	286	260	319	228.576	1.63041	0.705238	0.104272	6.76348	1.35e-11	1.89e-10
Chaf1b	ENSMUSG00000022945	1045	1154	941	1943	1415	1673	1352.47	1.61847	0.694631	0.0477344	14.552	5.67e-48	2.08e-45
Mocs2	ENSMUSG00000015536	363	391	326	684	513	561	470.321	1.61332	0.690035	0.0746008	9.24971	2.25e-20	9.08e-19
Mturn	ENSMUSG00000038065	6	13	4	26	23	42	18.9135	1.61261	0.6894	0.149623	4.60759	4.07e-06	2.44e-05
Lactb	ENSMUSG00000032370	1348	1328	1150	2357	1777	1987	1649.83	1.61217	0.689	0.0498935	13.8094	2.24e-43	5.46e-41
Met	ENSMUSG00000009376	801	861	740	1448	1101	1297	1036.42	1.61142	0.688333	0.0545911	12.6089	1.89e-36	2.71e-34
Bnip3	ENSMUSG00000078566	423	496	419	812	592	763	580.581	1.61044	0.687458	0.0705143	9.74919	1.86e-22	8.95e-21
Map3k5	ENSMUSG00000071369	597	719	507	1097	861	954	783.467	1.61021	0.687245	0.0600359	11.4472	2.43e-30	2.3e-28
Coq10b	ENSMUSG00000025981	189	217	218	400	298	347	277.429	1.60956	0.686669	0.0966546	7.10436	1.21e-12	1.92e-11
Ginm1	ENSMUSG00000040006	277	323	276	568	400	467	382.417	1.60892	0.686089	0.0817741	8.39006	4.86e-17	1.39e-15
Hmga2	ENSMUSG00000056758	1795	2133	1738	3376	2560	3017	2422.18	1.60475	0.682349	0.0392622	17.3793	1.18e-67	8.68e-65
Tctn3	ENSMUSG00000025008	424	455	331	723	572	648	522.251	1.60276	0.680562	0.0718978	9.46568	2.92e-21	1.26e-19
Gch1	ENSMUSG00000037580	146	209	188	333	290	288	242.313	1.60246	0.68029	0.105063	6.47509	9.48e-11	1.18e-09
Fam219a	ENSMUSG00000028439	191	194	172	347	249	331	245.978	1.5992	0.677351	0.0986128	6.86879	6.47e-12	9.4e-11
Fam102a	ENSMUSG00000039157	1880	2170	1754	3319	2644	3165	2477.38	1.5988	0.676986	0.041211	16.4273	1.22e-60	6.71e-58
Sec23a	ENSMUSG00000020986	836	923	718	1541	1112	1271	1058.28	1.59738	0.675709	0.0527788	12.8026	1.58e-37	2.49e-35
Mfn1	ENSMUSG00000027668	537	632	501	1098	724	853	716.608	1.59702	0.675379	0.065231	10.3537	4.03e-25	2.48e-23
Nfatc2ip	ENSMUSG00000030722	205	257	215	442	282	395	296.341	1.59643	0.674846	0.0941786	7.1656	7.74e-13	1.28e-11
Il1rap	ENSMUSG00000022514	164	207	153	355	256	259	230.22	1.59585	0.674329	0.100791	6.69034	2.23e-11	3.03e-10
Slc40a1	ENSMUSG00000025993	627	770	630	1250	971	996	869.359	1.59392	0.672578	0.0610215	11.022	2.99e-28	2.35e-26
Slfn2	ENSMUSG00000072620	882	1020	859	1689	1197	1484	1179.97	1.59283	0.671589	0.0527464	12.7324	3.91e-37	5.92e-35
Casp4	ENSMUSG00000033538	178	180	145	356	218	269	221.661	1.59269	0.671465	0.103686	6.47592	9.42e-11	1.18e-09
Slc6a9	ENSMUSG00000028542	109	133	84	199	148	211	145.922	1.59087	0.669816	0.1193	5.61456	1.97e-08	1.73e-07
Fam160a2	ENSMUSG00000044465	261	268	184	422	337	398	309.632	1.58949	0.668562	0.0910272	7.34464	2.06e-13	3.73e-12
Gm11914	ENSMUSG00000082674	202	290	220	451	332	375	309.116	1.58845	0.667616	0.0908858	7.34566	2.05e-13	3.71e-12
Abca6	ENSMUSG00000044749	102	119	86	166	163	198	139.038	1.58817	0.667365	0.122724	5.43795	5.39e-08	4.44e-07
Dusp18	ENSMUSG00000047205	469	542	383	793	679	730	596.562	1.58587	0.665275	0.0695693	9.56277	1.15e-21	5.2e-20
Fv1	ENSMUSG00000070583	128	135	101	221	177	214	161.854	1.58567	0.665094	0.112589	5.90726	3.48e-09	3.43e-08
Perm1	ENSMUSG00000078486	258	220	189	408	331	351	292.097	1.58242	0.662131	0.0963244	6.87397	6.24e-12	9.08e-11
Shox2	ENSMUSG00000027833	102	125	101	206	146	206	146.586	1.58084	0.660693	0.117563	5.6199	1.91e-08	1.69e-07
Cyp4v3	ENSMUSG00000079057	1197	1384	1107	2106	1689	1938	1562.9	1.57799	0.658086	0.0457981	14.3693	8.06e-47	2.73e-44
Cenpp	ENSMUSG00000021391	179	173	161	304	244	295	225.638	1.57618	0.656428	0.102026	6.43393	1.24e-10	1.53e-09
Hmgn5	ENSMUSG00000031245	1538	1447	1321	2616	1971	2339	1864.79	1.57565	0.65595	0.0828482	7.91749	2.42e-15	5.58e-14
Zfp458	ENSMUSG00000055480	72	112	67	145	131	158	113.533	1.57351	0.653989	0.129313	5.05743	4.25e-07	2.98e-06
Klf11	ENSMUSG00000020653	57	96	61	152	92	138	97.7491	1.57154	0.652175	0.134755	4.8397	1.3e-06	8.48e-06
Hspa4l	ENSMUSG00000025757	764	898	621	1346	1062	1135	963.661	1.57038	0.651112	0.0565009	11.5239	1e-30	9.92e-29
Wdr19	ENSMUSG00000037890	289	331	258	526	391	477	376.001	1.56923	0.650056	0.0809475	8.03059	9.7e-16	2.39e-14
Ier3	ENSMUSG00000003541	166	208	193	343	276	302	247.52	1.56632	0.647382	0.0994641	6.5087	7.58e-11	9.56e-10
Prrg4	ENSMUSG00000027171	518	628	478	898	741	885	688.101	1.56288	0.644209	0.0656245	9.81659	9.55e-23	4.76e-21
Chpt1	ENSMUSG00000060002	492	605	484	1008	660	811	669.539	1.56222	0.643602	0.0674219	9.5459	1.35e-21	6.08e-20
Mok	ENSMUSG00000056458	58	67	57	103	112	110	85.0365	1.56021	0.641742	0.138419	4.63624	3.55e-06	2.14e-05
Adora2b	ENSMUSG00000018500	93	105	71	169	148	138	120.182	1.55809	0.639777	0.124835	5.12499	2.98e-07	2.15e-06
Mir22hg	ENSMUSG00000085148	76	98	67	162	126	124	107.984	1.55606	0.637899	0.127731	4.99409	5.91e-07	4.08e-06
Tmem38b	ENSMUSG00000028420	454	528	352	818	603	653	562.263	1.55546	0.637343	0.0711431	8.9586	3.29e-19	1.18e-17
1700030J22Rik	ENSMUSG00000031847	18	21	17	43	36	52	31.149	1.55527	0.637165	0.15563	4.09411	4.24e-05	0.00020657
Calcrl	ENSMUSG00000059588	135	132	130	248	181	226	174.731	1.55425	0.636215	0.111145	5.72419	1.04e-08	9.6e-08
Mtm1	ENSMUSG00000031337	346	409	295	629	461	548	444.012	1.55287	0.63494	0.0754487	8.41553	3.91e-17	1.13e-15
Ing1	ENSMUSG00000045969	577	710	539	1123	820	878	767.902	1.55221	0.634321	0.0618829	10.2503	1.18e-24	6.98e-23
Slc9a3r1	ENSMUSG00000020733	937	1082	869	1612	1325	1486	1213.68	1.55206	0.634186	0.0511885	12.3892	2.99e-35	3.98e-33
Cpeb3	ENSMUSG00000039652	129	166	144	285	219	213	191.771	1.55196	0.634092	0.108832	5.82634	5.67e-09	5.43e-08
Ccng2	ENSMUSG00000029385	351	374	254	588	438	505	414.516	1.5516	0.633754	0.0802267	7.89953	2.8e-15	6.42e-14
Slfn4	ENSMUSG00000000204	64	75	49	110	90	133	86.3133	1.55155	0.633713	0.137965	4.59328	4.36e-06	2.6e-05
Zfp72	ENSMUSG00000069184	133	169	173	285	205	296	209.538	1.55134	0.63351	0.112803	5.61608	1.95e-08	1.72e-07
Ypel5	ENSMUSG00000039770	191	242	184	386	269	327	263.961	1.54982	0.632101	0.0938607	6.73446	1.65e-11	2.28e-10
Lztfl1	ENSMUSG00000025245	571	706	565	1080	783	974	773.916	1.54667	0.629162	0.061558	10.2206	1.6e-24	9.28e-23
Cenpw	ENSMUSG00000075266	292	275	235	488	367	409	342.569	1.54612	0.628654	0.0868827	7.23566	4.63e-13	7.96e-12
Urod	ENSMUSG00000028684	353	446	299	678	516	510	462.6	1.54442	0.627065	0.0789757	7.93998	2.02e-15	4.73e-14
Pmaip1	ENSMUSG00000024521	787	976	742	1541	1027	1277	1046.77	1.54421	0.626871	0.0561167	11.1709	5.66e-29	4.73e-27
Fam214a	ENSMUSG00000034858	111	127	94	193	173	177	145.503	1.54117	0.624027	0.116882	5.33895	9.35e-08	7.35e-07
Tlr6	ENSMUSG00000051498	222	261	183	420	280	349	282.412	1.53865	0.621661	0.0920886	6.75069	1.47e-11	2.05e-10
Klhl24	ENSMUSG00000062901	1296	1466	1109	2231	1721	1902	1609.74	1.53702	0.62014	0.0438994	14.1264	2.61e-45	7.18e-43
Rundc3b	ENSMUSG00000040570	34	35	26	79	47	62	46.5415	1.53529	0.618508	0.15143	4.08445	4.42e-05	0.000214646
Xdh	ENSMUSG00000024066	981	1049	852	1686	1257	1434	1201.95	1.5352	0.618424	0.0502025	12.3186	7.19e-35	9.04e-33
Gm27042	ENSMUSG00000097792	35	29	29	90	53	48	46.8193	1.53496	0.618203	0.152999	4.04056	5.33e-05	0.000254378
Ampd3	ENSMUSG00000005686	324	386	241	579	427	464	398.989	1.53404	0.617336	0.082634	7.47072	7.98e-14	1.52e-12
Ing2	ENSMUSG00000063049	411	465	340	699	499	674	509.95	1.53352	0.616843	0.0747509	8.25198	1.56e-16	4.27e-15
Plpp1	ENSMUSG00000021759	260	337	248	473	429	407	358.031	1.53337	0.616705	0.0880892	7.00092	2.54e-12	3.89e-11
1700047I17Rik2	ENSMUSG00000094103	67	93	55	132	109	122	95.536	1.52764	0.611302	0.132294	4.62079	3.82e-06	2.29e-05
Ero1l	ENSMUSG00000021831	1109	1285	1102	2041	1485	1743	1451.45	1.52191	0.605882	0.0488286	12.4084	2.35e-35	3.17e-33
Nabp1	ENSMUSG00000026107	471	642	531	1006	687	820	686.569	1.52158	0.605566	0.0709378	8.53658	1.38e-17	4.18e-16
Clec4e	ENSMUSG00000030142	656	714	647	1151	903	997	841.895	1.5185	0.60265	0.0613906	9.81666	9.55e-23	4.76e-21
Aldh6a1	ENSMUSG00000021238	535	563	464	912	683	770	650.472	1.5178	0.601986	0.0649468	9.2689	1.88e-20	7.64e-19
Wbp1l	ENSMUSG00000047731	1877	2063	1433	2902	2383	2702	2212.38	1.51644	0.600688	0.0470984	12.7539	2.97e-37	4.6e-35
Gm45716	ENSMUSG00000110344	30	51	31	92	54	65	52.8541	1.51398	0.598349	0.149888	3.99197	6.55e-05	0.0003078
Tcp11l1	ENSMUSG00000027175	541	641	507	952	777	810	701.397	1.51368	0.598058	0.0636792	9.39173	5.9e-21	2.48e-19
Prkaa1	ENSMUSG00000050697	1274	1378	1121	2181	1558	1900	1556.58	1.51225	0.596697	0.046176	12.9222	3.37e-38	5.78e-36
Akr1b10	ENSMUSG00000061758	380	408	340	676	482	557	470.333	1.51156	0.596037	0.0744238	8.00869	1.16e-15	2.81e-14
Spata6	ENSMUSG00000034401	271	307	256	462	397	415	350.607	1.51152	0.595999	0.0851488	6.9995	2.57e-12	3.91e-11
Abi2	ENSMUSG00000026782	1184	1413	1095	2099	1605	1784	1519.44	1.50988	0.594438	0.0448674	13.2488	4.59e-40	9.03e-38
Cyb561a3	ENSMUSG00000034445	78	69	85	122	136	137	105.822	1.50764	0.592292	0.136745	4.33137	1.48e-05	7.95e-05
Zfpm1	ENSMUSG00000049577	399	420	278	610	462	590	455.677	1.50763	0.59228	0.0810438	7.30814	2.71e-13	4.78e-12
Clec4a3	ENSMUSG00000043832	143	176	155	286	206	251	201.597	1.50524	0.589994	0.104673	5.63655	1.73e-08	1.54e-07
H2-K1	ENSMUSG00000061232	5089	5724	3976	8510	6402	7044	6068.72	1.50517	0.589931	0.0555225	10.6251	2.28e-26	1.58e-24
Cdc14a	ENSMUSG00000033502	285	341	233	477	384	439	357.2	1.50408	0.588879	0.0835261	7.05024	1.79e-12	2.77e-11
Stk40	ENSMUSG00000042608	174	217	154	311	236	294	229.091	1.50317	0.588004	0.099023	5.93805	2.88e-09	2.87e-08
Agrn	ENSMUSG00000041936	505	540	389	826	666	656	593.194	1.50213	0.58701	0.0718075	8.17478	2.96e-16	7.78e-15
Abcb8	ENSMUSG00000028973	1091	1259	908	789	622	672	878.5	0.666478	-0.58537	0.0573501	-10.207	1.85e-24	1.05e-22
Scnn1a	ENSMUSG00000030340	28	34	19	8	5	11	17.023	0.665867	-0.586695	0.149715	-3.91876	8.9e-05	0.000408787
Cspg4	ENSMUSG00000032911	57	62	31	25	24	17	35.23	0.665624	-0.58722	0.155447	-3.77762	0.000158337	0.00068748
Trem2	ENSMUSG00000023992	5642	6941	4817	4350	3280	3563	4693.57	0.665174	-0.588196	0.036078	-16.3035	9.32e-60	4.73e-57
Mrgpre	ENSMUSG00000048965	128	147	135	85	77	75	107.309	0.664692	-0.589242	0.128918	-4.57067	4.86e-06	2.87e-05
Atg10	ENSMUSG00000021619	129	136	107	86	57	71	96.2784	0.664502	-0.589655	0.131107	-4.49751	6.88e-06	3.93e-05
Tnni2	ENSMUSG00000031097	187	227	190	131	100	132	159.524	0.66441	-0.589855	0.113688	-5.18838	2.12e-07	1.58e-06
Syt7	ENSMUSG00000024743	44	54	39	26	18	17	32.4129	0.663093	-0.592716	0.155385	-3.8145	0.000136462	0.000601005
Hhat	ENSMUSG00000037375	176	224	156	114	116	95	145.318	0.662814	-0.593324	0.120028	-4.94321	7.68e-07	5.2e-06
Rhbdd3	ENSMUSG00000034175	177	217	168	129	99	107	147.64	0.662377	-0.594276	0.115124	-5.16203	2.44e-07	1.79e-06
Mlycd	ENSMUSG00000074064	185	213	150	110	100	113	143.466	0.662195	-0.594671	0.117534	-5.05955	4.2e-07	2.95e-06
Haghl	ENSMUSG00000061046	131	184	142	102	73	91	118.795	0.662081	-0.594921	0.124949	-4.76131	1.92e-06	1.22e-05
Fut11	ENSMUSG00000039357	328	387	303	254	158	218	270.452	0.66181	-0.595511	0.0942639	-6.31749	2.66e-10	3.11e-09
Pou4f1	ENSMUSG00000048349	190	215	184	145	99	109	155.163	0.66151	-0.596165	0.114286	-5.21643	1.82e-07	1.37e-06
Ptprs	ENSMUSG00000013236	3050	3811	2639	2225	1805	2020	2555.73	0.661455	-0.596286	0.0420287	-14.1876	1.09e-45	3.14e-43
Fads6	ENSMUSG00000044788	38	43	30	23	9	11	24.979	0.661371	-0.596468	0.155015	-3.84782	0.000119174	0.000532151
Kmo	ENSMUSG00000039783	110	92	85	52	47	56	73.3228	0.660433	-0.598515	0.142395	-4.20321	2.63e-05	0.000134173
Gm16201	ENSMUSG00000086742	115	141	110	85	50	73	94.0704	0.660416	-0.598553	0.132602	-4.51391	6.36e-06	3.67e-05
Itgb7	ENSMUSG00000001281	676	745	535	477	335	416	522.613	0.659667	-0.600189	0.0723028	-8.30106	1.03e-16	2.87e-15
Chst10	ENSMUSG00000026080	1628	1871	1468	1267	874	1028	1337.75	0.658855	-0.601967	0.0484558	-12.423	1.96e-35	2.67e-33
Gm6525	ENSMUSG00000104043	36	28	24	10	8	10	19.1277	0.658154	-0.603502	0.151926	-3.97235	7.12e-05	0.000332289
Gm9888	ENSMUSG00000052724	89	107	66	55	44	39	65.4375	0.658066	-0.603697	0.144277	-4.18429	2.86e-05	0.000144433
2410006H16Rik	ENSMUSG00000086841	268	346	236	191	142	181	223.644	0.657863	-0.604142	0.100832	-5.99154	2.08e-09	2.11e-08
Cybb	ENSMUSG00000015340	3388	4002	3173	2579	1946	2224	2851.9	0.657815	-0.604246	0.0356465	-16.951	1.89e-64	1.19e-61
Zfp36l1	ENSMUSG00000021127	957	1110	852	666	539	633	784.011	0.657257	-0.605471	0.0599828	-10.0941	5.87e-24	3.27e-22
Npepl1	ENSMUSG00000039263	1937	2469	1817	1423	1143	1368	1671.51	0.656938	-0.60617	0.0480819	-12.607	1.93e-36	2.74e-34
Lrrc25	ENSMUSG00000049988	218	255	179	162	114	111	170.298	0.656196	-0.607802	0.111811	-5.43596	5.45e-08	4.47e-07
Sla2	ENSMUSG00000027636	57	56	43	33	11	26	36.7781	0.655421	-0.609506	0.155167	-3.92808	8.56e-05	0.000393954
Sgsh	ENSMUSG00000005043	328	418	322	249	203	199	283.209	0.655313	-0.609744	0.0927747	-6.5723	4.95e-11	6.39e-10
Ppp6r2	ENSMUSG00000036561	192	241	165	117	99	133	155.617	0.654927	-0.610595	0.116016	-5.263	1.42e-07	1.08e-06
Ffar4	ENSMUSG00000054200	83	104	86	51	50	43	68.9999	0.653346	-0.61408	0.142832	-4.29933	1.71e-05	9.07e-05
Gm4673	ENSMUSG00000097750	94	60	73	46	22	43	55.961	0.652436	-0.616092	0.152336	-4.0443	5.25e-05	0.000250626
Bcl3	ENSMUSG00000053175	97	113	105	50	56	62	80.363	0.651225	-0.618772	0.1403	-4.41035	1.03e-05	5.7e-05
Tmem143	ENSMUSG00000002781	233	298	178	148	126	140	183.898	0.651026	-0.619212	0.110726	-5.5923	2.24e-08	1.96e-07
Gm15998	ENSMUSG00000086389	77	94	82	37	43	49	63.4448	0.650886	-0.619524	0.146274	-4.23535	2.28e-05	0.000118126
Ccl24	ENSMUSG00000004814	40	60	40	21	20	18	32.6204	0.65024	-0.620955	0.155459	-3.99434	6.49e-05	0.000304957
Exoc3l2	ENSMUSG00000011263	97	83	79	60	34	41	64.8906	0.649994	-0.621503	0.145641	-4.26737	1.98e-05	0.000103647
H6pd	ENSMUSG00000028980	2388	2688	2091	1686	1312	1511	1923.73	0.649815	-0.621898	0.0408392	-15.228	2.31e-52	9.51e-50
1110034G24Rik	ENSMUSG00000044991	57	75	65	39	27	30	48.2435	0.649229	-0.623201	0.150897	-4.12997	3.63e-05	0.000179169
Hapln4	ENSMUSG00000007594	225	229	180	148	118	104	165.484	0.649155	-0.623364	0.114005	-5.46788	4.55e-08	3.81e-07
Zfp523	ENSMUSG00000024220	484	511	384	290	237	310	365.135	0.648792	-0.624173	0.0865553	-7.21126	5.54e-13	9.38e-12
Shc4	ENSMUSG00000035109	110	108	80	70	40	49	74.7666	0.648608	-0.624582	0.140933	-4.43176	9.35e-06	5.2e-05
Cyp2s1	ENSMUSG00000040703	75	82	62	44	30	36	53.9832	0.648344	-0.625169	0.148053	-4.22261	2.41e-05	0.000124227
Tmem106c	ENSMUSG00000052369	373	436	291	264	199	198	288.688	0.647999	-0.625937	0.0932044	-6.71575	1.87e-11	2.57e-10
BC049715	ENSMUSG00000047515	37	57	44	23	21	12	31.917	0.647657	-0.626698	0.155669	-4.02585	5.68e-05	0.000269846
Jph3	ENSMUSG00000025318	57	60	49	32	20	24	39.7289	0.645474	-0.63157	0.153631	-4.11095	3.94e-05	0.0001935
Cst7	ENSMUSG00000068129	1877	2179	1677	1344	1033	1194	1531.92	0.644445	-0.633872	0.04433	-14.2989	2.22e-46	6.98e-44
AC132332.1	ENSMUSG00000112095	130	152	157	93	73	79	113.526	0.644441	-0.633879	0.129419	-4.89789	9.69e-07	6.46e-06
Pan2	ENSMUSG00000005682	702	805	566	464	366	435	548.574	0.643445	-0.636112	0.0707416	-8.99205	2.43e-19	8.75e-18
Nfyc	ENSMUSG00000032897	981	1156	930	734	518	645	816.984	0.643278	-0.636486	0.0594665	-10.7033	9.82e-27	7.01e-25
Gm23935	ENSMUSG00000076258	891	1021	1027	693	484	538	770.331	0.643252	-0.636545	0.11568	-5.50264	3.74e-08	3.17e-07
Gm45250	ENSMUSG00000110317	149	184	137	99	74	92	120.766	0.643036	-0.637029	0.122822	-5.18662	2.14e-07	1.59e-06
Mlst8	ENSMUSG00000024142	610	789	560	474	355	361	516.811	0.641769	-0.639875	0.0742469	-8.6182	6.8e-18	2.13e-16
Hist1h4n	ENSMUSG00000069305	30	29	26	13	6	3	17.5225	0.63798	-0.648417	0.149384	-4.34059	1.42e-05	7.65e-05
Amdhd2	ENSMUSG00000036820	574	686	452	379	269	376	448.004	0.637191	-0.650202	0.0812506	-8.00243	1.22e-15	2.95e-14
D130007C19Rik	ENSMUSG00000054304	93	110	74	46	47	47	68.6357	0.636861	-0.650949	0.142875	-4.55607	5.21e-06	3.06e-05
Lrrc8b	ENSMUSG00000070639	304	391	293	192	183	201	258.118	0.636494	-0.651781	0.0981325	-6.64184	3.1e-11	4.11e-10
Nr4a1	ENSMUSG00000023034	487	586	413	318	275	290	389.828	0.634708	-0.655834	0.0815333	-8.04376	8.71e-16	2.16e-14
Sars2	ENSMUSG00000070699	551	585	464	376	266	319	421.398	0.634538	-0.656221	0.0781525	-8.39667	4.59e-17	1.32e-15
Slc2a6	ENSMUSG00000036067	738	964	664	533	432	454	621.57	0.633177	-0.659319	0.0689815	-9.55791	1.2e-21	5.43e-20
AI854703	ENSMUSG00000053297	32	49	41	15	11	18	27.2941	0.631502	-0.663141	0.155491	-4.26482	2e-05	0.000104716
Maml2	ENSMUSG00000031925	369	416	283	247	174	203	277.199	0.630968	-0.66436	0.0934554	-7.10885	1.17e-12	1.86e-11
BC021767	ENSMUSG00000085006	918	1000	860	598	467	609	735.44	0.630736	-0.664893	0.0668387	-9.94772	2.58e-23	1.37e-21
CT010431.1	ENSMUSG00000114068	95	138	105	69	43	64	84.1936	0.630724	-0.66492	0.137701	-4.82872	1.37e-06	8.92e-06
Pkn3	ENSMUSG00000026785	930	1086	776	623	535	513	734.68	0.630348	-0.665779	0.0655864	-10.1512	3.27e-24	1.84e-22
Lyrm9	ENSMUSG00000072640	385	484	393	280	232	229	330.507	0.629795	-0.667046	0.0883949	-7.5462	4.48e-14	8.88e-13
Stk19-ps1	ENSMUSG00000092202	41	55	34	21	13	15	29.0918	0.629309	-0.668159	0.155686	-4.29171	1.77e-05	9.37e-05
Timp2	ENSMUSG00000017466	1675	1803	1453	1124	893	975	1306.92	0.629218	-0.668367	0.0495034	-13.5014	1.53e-41	3.49e-39
Gm38082	ENSMUSG00000104369	46	56	33	18	12	21	30.2546	0.628058	-0.67103	0.15568	-4.31032	1.63e-05	8.67e-05
Gm16316	ENSMUSG00000087129	26	31	21	7	3	7	15.4302	0.627035	-0.673383	0.147676	-4.55988	5.12e-06	3.01e-05
Rnf150	ENSMUSG00000047747	511	542	432	329	244	302	388.687	0.625589	-0.676712	0.0809452	-8.36012	6.27e-17	1.77e-15
Hist1h4i	ENSMUSG00000060639	303	356	258	194	145	187	237	0.624603	-0.678989	0.0980601	-6.92421	4.38e-12	6.46e-11
Atp2b4	ENSMUSG00000026463	215	279	238	170	119	124	188.563	0.624053	-0.680261	0.109864	-6.19185	5.95e-10	6.58e-09
Mxra8	ENSMUSG00000029070	61	81	44	36	19	25	43.015	0.623102	-0.68246	0.153398	-4.44894	8.63e-06	4.85e-05
Mt2	ENSMUSG00000031762	2365	2923	2100	1443	1353	1451	1917.55	0.622598	-0.683628	0.0862925	-7.92221	2.33e-15	5.4e-14
Cd276	ENSMUSG00000035914	495	547	422	315	255	283	381.774	0.620554	-0.688372	0.0808713	-8.51194	1.71e-17	5.13e-16
Abca2	ENSMUSG00000026944	1109	1413	919	740	574	712	895.816	0.620126	-0.689366	0.0630845	-10.9277	8.5e-28	6.48e-26
G430095P16Rik	ENSMUSG00000074203	82	108	71	57	32	36	62.818	0.618808	-0.692435	0.145721	-4.75178	2.02e-06	1.28e-05
Icam2	ENSMUSG00000001029	145	211	151	102	87	81	127.674	0.617971	-0.694389	0.123924	-5.60333	2.1e-08	1.84e-07
Tspoap1	ENSMUSG00000034156	205	265	195	143	95	130	169.309	0.617547	-0.695379	0.111471	-6.23822	4.43e-10	4.99e-09
Ocstamp	ENSMUSG00000027670	446	545	383	287	248	253	355.609	0.616419	-0.698017	0.0848272	-8.22869	1.89e-16	5.15e-15
Gas2	ENSMUSG00000030498	139	160	127	86	61	78	107.046	0.616416	-0.698023	0.127398	-5.47908	4.28e-08	3.59e-07
Odf3l1	ENSMUSG00000045620	111	145	91	66	51	58	85.33	0.615892	-0.699251	0.136075	-5.13873	2.77e-07	2.01e-06
Csf3r	ENSMUSG00000028859	288	310	222	179	134	146	210.009	0.615723	-0.699647	0.103173	-6.78128	1.19e-11	1.68e-10
Eng	ENSMUSG00000026814	147	150	100	70	65	68	98.6604	0.615629	-0.699868	0.132824	-5.26915	1.37e-07	1.05e-06
Cbr2	ENSMUSG00000025150	56	75	66	29	31	25	46.7383	0.615445	-0.700297	0.152226	-4.60038	4.22e-06	2.52e-05
Lpar5	ENSMUSG00000067714	389	439	318	258	170	225	294.86	0.613561	-0.704722	0.0909719	-7.74659	9.44e-15	2.03e-13
Ankrd24	ENSMUSG00000054708	120	125	102	69	50	57	86.0923	0.612684	-0.706784	0.135171	-5.22883	1.71e-07	1.29e-06
Fam65b	ENSMUSG00000036006	336	447	298	247	187	172	276.26	0.61268	-0.706795	0.0973487	-7.26045	3.86e-13	6.7e-12
Rbp4	ENSMUSG00000024990	179	244	161	116	98	99	147.084	0.612548	-0.707106	0.117542	-6.01578	1.79e-09	1.85e-08
Neat1	ENSMUSG00000092274	14239	17273	13208	9907	7909	8748	11737.9	0.612542	-0.707118	0.0276424	-25.5809	2.49e-144	8.21e-141
Htra3	ENSMUSG00000029096	48	46	35	22	10	13	28.3803	0.612511	-0.707192	0.155626	-4.54418	5.51e-06	3.22e-05
Slc12a5	ENSMUSG00000017740	274	288	258	164	140	152	211.252	0.611724	-0.709047	0.10399	-6.81839	9.21e-12	1.31e-10
Ddx59	ENSMUSG00000026404	174	209	165	95	91	105	138.596	0.61008	-0.712929	0.119833	-5.94937	2.69e-09	2.69e-08
Mdfi	ENSMUSG00000032717	39	45	37	8	15	15	26.3833	0.609755	-0.713698	0.155178	-4.59922	4.24e-06	2.53e-05
Ngly1	ENSMUSG00000021785	213	227	184	150	96	91	157.802	0.609321	-0.714726	0.117094	-6.10385	1.04e-09	1.11e-08
Ptp4a3	ENSMUSG00000059895	640	807	536	399	351	378	511.015	0.607782	-0.718374	0.0761487	-9.43384	3.95e-21	1.69e-19
Borcs7	ENSMUSG00000062376	187	254	170	132	90	105	153.311	0.606976	-0.720288	0.115737	-6.22347	4.86e-10	5.46e-09
Trpm2	ENSMUSG00000009292	250	272	207	149	118	131	185.493	0.606356	-0.721763	0.106972	-6.7472	1.51e-11	2.09e-10
Rsad1	ENSMUSG00000039096	241	276	228	168	101	139	189.321	0.605258	-0.724377	0.107925	-6.71187	1.92e-11	2.64e-10
Sil1	ENSMUSG00000024357	240	238	223	157	96	128	178.371	0.60446	-0.726282	0.112241	-6.47072	9.75e-11	1.22e-09
Tbxas1	ENSMUSG00000029925	147	136	98	69	51	69	93.5999	0.603875	-0.727679	0.135131	-5.38497	7.25e-08	5.84e-07
Cyp4f18	ENSMUSG00000003484	498	542	420	304	216	304	375.564	0.60338	-0.728861	0.0842661	-8.64952	5.17e-18	1.65e-16
Notch1	ENSMUSG00000026923	138	160	106	75	48	79	99.0084	0.602325	-0.731387	0.132723	-5.51061	3.58e-08	3.04e-07
Nxpe1-ps	ENSMUSG00000109675	430	429	330	251	182	229	304.434	0.601272	-0.73391	0.0915076	-8.0202	1.06e-15	2.58e-14
Trim65	ENSMUSG00000054517	479	585	399	300	242	277	374.545	0.601169	-0.734158	0.0828785	-8.85824	8.13e-19	2.81e-17
Pitpnm2	ENSMUSG00000029406	401	515	361	265	181	264	325.441	0.601014	-0.73453	0.0904555	-8.12035	4.65e-16	1.2e-14
Plekhh1	ENSMUSG00000060716	33	46	29	10	10	10	22.5219	0.600249	-0.736366	0.154237	-4.77424	1.8e-06	1.15e-05
Plppr3	ENSMUSG00000035835	103	140	96	55	46	62	82.3255	0.599513	-0.738137	0.137955	-5.35057	8.77e-08	6.93e-07
Unc5b	ENSMUSG00000020099	495	575	426	329	265	241	383.426	0.59897	-0.739445	0.0840991	-8.79255	1.46e-18	4.91e-17
Zfp428	ENSMUSG00000064264	95	95	72	49	33	38	62.6634	0.59857	-0.740407	0.145156	-5.10076	3.38e-07	2.43e-06
Gm15880	ENSMUSG00000084821	151	173	133	87	68	78	113.51	0.597019	-0.744152	0.125263	-5.94072	2.84e-09	2.83e-08
Camk2a	ENSMUSG00000024617	216	217	191	126	86	118	157.286	0.596698	-0.744927	0.115199	-6.46645	1e-10	1.25e-09
Pigv	ENSMUSG00000043257	79	99	76	48	29	38	60.4123	0.596537	-0.745317	0.145923	-5.10762	3.26e-07	2.34e-06
Gm10384	ENSMUSG00000072618	46	41	54	17	18	11	31.3637	0.594965	-0.749122	0.155631	-4.81345	1.48e-06	9.59e-06
Ltc4s	ENSMUSG00000020377	142	181	93	74	66	59	100.215	0.594778	-0.749577	0.135586	-5.52843	3.23e-08	2.76e-07
Dgkg	ENSMUSG00000022861	203	182	184	120	89	85	142.979	0.59438	-0.750543	0.122547	-6.12455	9.09e-10	9.84e-09
Tmem42	ENSMUSG00000066233	100	105	68	38	43	40	64.8406	0.594266	-0.750819	0.14592	-5.14542	2.67e-07	1.95e-06
Gm37416	ENSMUSG00000103865	935	1046	790	575	448	543	713.613	0.593329	-0.753096	0.062866	-11.9794	4.56e-33	5.27e-31
Gm5086	ENSMUSG00000110235	82	111	64	42	37	33	60.2147	0.592216	-0.755806	0.147113	-5.1376	2.78e-07	2.02e-06
Bahcc1	ENSMUSG00000039741	251	279	202	155	121	110	183.646	0.591769	-0.756894	0.109591	-6.90653	4.97e-12	7.29e-11
Adssl1	ENSMUSG00000011148	2416	3000	2154	1606	1256	1450	1951.9	0.59157	-0.75738	0.0428296	-17.6836	5.61e-70	4.36e-67
Fut7	ENSMUSG00000036587	65	99	68	39	26	34	54.0346	0.591212	-0.758252	0.149191	-5.08241	3.73e-07	2.65e-06
Plekhh2	ENSMUSG00000040852	89	120	96	45	38	56	73.1342	0.588668	-0.764474	0.1424	-5.36848	7.94e-08	6.33e-07
Gm26947	ENSMUSG00000098055	190	217	148	115	71	97	136.913	0.587862	-0.76645	0.120061	-6.38383	1.73e-10	2.07e-09
Cd109	ENSMUSG00000046186	396	455	374	243	194	229	311.886	0.586594	-0.769567	0.0884872	-8.69693	3.41e-18	1.12e-16
Cebpa	ENSMUSG00000034957	482	449	438	262	225	255	350.36	0.586411	-0.770017	0.0927371	-8.30322	1.01e-16	2.83e-15
Fam195b	ENSMUSG00000061111	163	220	143	89	77	96	129.139	0.585931	-0.771198	0.123224	-6.25853	3.89e-10	4.42e-09
Zkscan8	ENSMUSG00000063894	540	709	513	360	293	313	448.312	0.585922	-0.771219	0.0778949	-9.90076	4.13e-23	2.16e-21
Ptprv	ENSMUSG00000097993	268	309	201	148	108	146	193.08	0.581243	-0.782788	0.108415	-7.22031	5.19e-13	8.81e-12
Gm21960	ENSMUSG00000095836	110	106	76	63	28	37	68.3696	0.581063	-0.783232	0.145954	-5.3663	8.04e-08	6.4e-07
Tk1	ENSMUSG00000025574	1233	1496	1013	751	612	703	953.183	0.580908	-0.783619	0.0588638	-13.3124	1.96e-40	3.98e-38
Eno3	ENSMUSG00000060600	1282	1553	1087	812	654	706	1000.78	0.580501	-0.784629	0.0558018	-14.061	6.59e-45	1.71e-42
Lrrc61	ENSMUSG00000073096	166	195	135	101	75	68	121.222	0.58013	-0.785551	0.124897	-6.28959	3.18e-10	3.67e-09
Irs2	ENSMUSG00000038894	612	691	513	355	308	316	460.34	0.57595	-0.795984	0.0765087	-10.4038	2.38e-25	1.52e-23
Gm19253	ENSMUSG00000107758	286	306	243	154	133	143	208.68	0.573222	-0.802833	0.103554	-7.75281	8.99e-15	1.95e-13
2700081O15Rik	ENSMUSG00000053080	164	229	161	110	67	95	134.908	0.572785	-0.803935	0.121797	-6.60059	4.1e-11	5.36e-10
Ube2cbp	ENSMUSG00000032415	105	115	98	52	45	45	75.9663	0.571209	-0.807909	0.139753	-5.78096	7.43e-09	7.01e-08
Unc93b1	ENSMUSG00000036908	2787	3438	2499	1822	1374	1610	2221.53	0.570973	-0.808506	0.040108	-20.1582	2.28e-90	6.02e-87
1500017E21Rik	ENSMUSG00000087579	247	262	206	156	98	108	176.659	0.570388	-0.809986	0.111231	-7.28201	3.29e-13	5.73e-12
Ipcef1	ENSMUSG00000064065	367	439	324	218	183	187	282.622	0.568383	-0.815064	0.0920784	-8.85185	8.61e-19	2.96e-17
Jakmip1	ENSMUSG00000063646	97	106	97	49	36	46	71.1585	0.567651	-0.816923	0.142017	-5.75227	8.81e-09	8.25e-08
Hist1h3d	ENSMUSG00000099583	64	54	62	19	14	28	40.0722	0.565649	-0.822022	0.154995	-5.30354	1.14e-07	8.76e-07
Inpp5j	ENSMUSG00000034570	362	400	282	199	153	183	259.133	0.563567	-0.82734	0.0959114	-8.62609	6.35e-18	2e-16
Atp9a	ENSMUSG00000027546	179	262	208	128	99	87	158.349	0.563256	-0.828137	0.119769	-6.91445	4.7e-12	6.9e-11
Hist1h1d	ENSMUSG00000052565	44	55	57	17	15	17	34.0211	0.562108	-0.831081	0.155523	-5.34377	9.1e-08	7.18e-07
Itgb4	ENSMUSG00000020758	74	54	48	14	17	24	38.2927	0.55826	-0.840991	0.155416	-5.41121	6.26e-08	5.1e-07
Gm4117	ENSMUSG00000089940	228	296	199	152	93	109	175.679	0.557595	-0.842711	0.11213	-7.51549	5.67e-14	1.1e-12
Plekha4	ENSMUSG00000040428	158	197	144	86	78	65	119.75	0.552128	-0.856926	0.125781	-6.81285	9.57e-12	1.36e-10
Serpinb9	ENSMUSG00000045827	242	295	241	156	109	115	190.383	0.550043	-0.862383	0.107862	-7.99522	1.29e-15	3.11e-14
A930007I19Rik	ENSMUSG00000097855	266	253	215	132	100	122	179.441	0.548331	-0.866881	0.111158	-7.79863	6.26e-15	1.38e-13
Cd300lg	ENSMUSG00000017309	259	277	194	117	102	128	177	0.546979	-0.870442	0.112429	-7.74217	9.77e-15	2.09e-13
Tmem260	ENSMUSG00000036339	247	287	221	127	121	114	184.26	0.546866	-0.87074	0.109395	-7.95961	1.73e-15	4.1e-14
Msra	ENSMUSG00000054733	175	196	128	82	65	79	118.692	0.546445	-0.871851	0.125852	-6.92759	4.28e-12	6.32e-11
Dusp27	ENSMUSG00000026564	51	63	68	16	24	15	39.6349	0.54536	-0.87472	0.155281	-5.63314	1.77e-08	1.57e-07
Bphl	ENSMUSG00000038286	211	265	160	105	88	100	151.82	0.54243	-0.882492	0.118128	-7.47063	7.98e-14	1.52e-12
Srpk3	ENSMUSG00000002007	44	64	56	13	13	21	34.8223	0.542069	-0.883451	0.155562	-5.67907	1.35e-08	1.23e-07
Klhl30	ENSMUSG00000026308	31	40	34	9	1	7	19.8736	0.54006	-0.888809	0.151389	-5.87101	4.33e-09	4.23e-08
Gm26606	ENSMUSG00000097337	224	265	196	112	108	99	165.415	0.539744	-0.889653	0.113732	-7.82236	5.18e-15	1.15e-13
Cd5l	ENSMUSG00000015854	40	45	27	8	5	8	21.568	0.53948	-0.890359	0.153295	-5.80813	6.32e-09	6.03e-08
C1qa	ENSMUSG00000036887	476	491	402	259	191	232	337.753	0.539477	-0.890368	0.0868699	-10.2494	1.19e-24	7.01e-23
Zfp746	ENSMUSG00000057691	283	300	281	148	142	115	210.571	0.535202	-0.901845	0.11023	-8.18147	2.8e-16	7.46e-15
Cd5	ENSMUSG00000024669	147	159	106	56	47	69	95.7063	0.533701	-0.905897	0.135135	-6.70365	2.03e-11	2.78e-10
Gm572	ENSMUSG00000070577	116	139	120	64	34	58	87.1297	0.533318	-0.906931	0.137549	-6.59351	4.3e-11	5.6e-10
Nacc2	ENSMUSG00000026932	751	947	671	448	355	380	582.834	0.531813	-0.911008	0.0696348	-13.0827	4.14e-39	7.48e-37
Axl	ENSMUSG00000002602	315	378	239	187	108	143	222.989	0.530997	-0.913223	0.105981	-8.61688	6.88e-18	2.15e-16
Ppp1r26	ENSMUSG00000035829	179	198	137	63	70	86	120.694	0.529734	-0.916661	0.129107	-7.10002	1.25e-12	1.97e-11
Mamdc2	ENSMUSG00000033207	341	386	289	183	129	165	244.953	0.521476	-0.939328	0.0975267	-9.63149	5.89e-22	2.72e-20
Evl	ENSMUSG00000021262	176	212	132	94	56	71	120.55	0.519634	-0.944431	0.126683	-7.45509	8.98e-14	1.7e-12
Dync2h1	ENSMUSG00000047193	312	334	237	157	117	127	210.508	0.514779	-0.957974	0.104613	-9.15732	5.32e-20	2.06e-18
Hist1h2af	ENSMUSG00000061991	72	72	42	7	14	23	37.6419	0.512781	-0.963584	0.155684	-6.18936	6.04e-10	6.68e-09
Hist1h2bc	ENSMUSG00000018102	1417	1595	1210	795	607	651	1031.24	0.509345	-0.973284	0.0541168	-17.9849	2.56e-72	2.81e-69
Serpinf1	ENSMUSG00000000753	469	597	451	267	220	218	365.3	0.507124	-0.97959	0.0851831	-11.4998	1.32e-30	1.27e-28
Nos1	ENSMUSG00000029361	277	306	253	116	105	143	198.091	0.503463	-0.990042	0.110046	-8.99661	2.33e-19	8.42e-18
Tpk1	ENSMUSG00000029735	141	178	139	62	52	68	105.26	0.501819	-0.994761	0.130408	-7.6281	2.38e-14	4.9e-13
Gpsm1	ENSMUSG00000026930	178	188	143	65	70	68	117.481	0.499237	-1.0022	0.127793	-7.84241	4.42e-15	9.88e-14
Rab44	ENSMUSG00000064147	66	64	50	14	11	20	36.9346	0.495075	-1.01428	0.155198	-6.53539	6.34e-11	8.1e-10
Gm26917	ENSMUSG00000097971	11251	12173	7327	4749	3768	3374	6958.44	0.491878	-1.02363	0.129759	-7.8887	3.05e-15	6.97e-14
Gm42418	ENSMUSG00000098178	359	391	247	135	139	140	231.533	0.485772	-1.04165	0.108594	-9.5921	8.63e-22	3.94e-20
Dnmt3b	ENSMUSG00000027478	371	428	322	187	137	155	262.523	0.477518	-1.06637	0.0952016	-11.2012	4.02e-29	3.4e-27
Tns1	ENSMUSG00000055322	530	651	444	254	216	234	381.825	0.476075	-1.07074	0.0841579	-12.723	4.41e-37	6.61e-35
Cx3cr1	ENSMUSG00000052336	335	390	269	148	126	134	229.892	0.469666	-1.09029	0.10168	-10.7228	7.96e-27	5.83e-25
Asb10	ENSMUSG00000038204	326	420	378	163	128	146	257.624	0.445898	-1.16521	0.102747	-11.3406	8.26e-30	7.57e-28
Suds3	ENSMUSG00000066900	981	1119	841	483	364	366	681.684	0.44052	-1.18272	0.0664447	-17.8001	7.06e-71	6.21e-68
B3glct	ENSMUSG00000051950	347	413	287	153	111	130	235.674	0.433097	-1.20724	0.10076	-11.9813	4.45e-33	5.2e-31
Hist1h1c	ENSMUSG00000036181	2121	2452	1975	1024	763	913	1520.64	0.430438	-1.21612	0.0469631	-25.8953	7.53e-148	3.31e-144
Vwf	ENSMUSG00000001930	394	465	344	161	119	120	262.549	0.38486	-1.3776	0.0979278	-14.0675	6.02e-45	1.59e-42
