# Supplementary material for: SDS3 regulates microglial inflammation by modulating the expression of the upstream kinase ASK1 in the p38 MAPK signaling pathway
Source: Inflamm Res. 2024 Jul 15;73(9):1547–64. doi: 10.1007/s00011-024-01913-5 (PMC11349808; doi:10.1007/s00011-024-01913-5)
Supplement: Supplementary file 8 — Supplementary Material 8 [file 11_2024_1913_MOESM8_ESM.xlsx]

## Sheet: Sheet1
Table S8. List of downstream genes regulated by SDS3.
		RNA-seq (siSDS3/siCtrl)		ChIP-seq peak
Gene Name	Ensembl Gene ID	Fold Change	Adjusted P-value	Distance to TSS	Annotation
Arrdc4	ENSMUSG00000042659	2.3233	2e-42	147	5' UTR (NM_025549, exon 1 of 5)
Taldo1	ENSMUSG00000025503	2.18127	8.29e-175	163	intron (NM_011528, intron 1 of 7)
Txnrd3	ENSMUSG00000000811	2.15371	1.11e-29	85	promoter-TSS (NM_001178058)
Dcun1d4	ENSMUSG00000051674	2.15237	3.28e-18	149	exon (NM_001190733, exon 1 of 10)
Larp1b	ENSMUSG00000025762	1.98639	1.02e-27	-646	promoter-TSS (NM_001040399)
Arl4a	ENSMUSG00000047446	1.9631	2.33e-13	-273	promoter-TSS (NM_007487)
Oscp1	ENSMUSG00000042616	1.89467	1.64e-10	-260	promoter-TSS (NM_001356446)
Ptgs2	ENSMUSG00000032487	1.89196	5.46e-33	237	promoter-TSS (NR_015466)
Wipi1	ENSMUSG00000041895	1.87691	4.58e-09	81	promoter-TSS (NM_145940)
Cnnm2	ENSMUSG00000064105	1.87315	6.25e-20	343	exon (NM_033569, exon 1 of 8)
Sertad3	ENSMUSG00000055200	1.87054	2.78e-09	20	promoter-TSS (NM_133210)
Arrdc3	ENSMUSG00000074794	1.84135	1.98e-11	-230	promoter-TSS (NR_153411)
P3h1	ENSMUSG00000028641	1.79491	8.6e-29	143	promoter-TSS (NM_001042411)
Trip10	ENSMUSG00000019487	1.76621	3.77e-52	114	exon (NM_134125, exon 1 of 14)
Cald1	ENSMUSG00000029761	1.75887	1.51e-61	190	5' UTR (NM_145575, exon 1 of 12)
Trp53inp2	ENSMUSG00000038375	1.7587	7.48e-43	121	5' UTR (NM_178111, exon 1 of 4)
Zswim4	ENSMUSG00000035671	1.7559	2.43e-25	-394	promoter-TSS (NM_172503)
Galnt7	ENSMUSG00000031608	1.74076	7.2e-147	349	intron (NR_040698, intron 1 of 3)
Rab2a	ENSMUSG00000047187	1.73555	2.32e-46	91	promoter-TSS (NM_021518)
Pgbd5	ENSMUSG00000050751	1.72941	4.79e-21	-433	promoter-TSS (NM_171824)
Arid4a	ENSMUSG00000048118	1.70689	3.74e-67	167	promoter-TSS (NR_045055)
Tspyl4	ENSMUSG00000039485	1.70651	5.3e-10	170	exon (NM_030203, exon 1 of 1)
Ptrh1	ENSMUSG00000053746	1.68902	1.97e-18	70	promoter-TSS (NM_001290567)
Slc7a11	ENSMUSG00000027737	1.68213	5.05e-43	121	5' UTR (NM_011990, exon 1 of 12)
Ccdc112	ENSMUSG00000071855	1.68164	4.84e-12	99	promoter-TSS (NM_001160399)
Cdkl2	ENSMUSG00000029403	1.68115	1.35e-20	145	5' UTR (NM_001276315, exon 1 of 13)
Aph1c	ENSMUSG00000053040	1.67534	5.05e-11	-583	promoter-TSS (NM_026674)
Ccng1	ENSMUSG00000020326	1.67045	3.91e-41	142	5' UTR (NM_009831, exon 1 of 6)
Polq	ENSMUSG00000034206	1.66884	1.06e-68	115	exon (NM_001159369, exon 1 of 25)
Mxd4	ENSMUSG00000037235	1.66669	4.19e-14	100	promoter-TSS (NM_010753)
Narf	ENSMUSG00000000056	1.6649	5.44e-14	147	intron (NM_026272, intron 1 of 10)
Fzd5	ENSMUSG00000045005	1.66294	1.5e-15	123	5' UTR (NM_022721, exon 1 of 2)
Nucb2	ENSMUSG00000030659	1.6587	3.3e-26	156	intron (NM_001130479, intron 1 of 13)
2610301B20Rik	ENSMUSG00000059482	1.65843	5.27e-17	247	exon (NM_026005, exon 1 of 6)
Relb	ENSMUSG00000002983	1.65237	3.02e-07	101	5' UTR (NM_009046, exon 1 of 11)
N4bp2l1	ENSMUSG00000041132	1.64235	6.05e-16	473	intron (NM_133898, intron 1 of 4)
Pdp1	ENSMUSG00000049225	1.63111	2.65e-08	102	promoter-TSS (NR_040577)
Zfp874a	ENSMUSG00000069206	1.63081	2.29e-09	139	intron (NM_177712, intron 1 of 3)
Idnk	ENSMUSG00000050002	1.63073	4.27e-08	127	intron (NM_198004, intron 1 of 4)
Dcbld2	ENSMUSG00000035107	1.63041	1.89e-10	46	promoter-TSS (NM_028523)
Chaf1b	ENSMUSG00000022945	1.61847	2.08e-45	91	promoter-TSS (NM_028083)
Mocs2	ENSMUSG00000015536	1.61332	9.08e-19	-191	promoter-TSS (NM_013826)
Mturn	ENSMUSG00000038065	1.61261	2.44e-05	193	exon (NM_001289740, exon 1 of 3)
Lactb	ENSMUSG00000032370	1.61217	5.46e-41	152	exon (NM_030717, exon 1 of 6)
Met	ENSMUSG00000009376	1.61142	2.71e-34	47	promoter-TSS (NM_008591)
Bnip3	ENSMUSG00000078566	1.61044	8.95e-21	150	intron (NM_009760, intron 1 of 5)
Map3k5	ENSMUSG00000071369	1.61021	2.3e-28	-116	promoter-TSS (NM_008580)
Coq10b	ENSMUSG00000025981	1.60956	1.92e-11	193	exon (NM_026424, exon 1 of 4)
Ginm1	ENSMUSG00000040006	1.60892	1.39e-15	125	exon (NM_001346750, exon 1 of 8)
Hmga2	ENSMUSG00000056758	1.60475	8.68e-65	320	5' UTR (NM_010441, exon 1 of 5)
Tctn3	ENSMUSG00000025008	1.60276	1.26e-19	124	promoter-TSS (NM_001304721)
Gch1	ENSMUSG00000037580	1.60246	1.18e-09	364	exon (NM_008102, exon 1 of 6)
Fam219a	ENSMUSG00000028439	1.5992	9.4e-11	149	promoter-TSS (NM_175138)
Fam102a	ENSMUSG00000039157	1.5988	6.71e-58	13	promoter-TSS (NM_153560)
Sec23a	ENSMUSG00000020986	1.59738	2.49e-35	444	intron (NM_009147, intron 1 of 19)
Mfn1	ENSMUSG00000027668	1.59702	2.48e-23	123	5' UTR (NM_024200, exon 1 of 18)
Nfatc2ip	ENSMUSG00000030722	1.59643	1.28e-11	119	exon (NM_010900, exon 1 of 8)
Slc6a9	ENSMUSG00000028542	1.59087	1.73e-07	184	5' UTR (NM_008135, exon 1 of 14)
Fam160a2	ENSMUSG00000044465	1.58949	3.73e-12	97	promoter-TSS (NM_001242363)
Shox2	ENSMUSG00000027833	1.58084	1.69e-07	-778	promoter-TSS (NM_001302357)
Cyp4v3	ENSMUSG00000079057	1.57799	2.73e-44	325	exon (NM_133969, exon 1 of 11)
Cenpp	ENSMUSG00000021391	1.57618	1.53e-09	113	promoter-TSS (NR_073167)
Zfp458	ENSMUSG00000055480	1.57351	2.98e-06	-12	promoter-TSS (NR_155551)
Klf11	ENSMUSG00000020653	1.57154	8.48e-06	300	intron (NM_178357, intron 1 of 3)
Wdr19	ENSMUSG00000037890	1.56923	2.39e-14	207	intron (NM_001359879, intron 1 of 35)
Prrg4	ENSMUSG00000027171	1.56288	4.76e-21	113	5' UTR (NM_178695, exon 1 of 6)
Chpt1	ENSMUSG00000060002	1.56222	6.08e-20	145	exon (NM_001146690, exon 1 of 9)
Mok	ENSMUSG00000056458	1.56021	2.14e-05	333	promoter-TSS (NR_152102)
Adora2b	ENSMUSG00000018500	1.55809	2.15e-06	99	promoter-TSS (NM_007413)
Tmem38b	ENSMUSG00000028420	1.55546	1.18e-17	288	intron (NM_028053, intron 1 of 5)
1700030J22Rik	ENSMUSG00000031847	1.55527	0.00020657	95	promoter-TSS (NM_001357254)
Mtm1	ENSMUSG00000031337	1.55287	1.13e-15	54	promoter-TSS (NM_019926)
Ing1	ENSMUSG00000045969	1.55221	6.98e-23	158	5' UTR (NM_011919, exon 1 of 2)
Slc9a3r1	ENSMUSG00000020733	1.55206	3.98e-33	117	5' UTR (NM_012030, exon 1 of 6)
Ccng2	ENSMUSG00000029385	1.5516	6.42e-14	-147	promoter-TSS (NM_007635)
Ypel5	ENSMUSG00000039770	1.54982	2.28e-10	158	promoter-TSS (NM_001357370)
Lztfl1	ENSMUSG00000025245	1.54667	9.28e-23	181	intron (NM_033322, intron 1 of 9)
Cenpw	ENSMUSG00000075266	1.54612	7.96e-12	163	exon (NM_001109747, exon 1 of 3)
Pmaip1	ENSMUSG00000024521	1.54421	4.73e-27	113	5' UTR (NM_021451, exon 1 of 3)
Fam214a	ENSMUSG00000034858	1.54117	7.35e-07	-141	promoter-TSS (NM_001113283)
Tlr6	ENSMUSG00000051498	1.53865	2.05e-10	-994	promoter-TSS (NM_001359180)
Klhl24	ENSMUSG00000062901	1.53702	7.18e-43	114	5' UTR (NM_029436, exon 1 of 8)
Xdh	ENSMUSG00000024066	1.5352	9.04e-33	-871	promoter-TSS (NM_011723)
Ing2	ENSMUSG00000063049	1.53352	4.27e-15	397	5' UTR (NM_023503, exon 1 of 2)
Plpp1	ENSMUSG00000021759	1.53337	3.89e-11	237	5' UTR (NM_008247, exon 1 of 6)
Ero1l	ENSMUSG00000021831	1.52191	3.17e-33	153	exon (NM_015774, exon 1 of 16)
Nabp1	ENSMUSG00000026107	1.52158	4.18e-16	124	5' UTR (NM_028696, exon 1 of 6)
Aldh6a1	ENSMUSG00000021238	1.5178	7.64e-19	150	promoter-TSS (NM_173756)
Wbp1l	ENSMUSG00000047731	1.51644	4.6e-35	132	exon (NM_001177812, exon 1 of 5)
Prkaa1	ENSMUSG00000050697	1.51225	5.78e-36	163	intron (NM_001013367, intron 1 of 8)
Akr1b10	ENSMUSG00000061758	1.51156	2.81e-14	157	exon (NM_172398, exon 1 of 10)
Spata6	ENSMUSG00000034401	1.51152	3.91e-11	100	promoter-TSS (NM_026470)
Abi2	ENSMUSG00000026782	1.50988	9.03e-38	-105	promoter-TSS (NM_001198571)
Cdc14a	ENSMUSG00000033502	1.50408	2.77e-11	396	5' UTR (NM_001080818, exon 1 of 16)
Stk40	ENSMUSG00000042608	1.50317	2.87e-08	155	5' UTR (NM_001145827, exon 1 of 13)
